# Supplementary material for: RagB stimulates the activity of the peptidoglycan polymerase RodA in Bacillus subtilis
Source: EMBO Rep. 2025 Aug 15;26(18):4587–606. doi: 10.1038/s44319-025-00547-w (PMC12457691; doi:10.1038/s44319-025-00547-w)
Supplement: Supplementary file 5 — Movie EV3 [file 44319_2025_547_MOESM5_ESM.zip]

Archive with 5 entries (4 files):
- Movie EV3/
- Movie EV3/Movie EV3.avi
- __MACOSX/Movie EV3/._Movie EV3.avi
- Movie EV3/Movie EV3.txt
- __MACOSX/Movie EV3/._Movie EV3.txt
