# Supplementary material for: RagB stimulates the activity of the peptidoglycan polymerase RodA in Bacillus subtilis
Source: EMBO Rep. 2025 Aug 15;26(18):4587–606. doi: 10.1038/s44319-025-00547-w (PMC12457691; doi:10.1038/s44319-025-00547-w)
Supplement: Supplementary file 5 — Movie EV3 [file 44319_2025_547_MOESM5_ESM.zip › Movie EV3/Movie EV3.txt]

Movie EV3 : RodA-Halo displays directional motion in TIRFM.
Strain RCL1445 (rodA::rodA-halo) was observed during exponential growth at 37°C in LB supplemented with 10 nM JFX-549. Cells were mounted on a 2% agarose-LB pad and recorded at 37°C under TIRF illumination at a 488 nm excitation wavelength. Acquisition was performed for a minute with 0.9s integration time every second and a laser angle of 70°.
