# Supplementary material for: RagB stimulates the activity of the peptidoglycan polymerase RodA in Bacillus subtilis
Source: EMBO Rep. 2025 Aug 15;26(18):4587–606. doi: 10.1038/s44319-025-00547-w (PMC12457691; doi:10.1038/s44319-025-00547-w)
Supplement: Supplementary file 6 — Source data Fig. 1 [file 44319_2025_547_MOESM6_ESM.zip]

Archive with 26 entries (24 files):
- Figure 1  /
- Figure 1  /.DS_Store
- __MACOSX/Figure 1  /._.DS_Store
- Figure 1  /Fig1A.xlsx
- __MACOSX/Figure 1  /._Fig1A.xlsx
- Figure 1  /Fig1B/
- Figure 1  /Fig1C- cell  width (C).xlsx
- __MACOSX/Figure 1  /._Fig1C- cell  width (C).xlsx
- Figure 1  /~$Figure 1 copie 4.pptx
- __MACOSX/Figure 1  /._~$Figure 1 copie 4.pptx
- Figure 1  /~$moyenne fig1bis.xlsx
- __MACOSX/Figure 1  /._~$moyenne fig1bis.xlsx
- Figure 1  /Fig1B/delta gpsB.tiff
- __MACOSX/Figure 1  /Fig1B/._delta gpsB.tiff
- Figure 1  /Fig1B/delta ponA.tiff
- __MACOSX/Figure 1  /Fig1B/._delta ponA.tiff
- Figure 1  /Fig1B/delta ponAdelta gpsB.tiff
- __MACOSX/Figure 1  /Fig1B/._delta ponAdelta gpsB.tiff
- Figure 1  /Fig1B/delta ragB.tiff
- __MACOSX/Figure 1  /Fig1B/._delta ragB.tiff
- Figure 1  /Fig1B/Deltapona deltaragB.tiff
- __MACOSX/Figure 1  /Fig1B/._Deltapona deltaragB.tiff
- Figure 1  /Fig1B/Fig.1B.pdf
- __MACOSX/Figure 1  /Fig1B/._Fig.1B.pdf
- Figure 1  /Fig1B/WT.tiff
- __MACOSX/Figure 1  /Fig1B/._WT.tiff
