# Supplementary material for: RagB stimulates the activity of the peptidoglycan polymerase RodA in Bacillus subtilis
Source: EMBO Rep. 2025 Aug 15;26(18):4587–606. doi: 10.1038/s44319-025-00547-w (PMC12457691; doi:10.1038/s44319-025-00547-w)
Supplement: Supplementary file 6 — Source data Fig. 1 [file 44319_2025_547_MOESM6_ESM.zip › Figure 1 /Fig1A.xlsx]

## Sheet: Feuil1
Time [s]	0	1823.14	3645.72	5468.29	7290.77	9113.4	10936	12758.5	14581	16403.6	18226.2	20048.8	21871.5	23694	25516.5	27339.1
Time [min]	0	30.3856	60.7619	91.1381	121.513	151.89	182.267	212.642	243.017	273.393	303.769	334.147	364.525	394.9	425.275	455.652
WT	0.1285	0.175	0.3103	0.5177	0.6843	0.7746	0.8495	0.9273	1.0123	1.1042	1.1884	1.2605	1.3142	1.332	1.3751	1.402
BKE27300	0.116267	0.128	0.157767	0.224267	0.3959	0.555067	0.655267	0.720333	0.78	0.830533	0.8715	0.9208	0.9576	0.997233	1.02073	1.05153
PS2062	0.117033	0.167867	0.215933	0.2581	0.4084	0.574067	0.6095	0.6458	0.690467	0.725067	0.773433	0.8291	0.862033	0.901067	0.938567	0.959767
SG667	0.1174	0.1305	0.1522	0.164367	0.1921	0.212833	0.235633	0.253667	0.2452	0.231767	0.2242	0.226533	0.233733	0.2536	0.2764	0.308733
SG314	0.122	0.13105	0.13425	0.13595	0.13755	0.1383	0.14285	0.1388	0.14535	0.1514	0.1559	0.1584	0.16715	0.1561	0.1509	0.1539
JR46	0.13215	0.1635	0.25	0.42695	0.58615	0.6954	0.73295	0.76325	0.80305	0.8957	0.97505	1.0475	1.1033	1.14055	1.2022	1.2556
