# Supplementary material for: RagB stimulates the activity of the peptidoglycan polymerase RodA in Bacillus subtilis
Source: EMBO Rep. 2025 Aug 15;26(18):4587–606. doi: 10.1038/s44319-025-00547-w (PMC12457691; doi:10.1038/s44319-025-00547-w)
Supplement: Supplementary file 6 — Source data Fig. 1 [file 44319_2025_547_MOESM6_ESM.zip › Figure 1 /Fig1C- cell width (C).xlsx]

## Sheet: Feuil1
WT	0.5607
WT	0.6464
WT	0.6581
WT	0.7386
WT	0.7528
WT	0.7562
WT	0.7626
WT	0.7747
WT	0.7791
WT	0.7955
WT	0.7978
WT	0.8015
WT	0.8027
WT	0.8027
WT	0.8043
WT	0.8059
WT	0.8059
WT	0.8088
WT	0.8098
WT	0.8109
WT	0.8113
WT	0.8173
WT	0.8176
WT	0.8195
WT	0.8225
WT	0.8232
WT	0.8241
WT	0.8294
WT	0.8299
WT	0.841
WT	0.8448
WT	0.8455
WT	0.8484
WT	0.8487
WT	0.8648
WT	0.8654
WT	0.8699
WT	0.8707
WT	0.8707
WT	0.8731
WT	0.8793
WT	0.8808
WT	0.8815
WT	0.8818
WT	0.8834
WT	0.887
WT	0.8873
WT	0.8943
WT	0.8943
WT	0.8943
WT	0.896
WT	0.8979
WT	0.9004
WT	0.9004
WT	0.9037
WT	0.904
WT	0.9043
WT	0.9122
WT	0.9235
WT	0.9235
WT	0.9235
WT	0.9247
WT	0.9247
WT	0.9262
WT	0.9285
WT	0.9325
WT	0.9375
WT	0.9375
WT	0.9419
WT	0.9485
WT	0.9529
WT	0.9548
WT	0.9572
WT	0.958
WT	0.9589
WT	0.9664
WT	0.968
WT	0.9742
WT	0.975
WT	0.9808
WT	0.9824
WT	0.9893
WT	0.9935
WT	0.9952
WT	0.996
WT	0.996
WT	1
WT	1.0002
WT	1.0078
WT	1.0107
WT	1.0107
WT	1.0122
WT	1.0183
WT	1.0187
WT	1.0194
WT	1.0244
WT	1.032
WT	1.0331
WT	1.0471
WT	1.0498
WT	1.0498
WT	1.05
WT	1.0537
WT	1.0677
WT	1.1155
WT	1.1195
WT	1.1361
WT	1.1429
WT
WT
WT
WT
WT
WT
WT
WT
WT
WT
WT
WT
WT
WT	0.52
WT	0.552
WT	0.6262
WT	0.6401
WT	0.6426
WT	0.6482
WT	0.6578
WT	0.6578
WT	0.6617
WT	0.6717
WT	0.6731
WT	0.6962
WT	0.7044
WT	0.708
WT	0.7102
WT	0.7102
WT	0.7102
WT	0.7118
WT	0.7118
WT	0.7124
WT	0.7139
WT	0.7161
WT	0.7208
WT	0.7276
WT	0.7297
WT	0.7323
WT	0.7354
WT	0.7354
WT	0.7368
WT	0.7398
WT	0.7424
WT	0.7522
WT	0.7611
WT	0.762
WT	0.7645
WT	0.7693
WT	0.7693
WT	0.774
WT	0.774
WT	0.7752
WT	0.7752
WT	0.7752
WT	0.7753
WT	0.7767
WT	0.7794
WT	0.78
WT	0.7853
WT	0.7894
WT	0.7929
WT	0.7932
WT	0.7932
WT	0.7932
WT	0.7932
WT	0.7965
WT	0.7978
WT	0.7978
WT	0.7985
WT	0.7998
WT	0.7998
WT	0.8011
WT	0.8062
WT	0.8063
WT	0.8069
WT	0.8082
WT	0.8113
WT	0.8159
WT	0.817
WT	0.8181
WT	0.8215
WT	0.8215
WT	0.8215
WT	0.8215
WT	0.8222
WT	0.826
WT	0.8271
WT	0.8271
WT	0.8305
WT	0.8349
WT	0.8349
WT	0.8373
WT	0.8373
WT	0.8385
WT	0.8385
WT	0.8385
WT	0.8391
WT	0.841
WT	0.8441
WT	0.8441
WT	0.8441
WT	0.8448
WT	0.8465
WT	0.8465
WT	0.8465
WT	0.8481
WT	0.8514
WT	0.8535
WT	0.8535
WT	0.8535
WT	0.8539
WT	0.8552
WT	0.8569
WT	0.8605
WT	0.8605
WT	0.8611
WT	0.8643
WT	0.8643
WT	0.8654
WT	0.8654
WT	0.8654
WT	0.8666
WT	0.8684
WT	0.8684
WT	0.8684
WT	0.8707
WT	0.8707
WT	0.8708
WT	0.8708
WT	0.8773
WT	0.8773
WT	0.8803
WT	0.8823
WT	0.8823
WT	0.8854
WT	0.8854
WT	0.8856
WT	0.8865
WT	0.8869
WT	0.8897
WT	0.892
WT	0.8984
WT	0.903
WT	0.903
WT	0.9036
WT	0.904
WT	0.904
WT	0.9053
WT	0.9071
WT	0.9071
WT	0.9071
WT	0.9071
WT	0.9082
WT	0.9105
WT	0.9112
WT	0.9112
WT	0.9112
WT	0.9122
WT	0.9122
WT	0.9122
WT	0.9122
WT	0.9122
WT	0.9122
WT	0.9127
WT	0.9127
WT	0.9127
WT	0.9142
WT	0.9167
WT	0.9167
WT	0.9192
WT	0.9202
WT	0.9202
WT	0.9202
WT	0.9202
WT	0.9224
WT	0.9233
WT	0.9235
WT	0.9235
WT	0.9286
WT	0.9302
WT	0.9302
WT	0.9352
WT	0.9353
WT	0.9375
WT	0.9391
WT	0.9402
WT	0.9419
WT	0.946
WT	0.946
WT	0.947
WT	0.9499
WT	0.9518
WT	0.9518
WT	0.9548
WT	0.9615
WT	0.9615
WT	0.9663
WT	0.9663
WT	0.9663
WT	0.9664
WT	0.968
WT	0.968
WT	0.968
WT	0.9696
WT	0.9805
WT	0.9808
WT	0.9808
WT	0.9824
WT	0.9846
WT	0.9899
WT	0.9899
WT	0.9899
WT	0.9927
WT	0.9927
WT	1.0003
WT	1.0029
WT	1.0038
WT	1.0044
WT	1.0075
WT	1.0075
WT	1.0096
WT	1.0121
WT	1.0127
WT	1.0194
WT	1.0198
WT	1.0221
WT	1.0257
WT	1.0257
WT	1.0257
WT	1.0338
WT	1.0338
WT	1.0356
WT	1.0356
WT	1.04
WT	1.04
WT	1.0462
WT	1.0498
WT	1.0498
WT	1.05
WT	1.0529
WT	1.0542
WT	1.0564
WT	1.0681
WT	1.074
WT	1.0759
WT	1.0776
WT	1.0812
WT	1.0946
WT	1.0946
WT	1.0946
WT	1.0956
WT	1.0963
WT	1.0963
WT	1.1013
WT	1.1022
WT	1.1134
WT	1.1155
WT	1.1213
WT	1.1254
WT	1.1264
WT	1.1287
WT	1.1398
WT	1.1578
WT	1.1681
WT	1.1745
WT	1.2048
WT	1.2272
ragB-	0.6578
ragB-	0.6774
ragB-	0.6883
ragB-	0.7001
ragB-	0.7097
ragB-	0.7184
ragB-	0.7368
ragB-	0.7463
ragB-	0.7574
ragB-	0.7574
ragB-	0.7591
ragB-	0.7601
ragB-	0.764
ragB-	0.7728
ragB-	0.774
ragB-	0.7747
ragB-	0.7755
ragB-	0.7755
ragB-	0.7794
ragB-	0.7847
ragB-	0.7863
ragB-	0.7885
ragB-	0.7885
ragB-	0.7888
ragB-	0.7911
ragB-	0.7929
ragB-	0.7955
ragB-	0.7955
ragB-	0.7965
ragB-	0.7981
ragB-	0.8025
ragB-	0.8027
ragB-	0.8063
ragB-	0.8069
ragB-	0.8079
ragB-	0.8088
ragB-	0.8096
ragB-	0.8098
ragB-	0.812
ragB-	0.8135
ragB-	0.814
ragB-	0.8165
ragB-	0.8175
ragB-	0.8195
ragB-	0.8222
ragB-	0.8222
ragB-	0.8225
ragB-	0.8229
ragB-	0.823
ragB-	0.8266
ragB-	0.8271
ragB-	0.8291
ragB-	0.8291
ragB-	0.8296
ragB-	0.8299
ragB-	0.8301
ragB-	0.8324
ragB-	0.838
ragB-	0.8388
ragB-	0.8396
ragB-	0.841
ragB-	0.841
ragB-	0.8417
ragB-	0.8429
ragB-	0.8474
ragB-	0.8481
ragB-	0.8484
ragB-	0.8484
ragB-	0.8484
ragB-	0.8484
ragB-	0.8505
ragB-	0.851
ragB-	0.851
ragB-	0.8519
ragB-	0.8535
ragB-	0.8539
ragB-	0.856
ragB-	0.8562
ragB-	0.8572
ragB-	0.8584
ragB-	0.8584
ragB-	0.8584
ragB-	0.8587
ragB-	0.86
ragB-	0.8603
ragB-	0.8613
ragB-	0.8643
ragB-	0.8643
ragB-	0.8696
ragB-	0.8696
ragB-	0.8697
ragB-	0.8699
ragB-	0.8699
ragB-	0.8707
ragB-	0.8709
ragB-	0.8713
ragB-	0.8731
ragB-	0.8731
ragB-	0.8745
ragB-	0.8754
ragB-	0.8773
ragB-	0.8783
ragB-	0.8818
ragB-	0.8825
ragB-	0.8828
ragB-	0.8846
ragB-	0.8854
ragB-	0.8856
ragB-	0.8857
ragB-	0.8905
ragB-	0.8909
ragB-	0.8909
ragB-	0.8909
ragB-	0.8919
ragB-	0.8919
ragB-	0.892
ragB-	0.892
ragB-	0.8921
ragB-	0.8921
ragB-	0.894
ragB-	0.8975
ragB-	0.9002
ragB-	0.9014
ragB-	0.9026
ragB-	0.903
ragB-	0.9033
ragB-	0.9037
ragB-	0.9063
ragB-	0.9071
ragB-	0.9082
ragB-	0.9082
ragB-	0.9112
ragB-	0.9113
ragB-	0.9122
ragB-	0.9122
ragB-	0.9127
ragB-	0.9127
ragB-	0.9129
ragB-	0.9134
ragB-	0.9147
ragB-	0.9147
ragB-	0.9155
ragB-	0.9167
ragB-	0.9185
ragB-	0.9192
ragB-	0.9192
ragB-	0.9192
ragB-	0.9197
ragB-	0.9232
ragB-	0.9235
ragB-	0.9236
ragB-	0.9242
ragB-	0.9247
ragB-	0.9255
ragB-	0.9262
ragB-	0.9265
ragB-	0.9267
ragB-	0.927
ragB-	0.9286
ragB-	0.9302
ragB-	0.9305
ragB-	0.9305
ragB-	0.9315
ragB-	0.9316
ragB-	0.932
ragB-	0.9332
ragB-	0.9343
ragB-	0.9344
ragB-	0.9358
ragB-	0.9358
ragB-	0.9374
ragB-	0.9394
ragB-	0.9402
ragB-	0.9419
ragB-	0.9423
ragB-	0.9445
ragB-	0.9464
ragB-	0.947
ragB-	0.9492
ragB-	0.9492
ragB-	0.9499
ragB-	0.9543
ragB-	0.955
ragB-	0.9552
ragB-	0.9589
ragB-	0.9598
ragB-	0.9615
ragB-	0.9621
ragB-	0.9658
ragB-	0.9675
ragB-	0.9676
ragB-	0.9677
ragB-	0.9696
ragB-	0.9701
ragB-	0.9713
ragB-	0.9723
ragB-	0.9735
ragB-	0.9761
ragB-	0.9791
ragB-	0.9806
ragB-	0.9806
ragB-	0.9808
ragB-	0.9808
ragB-	0.9808
ragB-	0.9836
ragB-	0.9899
ragB-	0.9899
ragB-	0.99
ragB-	0.9927
ragB-	0.9956
ragB-	0.9961
ragB-	0.9974
ragB-	1.0003
ragB-	1.0003
ragB-	1.0003
ragB-	1.0004
ragB-	1.0018
ragB-	1.0022
ragB-	1.0036
ragB-	1.0044
ragB-	1.0075
ragB-	1.0187
ragB-	1.0256
ragB-	1.0264
ragB-	1.0312
ragB-	1.0322
ragB-	1.0324
ragB-	1.034
ragB-	1.04
ragB-	1.04
ragB-	1.042
ragB-	1.0516
ragB-	1.0605
ragB-	1.0608
ragB-	1.0642
ragB-	1.072
ragB-	1.1008
ragB-	1.1628
ragB-	0.6349
ragB-	0.6414
ragB-	0.6578
ragB-	0.6696
ragB-	0.6894
ragB-	0.703
ragB-	0.7073
ragB-	0.716
ragB-	0.7211
ragB-	0.7227
ragB-	0.7304
ragB-	0.7338
ragB-	0.7404
ragB-	0.7414
ragB-	0.7451
ragB-	0.7488
ragB-	0.751
ragB-	0.7537
ragB-	0.7553
ragB-	0.7574
ragB-	0.7683
ragB-	0.7692
ragB-	0.7707
ragB-	0.7707
ragB-	0.7747
ragB-	0.7794
ragB-	0.7905
ragB-	0.7958
ragB-	0.7967
ragB-	0.7967
ragB-	0.7985
ragB-	0.799
ragB-	0.8082
ragB-	0.8088
ragB-	0.8105
ragB-	0.8113
ragB-	0.8139
ragB-	0.8159
ragB-	0.8159
ragB-	0.8165
ragB-	0.8173
ragB-	0.8181
ragB-	0.8187
ragB-	0.8187
ragB-	0.8187
ragB-	0.8215
ragB-	0.8229
ragB-	0.8229
ragB-	0.8232
ragB-	0.8232
ragB-	0.8241
ragB-	0.826
ragB-	0.8305
ragB-	0.8373
ragB-	0.8432
ragB-	0.8441
ragB-	0.8448
ragB-	0.8454
ragB-	0.8465
ragB-	0.847
ragB-	0.847
ragB-	0.8481
ragB-	0.8484
ragB-	0.8505
ragB-	0.8514
ragB-	0.8562
ragB-	0.8587
ragB-	0.8587
ragB-	0.8592
ragB-	0.86
ragB-	0.8605
ragB-	0.8656
ragB-	0.8667
ragB-	0.8684
ragB-	0.8808
ragB-	0.8808
ragB-	0.8818
ragB-	0.8823
ragB-	0.8825
ragB-	0.8846
ragB-	0.8854
ragB-	0.8857
ragB-	0.8865
ragB-	0.8888
ragB-	0.8888
ragB-	0.8901
ragB-	0.8909
ragB-	0.8948
ragB-	0.8966
ragB-	0.903
ragB-	0.9036
ragB-	0.9036
ragB-	0.9053
ragB-	0.9063
ragB-	0.9082
ragB-	0.9122
ragB-	0.9127
ragB-	0.9155
ragB-	0.9167
ragB-	0.9167
ragB-	0.9167
ragB-	0.9179
ragB-	0.9202
ragB-	0.9224
ragB-	0.9255
ragB-	0.9286
ragB-	0.9286
ragB-	0.9308
ragB-	0.9335
ragB-	0.9344
ragB-	0.9375
ragB-	0.9375
ragB-	0.944
ragB-	0.9441
ragB-	0.9453
ragB-	0.9482
ragB-	0.9523
ragB-	0.9523
ragB-	0.9548
ragB-	0.9579
ragB-	0.9579
ragB-	0.9621
ragB-	0.9663
ragB-	0.9664
ragB-	0.9675
ragB-	0.9675
ragB-	0.9675
ragB-	0.9713
ragB-	0.9716
ragB-	0.9723
ragB-	0.978
ragB-	0.9791
ragB-	0.9806
ragB-	0.9808
ragB-	0.9846
ragB-	0.9911
ragB-	0.9935
ragB-	0.9961
ragB-	1.0052
ragB-	1.0121
ragB-	1.0127
ragB-	1.0249
ragB-	1.032
ragB-	1.0365
ragB-	1.0564
ragB-	1.0608
ragB-	1.0638
ragB-	1.0662
ragB-	1.0681
ragB-	1.072
ragB-	1.0965
ragB-	1.0965
ragB-	1.0965
ragB-	1.1254
ragB-	1.157
ragB-	1.29
ragB-	1.29
ragB-	1.3297
ragB-	1.4721
ponA-	0.5061
ponA-	0.534
ponA-	0.5528
ponA-	0.5606
ponA-	0.5706
ponA-	0.5789
ponA-	0.5841
ponA-	0.6024
ponA-	0.6089
ponA-	0.619
ponA-	0.6203
ponA-	0.6382
ponA-	0.6385
ponA-	0.6401
ponA-	0.6414
ponA-	0.645
ponA-	0.645
ponA-	0.6458
ponA-	0.653
ponA-	0.653
ponA-	0.6539
ponA-	0.6564
ponA-	0.6578
ponA-	0.6595
ponA-	0.6623
ponA-	0.6623
ponA-	0.6623
ponA-	0.6649
ponA-	0.6649
ponA-	0.6668
ponA-	0.6668
ponA-	0.6668
ponA-	0.678
ponA-	0.678
ponA-	0.6803
ponA-	0.6803
ponA-	0.6841
ponA-	0.688
ponA-	0.6893
ponA-	0.6902
ponA-	0.691
ponA-	0.6924
ponA-	0.694
ponA-	0.6947
ponA-	0.6977
ponA-	0.7043
ponA-	0.7043
ponA-	0.7073
ponA-	0.7095
ponA-	0.7102
ponA-	0.7121
ponA-	0.7124
ponA-	0.7142
ponA-	0.7147
ponA-	0.7161
ponA-	0.7186
ponA-	0.7211
ponA-	0.7247
ponA-	0.7247
ponA-	0.7275
ponA-	0.7312
ponA-	0.7323
ponA-	0.7323
ponA-	0.7338
ponA-	0.7354
ponA-	0.7354
ponA-	0.7354
ponA-	0.7361
ponA-	0.7425
ponA-	0.7445
ponA-	0.7445
ponA-	0.7463
ponA-	0.7522
ponA-	0.7525
ponA-	0.7529
ponA-	0.7529
ponA-	0.7553
ponA-	0.7562
ponA-	0.7611
ponA-	0.762
ponA-	0.7692
ponA-	0.7707
ponA-	0.7755
ponA-	0.78
ponA-	0.7847
ponA-	0.7853
ponA-	0.7853
ponA-	0.7965
ponA-	0.7978
ponA-	0.7985
ponA-	0.7998
ponA-	0.8011
ponA-	0.8027
ponA-	0.8033
ponA-	0.8062
ponA-	0.8079
ponA-	0.8088
ponA-	0.8088
ponA-	0.8088
ponA-	0.8181
ponA-	0.824
ponA-	0.8241
ponA-	0.826
ponA-	0.8271
ponA-	0.8323
ponA-	0.8349
ponA-	0.841
ponA-	0.8484
ponA-	0.8535
ponA-	0.8707
ponA-	0.8761
ponA-	0.8761
ponA-	0.8773
ponA-	0.8839
ponA-	0.9033
ponA-	0.904
ponA-	0.9133
ponA-	0.9352
ponA-	0.9353
ponA-	0.9663
ponA-	1.0148
ponA-	0.5644
ponA-	0.5999
ponA-	0.607
ponA-	0.6119
ponA-	0.6136
ponA-	0.6352
ponA-	0.6361
ponA-	0.6468
ponA-	0.649
ponA-	0.649
ponA-	0.65
ponA-	0.6696
ponA-	0.6748
ponA-	0.6977
ponA-	0.7354
ponA-	0.744
ponA-	0.7528
ponA-	0.7556
ponA-	0.78
ponA-	0.8001
ponA-	0.8088
ponA-	0.8113
ponA-	0.8276
ponA-	0.841
ponA-	0.8535
ponA-	0.8854
ponA-	0.8873
ponA-	0.9753
ponA-	0.9874
ponA-	1.0904
ponA-	1.1056
ponA-	1.1141
ponA-	1.3176
ponA-	0.5048
ponA-	0.5319
ponA-	0.5473
ponA-	0.5483
ponA-	0.5511
ponA-	0.628
ponA-	0.6323
ponA-	0.6353
ponA-	0.6385
ponA-	0.645
ponA-	0.649
ponA-	0.653
ponA-	0.6617
ponA-	0.6649
ponA-	0.6649
ponA-	0.6711
ponA-	0.6711
ponA-	0.6734
ponA-	0.6803
ponA-	0.6803
ponA-	0.6856
ponA-	0.6856
ponA-	0.6894
ponA-	0.6902
ponA-	0.6947
ponA-	0.6962
ponA-	0.6977
ponA-	0.7073
ponA-	0.708
ponA-	0.7102
ponA-	0.7124
ponA-	0.7147
ponA-	0.7161
ponA-	0.7161
ponA-	0.7161
ponA-	0.7211
ponA-	0.7276
ponA-	0.7276
ponA-	0.7312
ponA-	0.7312
ponA-	0.7361
ponA-	0.7445
ponA-	0.7501
ponA-	0.7517
ponA-	0.755
ponA-	0.7591
ponA-	0.7601
ponA-	0.7611
ponA-	0.7611
ponA-	0.762
ponA-	0.7693
ponA-	0.7719
ponA-	0.7753
ponA-	0.7767
ponA-	0.7767
ponA-	0.7794
ponA-	0.7807
ponA-	0.7906
ponA-	0.7906
ponA-	0.8011
ponA-	0.8063
ponA-	0.8082
ponA-	0.8082
ponA-	0.8222
ponA-	0.8291
ponA-	0.8366
ponA-	0.8373
ponA-	0.8373
ponA-	0.841
ponA-	0.8514
ponA-	0.8587
ponA-	0.8587
ponA-	0.8587
ponA-	0.8678
ponA-	0.8684
ponA-	0.8713
ponA-	0.8714
ponA-	0.8731
ponA-	0.8731
ponA-	0.8856
ponA-	0.9036
ponA-	0.9036
ponA-	0.9087
ponA-	0.9167
ponA-	0.9308
ponA-	0.9358
ponA-	0.9375
ponA-	0.9808
ponA-	0.9808
ponA-	0.9935
ponA-	1.0096
ponA-	1.0183
ponA-	1.0196
ponA-	1.0305
ponA-	1.0735
ponA-	1.0965
ponA-	1.2361
ponA-	0.5038
ponA-	0.5249
ponA-	0.568
ponA-	0.5692
ponA-	0.5713
ponA-	0.5809
ponA-	0.5814
ponA-	0.5872
ponA-	0.5885
ponA-	0.5929
ponA-	0.5947
ponA-	0.5947
ponA-	0.602
ponA-	0.602
ponA-	0.6024
ponA-	0.607
ponA-	0.6136
ponA-	0.6161
ponA-	0.6202
ponA-	0.6202
ponA-	0.6203
ponA-	0.6229
ponA-	0.6239
ponA-	0.625
ponA-	0.6268
ponA-	0.6323
ponA-	0.6414
ponA-	0.6414
ponA-	0.6426
ponA-	0.645
ponA-	0.645
ponA-	0.645
ponA-	0.6454
ponA-	0.6464
ponA-	0.6482
ponA-	0.653
ponA-	0.653
ponA-	0.6553
ponA-	0.6649
ponA-	0.6665
ponA-	0.6731
ponA-	0.6731
ponA-	0.678
ponA-	0.678
ponA-	0.678
ponA-	0.6799
ponA-	0.6799
ponA-	0.6803
ponA-	0.6803
ponA-	0.6803
ponA-	0.6829
ponA-	0.6833
ponA-	0.6834
ponA-	0.6841
ponA-	0.6843
ponA-	0.6883
ponA-	0.6883
ponA-	0.6883
ponA-	0.6894
ponA-	0.6924
ponA-	0.6962
ponA-	0.6962
ponA-	0.6977
ponA-	0.7003
ponA-	0.7044
ponA-	0.7073
ponA-	0.7073
ponA-	0.7073
ponA-	0.7073
ponA-	0.7073
ponA-	0.7073
ponA-	0.708
ponA-	0.7118
ponA-	0.7124
ponA-	0.7124
ponA-	0.7139
ponA-	0.7147
ponA-	0.7161
ponA-	0.7161
ponA-	0.7176
ponA-	0.7211
ponA-	0.7211
ponA-	0.7211
ponA-	0.7224
ponA-	0.7227
ponA-	0.7227
ponA-	0.7275
ponA-	0.7276
ponA-	0.7304
ponA-	0.731
ponA-	0.731
ponA-	0.731
ponA-	0.7348
ponA-	0.7354
ponA-	0.7354
ponA-	0.7354
ponA-	0.736
ponA-	0.7368
ponA-	0.7404
ponA-	0.7414
ponA-	0.7425
ponA-	0.7425
ponA-	0.7426
ponA-	0.7463
ponA-	0.748
ponA-	0.7501
ponA-	0.751
ponA-	0.7522
ponA-	0.7525
ponA-	0.7529
ponA-	0.7529
ponA-	0.7537
ponA-	0.7556
ponA-	0.7598
ponA-	0.7626
ponA-	0.7635
ponA-	0.7645
ponA-	0.7645
ponA-	0.7666
ponA-	0.7666
ponA-	0.7683
ponA-	0.7693
ponA-	0.7693
ponA-	0.774
ponA-	0.7747
ponA-	0.7747
ponA-	0.7752
ponA-	0.7753
ponA-	0.7767
ponA-	0.7767
ponA-	0.7767
ponA-	0.7767
ponA-	0.7788
ponA-	0.7794
ponA-	0.7794
ponA-	0.7794
ponA-	0.7807
ponA-	0.7826
ponA-	0.7853
ponA-	0.7885
ponA-	0.7894
ponA-	0.7905
ponA-	0.7929
ponA-	0.7965
ponA-	0.7985
ponA-	0.7985
ponA-	0.7998
ponA-	0.8001
ponA-	0.8011
ponA-	0.8059
ponA-	0.8063
ponA-	0.8082
ponA-	0.8088
ponA-	0.8088
ponA-	0.8105
ponA-	0.8139
ponA-	0.8159
ponA-	0.8159
ponA-	0.8159
ponA-	0.8165
ponA-	0.8165
ponA-	0.817
ponA-	0.8173
ponA-	0.821
ponA-	0.8222
ponA-	0.8222
ponA-	0.8222
ponA-	0.8222
ponA-	0.826
ponA-	0.8385
ponA-	0.8385
ponA-	0.841
ponA-	0.8429
ponA-	0.8441
ponA-	0.8441
ponA-	0.8448
ponA-	0.847
ponA-	0.8514
ponA-	0.8519
ponA-	0.8535
ponA-	0.8569
ponA-	0.8569
ponA-	0.8605
ponA-	0.8605
ponA-	0.8643
ponA-	0.8648
ponA-	0.8708
ponA-	0.8713
ponA-	0.8773
ponA-	0.8808
ponA-	0.8808
ponA-	0.8815
ponA-	0.8815
ponA-	0.8856
ponA-	0.8865
ponA-	0.892
ponA-	0.892
ponA-	0.9004
ponA-	0.903
ponA-	0.9122
ponA-	0.9127
ponA-	0.9127
ponA-	0.9167
ponA-	0.9178
ponA-	0.9235
ponA-	0.9255
ponA-	0.9335
ponA-	0.9358
ponA-	0.9402
ponA-	0.9402
ponA-	0.9402
ponA-	0.9402
ponA-	0.9485
ponA-	0.949
ponA-	0.9491
ponA-	0.9529
ponA-	0.9529
ponA-	0.9551
ponA-	0.9601
ponA-	0.9601
ponA-	0.9675
ponA-	0.968
ponA-	0.9696
ponA-	0.9697
ponA-	0.9702
ponA-	0.9761
ponA-	0.9791
ponA-	0.9867
ponA-	0.9893
ponA-	0.9911
ponA-	0.9956
ponA-	1.0013
ponA-	1.0013
ponA-	1.0018
ponA-	1.0018
ponA-	1.0029
ponA-	1.0044
ponA-	1.0198
ponA-	1.0249
ponA-	1.0385
ponA-	1.0385
ponA-	1.04
ponA-	1.0642
ponA-	1.0682
ponA-	1.0817
ponA-	1.0913
ponA-	1.0913
ponA-	1.0984
ponA-	1.1283
ponA-	1.1312
ponA-	1.1343
ponA-	1.1361
ponA-	1.1439
ponA-	1.1439
ponA-	1.1538
ponA-	1.161
ponA-	1.1739
ponA-	1.1972
ponA-	0.4527
ponA-ragB-	0.4903
ponA-ragB-	0.5048
ponA-ragB-	0.511
ponA-ragB-	0.5164
ponA-ragB-	0.517
ponA-ragB-	0.5178
ponA-ragB-	0.52
ponA-ragB-	0.5282
ponA-ragB-	0.5319
ponA-ragB-	0.5392
ponA-ragB-	0.5439
ponA-ragB-	0.552
ponA-ragB-	0.5606
ponA-ragB-	0.5616
ponA-ragB-	0.5643
ponA-ragB-	0.5699
ponA-ragB-	0.5762
ponA-ragB-	0.5769
ponA-ragB-	0.5805
ponA-ragB-	0.5885
ponA-ragB-	0.5905
ponA-ragB-	0.6024
ponA-ragB-	0.6054
ponA-ragB-	0.607
ponA-ragB-	0.6111
ponA-ragB-	0.6119
ponA-ragB-	0.6119
ponA-ragB-	0.6119
ponA-ragB-	0.613
ponA-ragB-	0.6323
ponA-ragB-	0.6323
ponA-ragB-	0.6324
ponA-ragB-	0.6327
ponA-ragB-	0.6367
ponA-ragB-	0.6382
ponA-ragB-	0.6389
ponA-ragB-	0.6401
ponA-ragB-	0.6468
ponA-ragB-	0.6482
ponA-ragB-	0.649
ponA-ragB-	0.65
ponA-ragB-	0.6508
ponA-ragB-	0.6522
ponA-ragB-	0.6539
ponA-ragB-	0.6539
ponA-ragB-	0.655
ponA-ragB-	0.6566
ponA-ragB-	0.6566
ponA-ragB-	0.6588
ponA-ragB-	0.6637
ponA-ragB-	0.6641
ponA-ragB-	0.6668
ponA-ragB-	0.6753
ponA-ragB-	0.6782
ponA-ragB-	0.6803
ponA-ragB-	0.6845
ponA-ragB-	0.6883
ponA-ragB-	0.6941
ponA-ragB-	0.7043
ponA-ragB-	0.7124
ponA-ragB-	0.7184
ponA-ragB-	0.7211
ponA-ragB-	0.7211
ponA-ragB-	0.7227
ponA-ragB-	0.7242
ponA-ragB-	0.7247
ponA-ragB-	0.7272
ponA-ragB-	0.7354
ponA-ragB-	0.7398
ponA-ragB-	0.7425
ponA-ragB-	0.7463
ponA-ragB-	0.7488
ponA-ragB-	0.7549
ponA-ragB-	0.762
ponA-ragB-	0.7635
ponA-ragB-	0.7666
ponA-ragB-	0.7692
ponA-ragB-	0.7743
ponA-ragB-	0.7747
ponA-ragB-	0.7905
ponA-ragB-	0.8063
ponA-ragB-	0.8088
ponA-ragB-	0.8181
ponA-ragB-	0.8181
ponA-ragB-	0.8232
ponA-ragB-	0.8266
ponA-ragB-	0.841
ponA-ragB-	0.8505
ponA-ragB-	0.8966
ponA-ragB-	0.9735
ponA-ragB-	0.4561
ponA-ragB-	0.5001
ponA-ragB-	0.5324
ponA-ragB-	0.5607
ponA-ragB-	0.5644
ponA-ragB-	0.5914
ponA-ragB-	0.5974
ponA-ragB-	0.6035
ponA-ragB-	0.6035
ponA-ragB-	0.6059
ponA-ragB-	0.6235
ponA-ragB-	0.6262
ponA-ragB-	0.6307
ponA-ragB-	0.6349
ponA-ragB-	0.6367
ponA-ragB-	0.645
ponA-ragB-	0.645
ponA-ragB-	0.6464
ponA-ragB-	0.6522
ponA-ragB-	0.6528
ponA-ragB-	0.655
ponA-ragB-	0.6564
ponA-ragB-	0.6566
ponA-ragB-	0.6578
ponA-ragB-	0.6643
ponA-ragB-	0.6668
ponA-ragB-	0.6696
ponA-ragB-	0.6717
ponA-ragB-	0.6731
ponA-ragB-	0.6734
ponA-ragB-	0.6841
ponA-ragB-	0.6934
ponA-ragB-	0.6951
ponA-ragB-	0.6962
ponA-ragB-	0.7044
ponA-ragB-	0.7157
ponA-ragB-	0.7157
ponA-ragB-	0.7161
ponA-ragB-	0.72
ponA-ragB-	0.7227
ponA-ragB-	0.7323
ponA-ragB-	0.736
ponA-ragB-	0.7368
ponA-ragB-	0.75
ponA-ragB-	0.75
ponA-ragB-	0.7607
ponA-ragB-	0.7607
ponA-ragB-	0.7607
ponA-ragB-	0.7607
ponA-ragB-	0.7626
ponA-ragB-	0.7693
ponA-ragB-	0.774
ponA-ragB-	0.774
ponA-ragB-	0.7752
ponA-ragB-	0.7752
ponA-ragB-	0.7753
ponA-ragB-	0.7929
ponA-ragB-	0.796
ponA-ragB-	0.7965
ponA-ragB-	0.7965
ponA-ragB-	0.8064
ponA-ragB-	0.807
ponA-ragB-	0.8079
ponA-ragB-	0.8079
ponA-ragB-	0.8159
ponA-ragB-	0.8173
ponA-ragB-	0.8271
ponA-ragB-	0.8366
ponA-ragB-	0.8374
ponA-ragB-	0.8374
ponA-ragB-	0.8441
ponA-ragB-	0.8448
ponA-ragB-	0.8527
ponA-ragB-	0.8605
ponA-ragB-	0.8643
ponA-ragB-	0.8654
ponA-ragB-	0.8854
ponA-ragB-	0.8865
ponA-ragB-	0.8865
ponA-ragB-	0.9071
ponA-ragB-	0.9087
ponA-ragB-	0.9233
ponA-ragB-	0.9262
ponA-ragB-	0.9391
ponA-ragB-	0.9806
ponA-ragB-	0.9927
ponA-ragB-	0.4584
ponA-ragB-	0.4794
ponA-ragB-	0.4933
ponA-ragB-	0.52
ponA-ragB-	0.5231
ponA-ragB-	0.536
ponA-ragB-	0.5492
ponA-ragB-	0.5511
ponA-ragB-	0.5597
ponA-ragB-	0.5809
ponA-ragB-	0.5947
ponA-ragB-	0.5947
ponA-ragB-	0.5947
ponA-ragB-	0.5974
ponA-ragB-	0.5997
ponA-ragB-	0.6081
ponA-ragB-	0.6115
ponA-ragB-	0.6119
ponA-ragB-	0.6127
ponA-ragB-	0.6128
ponA-ragB-	0.6136
ponA-ragB-	0.6195
ponA-ragB-	0.6202
ponA-ragB-	0.6203
ponA-ragB-	0.6206
ponA-ragB-	0.625
ponA-ragB-	0.6385
ponA-ragB-	0.6401
ponA-ragB-	0.645
ponA-ragB-	0.6458
ponA-ragB-	0.6482
ponA-ragB-	0.649
ponA-ragB-	0.649
ponA-ragB-	0.6611
ponA-ragB-	0.6617
ponA-ragB-	0.6637
ponA-ragB-	0.6641
ponA-ragB-	0.6641
ponA-ragB-	0.6649
ponA-ragB-	0.6649
ponA-ragB-	0.6649
ponA-ragB-	0.6649
ponA-ragB-	0.6717
ponA-ragB-	0.678
ponA-ragB-	0.678
ponA-ragB-	0.6789
ponA-ragB-	0.6789
ponA-ragB-	0.6803
ponA-ragB-	0.6833
ponA-ragB-	0.6883
ponA-ragB-	0.6883
ponA-ragB-	0.6883
ponA-ragB-	0.6924
ponA-ragB-	0.6926
ponA-ragB-	0.6977
ponA-ragB-	0.7
ponA-ragB-	0.702
ponA-ragB-	0.7044
ponA-ragB-	0.7098
ponA-ragB-	0.7118
ponA-ragB-	0.7128
ponA-ragB-	0.7139
ponA-ragB-	0.7157
ponA-ragB-	0.7161
ponA-ragB-	0.7161
ponA-ragB-	0.7161
ponA-ragB-	0.7184
ponA-ragB-	0.7211
ponA-ragB-	0.7228
ponA-ragB-	0.7242
ponA-ragB-	0.7247
ponA-ragB-	0.7247
ponA-ragB-	0.7338
ponA-ragB-	0.7354
ponA-ragB-	0.7398
ponA-ragB-	0.7398
ponA-ragB-	0.7451
ponA-ragB-	0.7501
ponA-ragB-	0.7522
ponA-ragB-	0.7525
ponA-ragB-	0.755
ponA-ragB-	0.7562
ponA-ragB-	0.7607
ponA-ragB-	0.7656
ponA-ragB-	0.7666
ponA-ragB-	0.7693
ponA-ragB-	0.7752
ponA-ragB-	0.7753
ponA-ragB-	0.7755
ponA-ragB-	0.7757
ponA-ragB-	0.7794
ponA-ragB-	0.7815
ponA-ragB-	0.7826
ponA-ragB-	0.7853
ponA-ragB-	0.7853
ponA-ragB-	0.7885
ponA-ragB-	0.7905
ponA-ragB-	0.7965
ponA-ragB-	0.7965
ponA-ragB-	0.7967
ponA-ragB-	0.7985
ponA-ragB-	0.7985
ponA-ragB-	0.8062
ponA-ragB-	0.8082
ponA-ragB-	0.8159
ponA-ragB-	0.8222
ponA-ragB-	0.8241
ponA-ragB-	0.8366
ponA-ragB-	0.8441
ponA-ragB-	0.8484
ponA-ragB-	0.8484
ponA-ragB-	0.8571
ponA-ragB-	0.8587
ponA-ragB-	0.8654
ponA-ragB-	0.8654
ponA-ragB-	0.8803
ponA-ragB-	0.8856
ponA-ragB-	0.8873
ponA-ragB-	0.892
ponA-ragB-	0.892
ponA-ragB-	0.9173
ponA-ragB-	0.9402
ponA-ragB-	0.9402
ponA-ragB-	0.968
ponA-ragB-	0.9701
ponA-ragB-	0.9709
ponA-ragB-	0.9808
ponA-ragB-	0.9935
ponA-ragB-	0.5033
ponA-ragB-	0.5338
ponA-ragB-	0.5492
ponA-ragB-	0.5528
ponA-ragB-	0.5632
ponA-ragB-	0.5643
ponA-ragB-	0.5769
ponA-ragB-	0.5805
ponA-ragB-	0.5872
ponA-ragB-	0.6111
ponA-ragB-	0.6119
ponA-ragB-	0.6128
ponA-ragB-	0.6195
ponA-ragB-	0.6202
ponA-ragB-	0.6327
ponA-ragB-	0.645
ponA-ragB-	0.645
ponA-ragB-	0.6507
ponA-ragB-	0.6507
ponA-ragB-	0.6578
ponA-ragB-	0.6595
ponA-ragB-	0.6675
ponA-ragB-	0.6675
ponA-ragB-	0.6734
ponA-ragB-	0.6734
ponA-ragB-	0.6799
ponA-ragB-	0.6799
ponA-ragB-	0.688
ponA-ragB-	0.6902
ponA-ragB-	0.6902
ponA-ragB-	0.7043
ponA-ragB-	0.708
ponA-ragB-	0.7092
ponA-ragB-	0.7092
ponA-ragB-	0.7098
ponA-ragB-	0.7139
ponA-ragB-	0.7147
ponA-ragB-	0.7161
ponA-ragB-	0.7253
ponA-ragB-	0.731
ponA-ragB-	0.731
ponA-ragB-	0.7425
ponA-ragB-	0.7425
ponA-ragB-	0.748
ponA-ragB-	0.748
ponA-ragB-	0.7488
ponA-ragB-	0.7501
ponA-ragB-	0.751
ponA-ragB-	0.751
ponA-ragB-	0.7522
ponA-ragB-	0.7529
ponA-ragB-	0.7666
ponA-ragB-	0.7692
ponA-ragB-	0.774
ponA-ragB-	0.7752
ponA-ragB-	0.7826
ponA-ragB-	0.7853
ponA-ragB-	0.7873
ponA-ragB-	0.7929
ponA-ragB-	0.7965
ponA-ragB-	0.8079
ponA-ragB-	0.8088
ponA-ragB-	0.8093
ponA-ragB-	0.8181
ponA-ragB-	0.821
ponA-ragB-	0.8222
ponA-ragB-	0.826
ponA-ragB-	0.8296
ponA-ragB-	0.8296
ponA-ragB-	0.8323
ponA-ragB-	0.841
ponA-ragB-	0.847
ponA-ragB-	0.8481
ponA-ragB-	0.8481
ponA-ragB-	0.852
ponA-ragB-	0.8684
ponA-ragB-	0.8803
ponA-ragB-	0.8854
ponA-ragB-	0.8948
ponA-ragB-	0.8961
ponA-ragB-	0.904
ponA-ragB-	0.9192
ponA-ragB-	0.9235
ponA-ragB-	0.9375
ponA-ragB-	0.947
ponA-ragB-	0.9663
ponA-ragB-	0.9701
ponA-ragB-	0.9761
ponA-ragB-	1.0221
ponA-ragB-	1.0646
ponA-ragB-	1.0878
gpsB-	0.5809
gpsB-	0.5962
gpsB-	0.6367
gpsB-	0.6392
gpsB-	0.6641
gpsB-	0.6649
gpsB-	0.6711
gpsB-	0.6772
gpsB-	0.678
gpsB-	0.6803
gpsB-	0.6803
gpsB-	0.6833
gpsB-	0.6856
gpsB-	0.6894
gpsB-	0.6924
gpsB-	0.6962
gpsB-	0.6977
gpsB-	0.7044
gpsB-	0.7102
gpsB-	0.7124
gpsB-	0.7147
gpsB-	0.7161
gpsB-	0.7211
gpsB-	0.7211
gpsB-	0.731
gpsB-	0.7312
gpsB-	0.7361
gpsB-	0.7414
gpsB-	0.7417
gpsB-	0.7425
gpsB-	0.748
gpsB-	0.75
gpsB-	0.75
gpsB-	0.7501
gpsB-	0.751
gpsB-	0.7522
gpsB-	0.7529
gpsB-	0.7529
gpsB-	0.7556
gpsB-	0.7574
gpsB-	0.7591
gpsB-	0.7626
gpsB-	0.7626
gpsB-	0.7645
gpsB-	0.7707
gpsB-	0.7747
gpsB-	0.7752
gpsB-	0.7753
gpsB-	0.7767
gpsB-	0.7847
gpsB-	0.7847
gpsB-	0.7885
gpsB-	0.7905
gpsB-	0.7929
gpsB-	0.7958
gpsB-	0.7965
gpsB-	0.7978
gpsB-	0.7985
gpsB-	0.799
gpsB-	0.799
gpsB-	0.8059
gpsB-	0.8088
gpsB-	0.8159
gpsB-	0.8181
gpsB-	0.8241
gpsB-	0.8241
gpsB-	0.8291
gpsB-	0.8299
gpsB-	0.8299
gpsB-	0.8299
gpsB-	0.8307
gpsB-	0.8307
gpsB-	0.8363
gpsB-	0.8374
gpsB-	0.8385
gpsB-	0.8385
gpsB-	0.841
gpsB-	0.8441
gpsB-	0.8505
gpsB-	0.8519
gpsB-	0.8539
gpsB-	0.8552
gpsB-	0.856
gpsB-	0.8562
gpsB-	0.8587
gpsB-	0.8592
gpsB-	0.8603
gpsB-	0.8605
gpsB-	0.8633
gpsB-	0.8654
gpsB-	0.8667
gpsB-	0.8678
gpsB-	0.8678
gpsB-	0.8684
gpsB-	0.8684
gpsB-	0.8713
gpsB-	0.8731
gpsB-	0.8755
gpsB-	0.8776
gpsB-	0.8856
gpsB-	0.8856
gpsB-	0.8857
gpsB-	0.8865
gpsB-	0.8865
gpsB-	0.8865
gpsB-	0.8873
gpsB-	0.888
gpsB-	0.8888
gpsB-	0.8888
gpsB-	0.8909
gpsB-	0.8966
gpsB-	0.9004
gpsB-	0.9025
gpsB-	0.9033
gpsB-	0.9073
gpsB-	0.9082
gpsB-	0.9087
gpsB-	0.9087
gpsB-	0.9087
gpsB-	0.9133
gpsB-	0.9147
gpsB-	0.9147
gpsB-	0.9185
gpsB-	0.9235
gpsB-	0.9255
gpsB-	0.9302
gpsB-	0.9352
gpsB-	0.9358
gpsB-	0.9358
gpsB-	0.9374
gpsB-	0.9391
gpsB-	0.9453
gpsB-	0.947
gpsB-	0.9485
gpsB-	0.9523
gpsB-	0.9529
gpsB-	0.9615
gpsB-	0.9621
gpsB-	0.9621
gpsB-	0.968
gpsB-	0.9696
gpsB-	0.9702
gpsB-	0.9723
gpsB-	0.9815
gpsB-	0.9815
gpsB-	0.9939
gpsB-	0.9961
gpsB-	1.0022
gpsB-	1.0075
gpsB-	1.0241
gpsB-	1.0277
gpsB-	1.0285
gpsB-	1.0331
gpsB-	1.04
gpsB-	1.0484
gpsB-	1.0505
gpsB-	1.0564
gpsB-	1.0608
gpsB-	1.0872
gpsB-	1.1022
gpsB-	1.1031
gpsB-	1.1031
gpsB-	1.1174
gpsB-	1.1264
gpsB-	1.1807
gpsB-	1.1967
gpsB-
gpsB-	0.5715
gpsB-	0.5809
gpsB-	0.6136
gpsB-	0.6235
gpsB-	0.6353
gpsB-	0.645
gpsB-	0.6623
gpsB-	0.6637
gpsB-	0.6649
gpsB-	0.6751
gpsB-	0.678
gpsB-	0.678
gpsB-	0.6834
gpsB-	0.686
gpsB-	0.6883
gpsB-	0.6883
gpsB-	0.7043
gpsB-	0.7073
gpsB-	0.708
gpsB-	0.708
gpsB-	0.7098
gpsB-	0.7102
gpsB-	0.7121
gpsB-	0.7139
gpsB-	0.7147
gpsB-	0.7147
gpsB-	0.7157
gpsB-	0.7161
gpsB-	0.7161
gpsB-	0.7211
gpsB-	0.7211
gpsB-	0.7211
gpsB-	0.7253
gpsB-	0.7253
gpsB-	0.7297
gpsB-	0.7301
gpsB-	0.7304
gpsB-	0.731
gpsB-	0.7312
gpsB-	0.7313
gpsB-	0.7323
gpsB-	0.7354
gpsB-	0.7354
gpsB-	0.7361
gpsB-	0.7404
gpsB-	0.7414
gpsB-	0.7417
gpsB-	0.7424
gpsB-	0.7454
gpsB-	0.751
gpsB-	0.7522
gpsB-	0.7528
gpsB-	0.7528
gpsB-	0.7537
gpsB-	0.7556
gpsB-	0.7574
gpsB-	0.7591
gpsB-	0.7591
gpsB-	0.7601
gpsB-	0.7601
gpsB-	0.7601
gpsB-	0.7607
gpsB-	0.7666
gpsB-	0.7666
gpsB-	0.7674
gpsB-	0.7753
gpsB-	0.7753
gpsB-	0.7755
gpsB-	0.777
gpsB-	0.777
gpsB-	0.7794
gpsB-	0.78
gpsB-	0.78
gpsB-	0.7807
gpsB-	0.7817
gpsB-	0.7853
gpsB-	0.7873
gpsB-	0.7873
gpsB-	0.7885
gpsB-	0.7905
gpsB-	0.7911
gpsB-	0.7932
gpsB-	0.7932
gpsB-	0.7955
gpsB-	0.7965
gpsB-	0.7998
gpsB-	0.8011
gpsB-	0.8027
gpsB-	0.8059
gpsB-	0.8079
gpsB-	0.8082
gpsB-	0.8088
gpsB-	0.8105
gpsB-	0.812
gpsB-	0.8127
gpsB-	0.8139
gpsB-	0.814
gpsB-	0.8187
gpsB-	0.8222
gpsB-	0.8222
gpsB-	0.8232
gpsB-	0.8241
gpsB-	0.826
gpsB-	0.8299
gpsB-	0.8299
gpsB-	0.8299
gpsB-	0.8366
gpsB-	0.8373
gpsB-	0.8374
gpsB-	0.8385
gpsB-	0.8385
gpsB-	0.8385
gpsB-	0.8385
gpsB-	0.8385
gpsB-	0.8385
gpsB-	0.8385
gpsB-	0.8388
gpsB-	0.8429
gpsB-	0.8473
gpsB-	0.8484
gpsB-	0.8484
gpsB-	0.8514
gpsB-	0.8514
gpsB-	0.8519
gpsB-	0.852
gpsB-	0.852
gpsB-	0.856
gpsB-	0.8569
gpsB-	0.8605
gpsB-	0.8605
gpsB-	0.8654
gpsB-	0.8654
gpsB-	0.8667
gpsB-	0.8667
gpsB-	0.8678
gpsB-	0.8707
gpsB-	0.8713
gpsB-	0.8755
gpsB-	0.8773
gpsB-	0.8803
gpsB-	0.8815
gpsB-	0.8818
gpsB-	0.8823
gpsB-	0.8825
gpsB-	0.8846
gpsB-	0.8857
gpsB-	0.8865
gpsB-	0.8865
gpsB-	0.8909
gpsB-	0.8919
gpsB-	0.892
gpsB-	0.8943
gpsB-	0.8948
gpsB-	0.8948
gpsB-	0.8961
[truncated: 246 more rows]
