# Supplementary material for: RagB stimulates the activity of the peptidoglycan polymerase RodA in Bacillus subtilis
Source: EMBO Rep. 2025 Aug 15;26(18):4587–606. doi: 10.1038/s44319-025-00547-w (PMC12457691; doi:10.1038/s44319-025-00547-w)
Supplement: Supplementary file 7 — Source data Fig. 2 [file 44319_2025_547_MOESM7_ESM.zip]

Archive with 31 entries (28 files):
- Figure 2/
- Figure 2/.DS_Store
- __MACOSX/Figure 2/._.DS_Store
- Figure 2/Fig. 2B/
- Figure 2/Fig. 2C/
- Figure 2/Fig.2A.xlsx
- __MACOSX/Figure 2/._Fig.2A.xlsx
- Figure 2/Fig.2D.xlsx
- __MACOSX/Figure 2/._Fig.2D.xlsx
- Figure 2/Fig. 2B/delta pona delta ragb and Roda.tiff
- __MACOSX/Figure 2/Fig. 2B/._delta pona delta ragb and Roda.tiff
- Figure 2/Fig. 2B/delta pona delta ragB rodA D280A.tiff
- __MACOSX/Figure 2/Fig. 2B/._delta pona delta ragB rodA D280A.tiff
- Figure 2/Fig. 2B/delta pona delta ragB.tiff
- __MACOSX/Figure 2/Fig. 2B/._delta pona delta ragB.tiff
- Figure 2/Fig. 2B/deltaponA delta ragB and RagB.tiff
- __MACOSX/Figure 2/Fig. 2B/._deltaponA delta ragB and RagB.tiff
- Figure 2/Fig. 2B/dlta pona.tiff
- __MACOSX/Figure 2/Fig. 2B/._dlta pona.tiff
- Figure 2/Fig. 2B/Fig.2B.pdf
- __MACOSX/Figure 2/Fig. 2B/._Fig.2B.pdf
- Figure 2/Fig. 2B/WT.tiff
- __MACOSX/Figure 2/Fig. 2B/._WT.tiff
- Figure 2/Fig. 2C/2 plates.tiff
- __MACOSX/Figure 2/Fig. 2C/._2 plates.tiff
- Figure 2/Fig. 2C/4 plates.tiff
- __MACOSX/Figure 2/Fig. 2C/._4 plates.tiff
- Figure 2/Fig. 2C/6 plates.tiff
- __MACOSX/Figure 2/Fig. 2C/._6 plates.tiff
- Figure 2/Fig. 2C/Fig.2C.pdf
- __MACOSX/Figure 2/Fig. 2C/._Fig.2C.pdf
