# Supplementary material for: RagB stimulates the activity of the peptidoglycan polymerase RodA in Bacillus subtilis
Source: EMBO Rep. 2025 Aug 15;26(18):4587–606. doi: 10.1038/s44319-025-00547-w (PMC12457691; doi:10.1038/s44319-025-00547-w)
Supplement: Supplementary file 7 — Source data Fig. 2 [file 44319_2025_547_MOESM7_ESM.zip › Figure 2/Fig.2A.xlsx]

## Sheet: Feuil1
Time [min]	0	29.9938	59.9939	89.9936	119.994	149.994	179.993	209.993	239.993	269.993	299.993	329.993	359.993	389.992	419.992	449.992									manip du 270721
WT	0.1215	0.15845	0.2821	0.48485	0.6615	0.74535	0.80785	0.87565	0.96415	1.05205	1.1214	1.1949	1.25365	1.2964	1.31445	1.3307
PS2062	0.12275	0.1717	0.195	0.2933	0.4141	0.59935	0.68925	0.69235	0.7434	0.7487	0.76605	0.79505	0.80815	0.81925	0.8323	0.84595
SG667	0.11615	0.12575	0.13915	0.15585	0.1836	0.21835	0.24855	0.28415	0.2855	0.2669	0.24315	0.23205	0.2238	0.21905	0.22015	0.2245
SG712	0.11765	0.1338	0.1447	0.1669	0.20945	0.2772	0.33845	0.40755	0.39815	0.405	0.4011	0.40005	0.4197	0.4406	0.48585	0.5207
SG713	0.1258	0.13915	0.15615	0.18215	0.2325	0.28695	0.3496	0.37845	0.3519	0.33515	0.32665	0.31005	0.3106	0.3276	0.32065	0.3435
SG933	0.12985	0.13075	0.1417	0.1578	0.17455	0.1833	0.20035	0.2053	0.20895	0.20005	0.192	0.18925	0.1858	0.18405	0.18275	0.1751
WT_x	0.1244	0.1524	0.24315	0.4372	0.61795	0.7301	0.8354	0.9534	1.06065	1.1663	1.2566	1.3398	1.40325	1.45055	1.48655	1.5275
PS2062_x	0.12275	0.15495	0.1895	0.26555	0.41425	0.54695	0.62915	0.6952	0.77485	0.85195	0.89925	0.9283	0.96375	0.99965	1.0374	1.06755
SG667_x	0.1196	0.1247	0.13895	0.16635	0.17785	0.21065	0.2377	0.2624	0.265	0.2601	0.23905	0.2327	0.2323	0.21995	0.22925	0.2315
SG712_x	0.1194	0.14015	0.1668	0.208	0.2892	0.4219	0.5366	0.60335	0.67605	0.7469	0.80865	0.8913	0.91375	0.9487	0.9787	1.0029
SG713_x	0.1249	0.17395	0.18265	0.2344	0.2716	0.37885	0.4625	0.5077	0.5301	0.5931	0.6467	0.67635	0.71775	0.73615	0.79685	0.8219
SG933x	0.12005	0.124	0.13125	0.14055	0.1497	0.16045	0.1705	0.18145	0.1953	0.22085	0.24575	0.2523	0.26655	0.27335	0.2864	0.30865
