# Supplementary material for: RagB stimulates the activity of the peptidoglycan polymerase RodA in Bacillus subtilis
Source: EMBO Rep. 2025 Aug 15;26(18):4587–606. doi: 10.1038/s44319-025-00547-w (PMC12457691; doi:10.1038/s44319-025-00547-w)
Supplement: Supplementary file 7 — Source data Fig. 2 [file 44319_2025_547_MOESM7_ESM.zip › Figure 2/Fig.2D.xlsx]

## Sheet: Feuil1
WT	1.43				WT	1.26	0.15
WT	1.17				delta ponA	0	0
WT	1.17				delta RagB	1.46	0.268
delta ponA	0				delta ponA delta RagB	2.1	0.146
delta ponA	0				delta ponA delta RagB with ragB	0	0
delta ponA	0				delta ponA delta RagB with RodA	0	0
delta ragB	1.7				delta ponA delta RagB with RodAD	2.09	0.819
delta ragB	1.17
delta ragB	1.5
delta (ponaragB)	2.24
delta (ponaragB)	2.12
delta (ponaragB)	1.95
delta (ponaragB) with RagB	0
delta (ponaragB) with RagB	0
delta (ponaragB) with RagB	0
delta (ponaragB) with RodA	0
delta (ponaragB) with RodA	0
delta (ponaragB) with RodA	0
delta (ponaragB) with RodAD	1.17
delta (ponaragB) with RodAD	2.74
delta (ponaragB) with RodAD	2.36
