# Supplementary material for: RagB stimulates the activity of the peptidoglycan polymerase RodA in Bacillus subtilis
Source: EMBO Rep. 2025 Aug 15;26(18):4587–606. doi: 10.1038/s44319-025-00547-w (PMC12457691; doi:10.1038/s44319-025-00547-w)
Supplement: Supplementary file 8 — Source data Fig. 3 [file 44319_2025_547_MOESM8_ESM.zip]

Archive with 11 entries (10 files):
- Figure 3/
- Figure 3/.DS_Store
- __MACOSX/Figure 3/._.DS_Store
- Figure 3/Fig. 3A.xlsx
- __MACOSX/Figure 3/._Fig. 3A.xlsx
- Figure 3/Fig. 3B.xlsx
- __MACOSX/Figure 3/._Fig. 3B.xlsx
- Figure 3/Fig. 3C.tiff
- __MACOSX/Figure 3/._Fig. 3C.tiff
- Figure 3/Figure 3C.pdf
- __MACOSX/Figure 3/._Figure 3C.pdf
