# Supplementary material for: RagB stimulates the activity of the peptidoglycan polymerase RodA in Bacillus subtilis
Source: EMBO Rep. 2025 Aug 15;26(18):4587–606. doi: 10.1038/s44319-025-00547-w (PMC12457691; doi:10.1038/s44319-025-00547-w)
Supplement: Supplementary file 8 — Source data Fig. 3 [file 44319_2025_547_MOESM8_ESM.zip › Figure 3/Fig. 3A.xlsx]

## Sheet: Raw data
	Data Set	Target	Sample Biological Group	Control	Relative Quantity	Relative Quantity(lg)	Relative Quantity SD	Corrected Relative Quantity SD	SD RQ(lg)	Relative Quantity SEM	Corrected Relative Quantity SEM	SEM RQ(lg)	Relative Quantity 95% CI Low	Relative Quantity 95% CI High	Unscaled Expression	Unscaled Expression(lg)	Unscaled Expression SD	Corrected Unscaled Expression SD	SD Unscaled Expression(lg)	Unscaled Expression SEM	Corrected Unscaled Expression SEM	SEM Unscaled Expression(lg)	Expression	Expression(lg)	Expression SD	Corrected Expression SD	SD Expression(lg)	Expression SEM	Corrected Expression SEM	SEM Expression(lg)	Expression 95% CI Low	Expression 95% CI High	Wells	Mean Cq	Cq SD	Cq SEM	P-Value
	1-16s	16s	BKE27300_10		0.886595	-0.173652	0.0738473	0.0738826		0.0522179	0.0522429																						2	6.5683	0.112029	0.0792167
	4-16s	16s	BKE27300_3		1.04658	0.0656767	0.133461	0.133464		0.0943709	0.0943736																						2	6.34518	0.171516	0.12128
	4-16s	16s	BKE27300_4		1.07505	0.10441	0.021003	0.0210689		0.0148514	0.014898																						2	6.30907	0.0262769	0.0185806
	1-16s	16s	PS2062_11		1.00584	0.00839758	0.0158221	0.0158226		0.0111879	0.0111883																						2	6.39858	0.0211573	0.0149605
	4-16s	16s	PS2062_5		0.990508	-0.0137598	0.017085	0.0170862		0.0120809	0.0120817																						2	6.41924	0.0231995	0.0164045
	4-16s	16s	PS2062_6		0.947555	-0.077718	0.0165536	0.0165897		0.0117052	0.0117307																						2	6.47887	0.023497	0.0166149
	1-16s	16s	SEG667_11		0.892431	-0.164188	0.0203457	0.0204616		0.0143866	0.0144685																						2	6.55948	0.0306635	0.0216824
	4-16s	16s	SEG667_7		1.06792	0.0948073	0.0833313	0.0833449		0.0589241	0.0589337																						2	6.31802	0.104952	0.0742123
	4-16s	16s	SEG667_8		1.05447	0.0765141	0.00198847	0.00232099		0.00140606	0.00164119																						2	6.33508	0.00253634	0.00179346
	4-16s	16s	WT_1		1	0	0.135383	0.135383		0.0957305	0.0957305																						2	6.40641	0.182091	0.128758
	4-16s	16s	WT_2		1.05267	0.0740562	0.0375573	0.0375751		0.026557	0.0265696																						2	6.33737	0.047987	0.033932
	1-16s	16s	WT_9		0.955626	-0.0654818	0.0452642	0.0452737		0.0320066	0.0320133																						2	6.46746	0.0637073	0.0450478
	2-rodA	rodA	WT_1		1	0	0.105631	0.105631		0.0746925	0.0746925				1	0	0.171717	0.171717		0.121422	0.121422		1	0	0.171717	0.171717		0.121422	0.121422				2	20.3374	0.147244	0.104117
	5-rodA	rodA	WT_2		1.65622	0.727895	0.0464873	0.0490069		0.0328715	0.0346531				1.57335	0.653839	0.071423	0.0729272		0.0505037	0.0515673		1.57335	0.653839	0.071423	0.0729272		0.0505037	0.0515673				2	19.6341	0.0391256	0.027666
	5-rodA	rodA	WT_9		0.805148	-0.312675	0.00710342	0.00780711		0.00502288	0.00552046				0.842534	-0.247193	0.0405938	0.0407351		0.0287042	0.028804		0.842534	-0.247193	0.0405938	0.0407351		0.0287042	0.028804				2	20.6395	0.0122981	0.00869606
	2-rodA	rodA	WT	C	1	0	0.00101538	0.00101538		0.000717982	0.000717982				1	0	0.226811	0.226811		0.160379	0.160379		1	0	0.226811	0.226811		0.160379	0.160379				2	21.6691	0.00136343	0.000964089
	5-rodA	rodA	PS2062_11		2.91689	1.54443	0.283458	0.289324		0.200435	0.204583				2.89996	1.53603	0.285481	0.291239		0.201865	0.205937		2.89996	1.53603	0.285481	0.291239		0.201865	0.205937				2	18.8451	0.135461	0.0957853
	5-rodA	rodA	PS2062_5		1.63896	0.712783	0.0189707	0.0242039		0.0134143	0.0171147				1.65467	0.726543	0.0343715	0.0375725		0.0243043	0.0265678		1.65467	0.726543	0.0343715	0.0375725		0.0243043	0.0265678				2	19.6487	0.0161347	0.0114089
	2-rodA	rodA	PS2062_6		1.82144	0.865082	0.156612	0.157919		0.110742	0.111666				1.92226	0.9428	0.168657	0.170009		0.119259	0.120215		1.92226	0.9428	0.168657	0.170009		0.119259	0.120215				2	19.5015	0.119855	0.0847502
	5-rodA	rodA	PS2062		1.55568	0.63755	0.340575	0.357919		0.240823	0.253087				4.02666	2.00958	1.16434	1.19869		0.823313	0.847601		4.02666	2.00958	1.16434	1.19869		0.823313	0.847601				2	21.0757	0.293964	0.207864
	5-rodA	rodA	BKE27300_10		0.632157	-0.661644	0.0205902	0.0212819		0.0145594	0.0150485				0.713017	-0.487992	0.0637687	0.064057		0.0450913	0.0452951		0.713017	-0.487992	0.0637687	0.064057		0.0450913	0.0452951				2	20.9767	0.0454025	0.0321044
	5-rodA	rodA	BKE27300_3		0.800046	-0.321846	0.0112594	0.0117367		0.00796162	0.00829913				0.764441	-0.387523	0.0980743	0.0981254		0.069349	0.0693851		0.764441	-0.387523	0.0980743	0.0981254		0.069349	0.0693851				2	20.6484	0.0196177	0.0138718
	5-rodA	rodA	BKE27300		0.77728	-0.363493	0.152969	0.153012		0.0624492	0.0624668				0.779464	-0.359447	0.18622	0.186256		0.0760239	0.0760385		0.779464	-0.359447	0.18622	0.186256		0.0760239	0.0760385				6	20.944	0.274328	0.111994
	2-rodA	rodA	BKE23700		0.301156	-1.73142	0.0379481	0.0691983		0.0268333	0.0489306				0.8434	-0.24571	0.168594	0.233849		0.119214	0.165356		0.8434	-0.24571	0.168594	0.233849		0.119214	0.165356				2	23.2806	0.169201	0.119643
	3-yrrS	rodA	SEG667_11		1.887	0.916094	0.0432041	0.0485934		0.0305499	0.0343607				2.11445	1.08028	0.0683189	0.072723		0.0483087	0.051423		2.11445	1.08028	0.0683189	0.072723		0.0483087	0.051423				2	19.4522	0.0319153	0.0225675
	3-yrrS	rodA	SEG667_7		2.48039	1.31057	0.313215	0.315995		0.221476	0.223442				2.32263	1.21576	0.344773	0.34699		0.243791	0.245359		2.32263	1.21576	0.344773	0.34699		0.243791	0.245359				2	19.0711	0.176022	0.124467
	6-yrrS	rodA	SEG667_8		2.51039	1.32791	0.0553546	0.0700277		0.0391416	0.049517				2.38072	1.2514	0.0526869	0.0665621		0.0372553	0.0470665		2.38072	1.2514	0.0526869	0.0665621		0.0372553	0.0470665				2	19.0543	0.0307367	0.0217342
	6-yrrS	rodA	SG667		2.13097	1.09151	0.103067	0.27794		0.0728793	0.196534				2.92367	1.54778	0.701535	0.785856		0.49606	0.555684		2.92367	1.54778	0.701535	0.785856		0.49606	0.555684				2	20.6532	0.0649449	0.045923
	3-yrrS
	6-yrrS
	6-yrrS
	3-yrrS

## Sheet: Feuil1
WT	1.10397	1	0.321603		B is the means
PS2062	2.62589	2.37858	1.07636		C is the means corrected to have WT =1
BKE23700	0.77508	0.702084	0.0537026		D is the standard deviation
SG667	2.43537	2.20601	0.345025
	expression values
WT	1
WT	1.57335
WT	0.842534
WT	1
PS2062	2.89996
PS2062	1.65467
PS2062	1.92226
PS2062	4.02666
BKE23700	0.713017
BKE23700	0.764441
BKE23700	0.779464
BKE23700	0.8434
SG667	2.11445
SG668	2.32263
SG669	2.38072
SG670	2.92367
