# Supplementary material for: RagB stimulates the activity of the peptidoglycan polymerase RodA in Bacillus subtilis
Source: EMBO Rep. 2025 Aug 15;26(18):4587–606. doi: 10.1038/s44319-025-00547-w (PMC12457691; doi:10.1038/s44319-025-00547-w)
Supplement: Supplementary file 8 — Source data Fig. 3 [file 44319_2025_547_MOESM8_ESM.zip › Figure 3/Fig. 3B.xlsx]

## Sheet: Raw data
	Data Set	Target	Sample Biological Group	Control	Relative Quantity	Relative Quantity(lg)	Relative Quantity SD	Corrected Relative Quantity SD	SD RQ(lg)	Relative Quantity SEM	Corrected Relative Quantity SEM	SEM RQ(lg)	Relative Quantity 95% CI Low	Relative Quantity 95% CI High	Unscaled Expression	Unscaled Expression(lg)	Unscaled Expression SD	Corrected Unscaled Expression SD	SD Unscaled Expression(lg)	Unscaled Expression SEM	Corrected Unscaled Expression SEM	SEM Unscaled Expression(lg)	Expression	Expression(lg)	Expression SD	Corrected Expression SD	SD Expression(lg)	Expression SEM	Corrected Expression SEM	SEM Expression(lg)	Expression 95% CI Low	Expression 95% CI High	Wells	Mean Cq	Cq SD	Cq SEM	P-Value
	1-16s	16s	BKE27300_10		0.886595	-0.173652	0.0738473	0.0738826		0.0522179	0.0522429																						2	6.5683	0.112029	0.0792167
	4-16s	16s	BKE27300_3		1.04658	0.0656767	0.133461	0.133464		0.0943709	0.0943736																						2	6.34518	0.171516	0.12128
	4-16s	16s	BKE27300_4		1.07505	0.10441	0.021003	0.0210689		0.0148514	0.014898																						2	6.30907	0.0262769	0.0185806
	1-16s	16s	PS2062_11		1.00584	0.00839758	0.0158221	0.0158226		0.0111879	0.0111883																						2	6.39858	0.0211573	0.0149605
	4-16s	16s	PS2062_5		0.990508	-0.0137598	0.017085	0.0170862		0.0120809	0.0120817																						2	6.41924	0.0231995	0.0164045
	4-16s	16s	PS2062_6		0.947555	-0.077718	0.0165536	0.0165897		0.0117052	0.0117307																						2	6.47887	0.023497	0.0166149
	1-16s	16s	SEG667_11		0.892431	-0.164188	0.0203457	0.0204616		0.0143866	0.0144685																						2	6.55948	0.0306635	0.0216824
	4-16s	16s	SEG667_7		1.06792	0.0948073	0.0833313	0.0833449		0.0589241	0.0589337																						2	6.31802	0.104952	0.0742123
	4-16s	16s	WT_1		1	0	0.135383	0.135383		0.0957305	0.0957305																						2	6.40641	0.182091	0.128758
	4-16s	16s	WT_2		1.05267	0.0740562	0.0375573	0.0375751		0.026557	0.0265696																						2	6.33737	0.047987	0.033932
	4-16s	16s	WT_9		0.955626	-0.0654818	0.0452642	0.0452737		0.0320066	0.0320133																						2	6.46746	0.0637073	0.0450478
	1-16s	yrrS	WT_1		1	0	0.145642	0.145642		0.102985	0.102985				1	0	0.198847	0.198847		0.140606	0.140606		1	0	0.198847	0.198847		0.140606	0.140606				2	20.3554	0.202932	0.143495
	2-rodA	yrrS	WT_2		1.32588	0.406952	0.0525742	0.0529056		0.0371756	0.0374099				1.25954	0.332896	0.0671847	0.067419		0.0475067	0.0476724		1.25954	0.332896	0.0671847	0.067419		0.0475067	0.0476724				2	19.9624	0.05525	0.0390676
	5-rodA	yrrS	WT_9		0.848517	-0.236985	0.0625684	0.0626071		0.0442425	0.0442699				0.887917	-0.171503	0.0778177	0.0778519		0.0550254	0.0550496		0.887917	-0.171503	0.0778177	0.0778519		0.0550254	0.0550496				2	20.5843	0.102744	0.0726512
	5-rodA	yrrS	PS2062_11		2.72223	1.44479	0.294582	0.297718		0.208301	0.210518				2.70643	1.43639	0.29595	0.299036		0.209268	0.21145		2.70643	1.43639	0.29595	0.299036		0.209268	0.21145				2	18.96	0.15078	0.106618
	2-rodA	yrrS	PS2062_5		1.56691	0.64792	0.0333145	0.0351227		0.0235569	0.0248355				1.58192	0.66168	0.0433101	0.0447425		0.0306248	0.0316378		1.58192	0.66168	0.0433101	0.0447425		0.0306248	0.0316378				2	19.7296	0.0296247	0.0209478
	5-rodA	yrrS	PS2062_6		1.68815	0.755441	0.0535786	0.0553709		0.0378858	0.0391532				1.78158	0.833159	0.064544	0.0662074		0.0456395	0.0468157		1.78158	0.833159	0.064544	0.0662074		0.0456395	0.0468157				2	19.6258	0.0442226	0.0312701
	5-rodA
	2-rodA
	5-rodA
	5-rodA
	5-rodA
	5-rodA
	2-rodA
	3-yrrS
	3-yrrS
	6-yrrS
	6-yrrS
	3-yrrS
	6-yrrS
	6-yrrS
	3-yrrS

## Sheet: Feuil1
	expression values			means	Standard deviation
WT	1		WT	1.04915	0.190624
WT	1.25954		PS2062	2.02331	0.599964
WT	0.887917
PS2062	2.70643			means corrected to have WT=1
PS2062	1.58192		WT	1
PS2062	1.78158		PS2062	1.92852
