# Supplementary material for: RagB stimulates the activity of the peptidoglycan polymerase RodA in Bacillus subtilis
Source: EMBO Rep. 2025 Aug 15;26(18):4587–606. doi: 10.1038/s44319-025-00547-w (PMC12457691; doi:10.1038/s44319-025-00547-w)
Supplement: Supplementary file 9 — Source data Fig. 4 [file 44319_2025_547_MOESM9_ESM.zip]

Archive with 24 entries (20 files):
- Figure 4/
- Figure 4/.DS_Store
- __MACOSX/Figure 4/._.DS_Store
- Figure 4/Fig. 4A/
- Figure 4/Fig. 4B /
- Figure 4/Fig. 4C/
- Figure 4/Fig. 4A/.DS_Store
- __MACOSX/Figure 4/Fig. 4A/._.DS_Store
- Figure 4/Fig. 4A/B2H.tiff
- __MACOSX/Figure 4/Fig. 4A/._B2H.tiff
- Figure 4/Fig. 4A/Fig. 4A.pdf
- __MACOSX/Figure 4/Fig. 4A/._Fig. 4A.pdf
- Figure 4/Fig. 4B /1.tiff
- __MACOSX/Figure 4/Fig. 4B /._1.tiff
- Figure 4/Fig. 4B /2.tiff
- __MACOSX/Figure 4/Fig. 4B /._2.tiff
- Figure 4/Fig. 4B /Fig. 4B.pdf
- __MACOSX/Figure 4/Fig. 4B /._Fig. 4B.pdf
- Figure 4/Fig. 4C/3.tiff
- __MACOSX/Figure 4/Fig. 4C/._3.tiff
- Figure 4/Fig. 4C/4.tiff
- __MACOSX/Figure 4/Fig. 4C/._4.tiff
- Figure 4/Fig. 4C/Fig. 4C.pdf
- __MACOSX/Figure 4/Fig. 4C/._Fig. 4C.pdf
