# Supplementary material for: RagB stimulates the activity of the peptidoglycan polymerase RodA in Bacillus subtilis
Source: EMBO Rep. 2025 Aug 15;26(18):4587–606. doi: 10.1038/s44319-025-00547-w (PMC12457691; doi:10.1038/s44319-025-00547-w)
Supplement: Supplementary file 10 — Source data Fig. 5 [file 44319_2025_547_MOESM10_ESM.zip]

Archive with 21 entries (18 files):
- Figure 5/
- Figure 5/.DS_Store
- __MACOSX/Figure 5/._.DS_Store
- Figure 5/Fig. 5A/
- Figure 5/Fig. 5B/
- Figure 5/Fig. 5C.xlsx
- __MACOSX/Figure 5/._Fig. 5C.xlsx
- Figure 5/Fig. 5A/Fig. 5A.pdf
- __MACOSX/Figure 5/Fig. 5A/._Fig. 5A.pdf
- Figure 5/Fig. 5A/Fig. 5A.tiff
- __MACOSX/Figure 5/Fig. 5A/._Fig. 5A.tiff
- Figure 5/Fig. 5B/delta4 and rodA.tiff
- __MACOSX/Figure 5/Fig. 5B/._delta4 and rodA.tiff
- Figure 5/Fig. 5B/delta4 delta ragB and RodA.tiff
- __MACOSX/Figure 5/Fig. 5B/._delta4 delta ragB and RodA.tiff
- Figure 5/Fig. 5B/Delta4.tiff
- __MACOSX/Figure 5/Fig. 5B/._Delta4.tiff
- Figure 5/Fig. 5B/Fig. 5B.pdf
- __MACOSX/Figure 5/Fig. 5B/._Fig. 5B.pdf
- Figure 5/Fig. 5B/WT.tiff
- __MACOSX/Figure 5/Fig. 5B/._WT.tiff
