# Supplementary material for: RagB stimulates the activity of the peptidoglycan polymerase RodA in Bacillus subtilis
Source: EMBO Rep. 2025 Aug 15;26(18):4587–606. doi: 10.1038/s44319-025-00547-w (PMC12457691; doi:10.1038/s44319-025-00547-w)
Supplement: Supplementary file 10 — Source data Fig. 5 [file 44319_2025_547_MOESM10_ESM.zip › Figure 5/Fig. 5C.xlsx]

## Sheet: rawDATA
IMAGE	mut	mutmanip	SHAPE.area	SHAPE.asymmetry.lateral	SHAPE.asymmetry.longitudinal	SHAPE.length	SHAPE.solidity	SHAPE.width.mean	SHAPE.width.variation
WT_labels_2024-08-27.tif	WT	WT_2024-08-27	10.4215	0.0656049	0.0263341	9.84391	0.841874	1.08693	0.0114241
WT_labels_2024-08-27.tif	WT	WT_2024-08-27	4.76111	0.0431041	0.0365229	4.81902	0.977479	1.04305	0.0169763
WT_labels_2024-08-27.tif	WT	WT_2024-08-27	7.1556	0.0274864	0.0556658	7.29877	0.876551	1.01399	0.0301685
WT_labels_2024-08-27.tif	WT	WT_2024-08-27	8.3153	0.0484363	0.0600745	8.61141	0.852664	0.995387	0.0316944
WT_labels_2024-08-27.tif	WT	WT_2024-08-27	8.30939	0.0581081	0.0247033	8.18204	0.932065	1.04683	0.0192661
WT_labels_2024-08-27.tif	WT	WT_2024-08-27	5.66672	0.0575374	0.0471477	5.58448	0.959908	1.05761	0.0266357
WT_labels_2024-08-27.tif	WT	WT_2024-08-27	5.24991	0.0426518	0.0627154	5.75687	0.938766	0.949798	0.0470767
WT_labels_2024-08-27.tif	WT	WT_2024-08-27	7.81315	0.0257283	0.0250796	7.53945	0.918024	1.07021	0.0207436
WT_labels_2024-08-27.tif	WT	WT_2024-08-27	7.9037	0.0632594	0.0760741	7.70383	0.942762	1.05107	0.0550447
WT_labels_2024-08-27.tif	WT	WT_2024-08-27	7.74067	0.0696184	0.0420414	7.24601	0.956581	1.09936	0.0714702
WT_labels_2024-08-27.tif	WT	WT_2024-08-27	6.51755	0.0535166	0.0559235	6.10549	0.912503	1.09151	0.041857
WT_labels_2024-08-27.tif	WT	WT_2024-08-27	7.40785	0.0456412	0.0526486	7.2235	0.942753	1.05023	0.0155074
WT_labels_2024-08-27.tif	WT	WT_2024-08-27	7.52609	0.029687	0.0219607	7.19027	0.959404	1.08666	0.0245023
WT_labels_2024-08-27.tif	WT	WT_2024-08-27	7.95011	0.0284758	0.021304	7.79128	0.857947	1.04958	0.018972
WT_labels_2024-08-27.tif	WT	WT_2024-08-27	5.35515	0.0424661	0.0244986	5.38812	0.91766	1.03516	0.0336695
WT_labels_2024-08-27.tif	WT	WT_2024-08-27	6.20098	0.0594527	0.0400554	6.06808	0.946613	1.06043	0.0160337
WT_labels_2024-08-27.tif	WT	WT_2024-08-27	7.46212	0.0397904	0.0444198	7.34637	0.927741	1.04227	0.0387034
WT_labels_2024-08-27.tif	WT	WT_2024-08-27	5.58592	0.0217218	0.0477459	5.7536	0.945909	1.00141	0.0369469
WT_labels_2024-08-27.tif	WT	WT_2024-08-27	4.66039	0.0580891	0.0222103	4.81683	0.951657	1.00598	0.0279047
WT_labels_2024-08-27.tif	WT	WT_2024-08-27	7.60208	0.0588569	0.0357531	8.00789	0.904344	0.98435	0.0369052
WT_labels_2024-08-27.tif	WT	WT_2024-08-27	5.84554	0.0260575	0.0302858	6.00241	0.95473	1.01126	0.0209016
WT_labels_2024-08-27.tif	WT	WT_2024-08-27	5.24814	0.0351361	0.103584	5.57468	0.909269	0.971965	0.0457261
WT_labels_2024-08-27.tif	WT	WT_2024-08-27	6.51415	0.0518575	0.0224467	6.59042	0.956043	1.02662	0.0279735
WT_labels_2024-08-27.tif	WT	WT_2024-08-27	9.36302	0.0502546	0.0561468	9.06015	0.882494	1.06507	0.0305746
WT_labels_2024-08-27.tif	WT	WT_2024-08-27	4.06221	0.0350334	0.0191074	3.98739	0.990188	1.07987	0.0108669
WT_labels_2024-08-27.tif	WT	WT_2024-08-27	3.62668	0.0393472	0.0868092	3.61491	0.962132	1.06526	0.03262
WT_labels_2024-08-27.tif	WT	WT_2024-08-27	3.55586	0.0248295	0.066584	3.80179	0.973778	0.980927	0.0143644
WT_labels_2024-08-27.tif	WT	WT_2024-08-27	7.13124	0.0277063	0.0210832	7.12128	0.884279	1.03652	0.0222556
WT_labels_2024-08-27.tif	WT	WT_2024-08-27	4.53869	0.0271915	0.0358785	4.4467	0.9701	1.07784	0.00987661
WT_labels_2024-08-27.tif	WT	WT_2024-08-27	6.95126	0.0532325	0.0171535	6.96319	0.949719	1.03209	0.012321
WT_labels_2024-08-27.tif	WT	WT_2024-08-27	10.3302	0.0548027	0.0580773	10.0167	0.846622	1.05294	0.0476897
WT_labels_2024-08-27.tif	WT	WT_2024-08-27	4.75634	0.035905	0.0519104	4.85513	0.958099	1.01854	0.0190788
WT_labels_2024-08-27.tif	WT	WT_2024-08-27	4.38204	0.0708454	0.058963	4.53338	0.929129	1.00483	0.0331196
WT_labels_2024-08-27.tif	WT	WT_2024-08-27	10.9264	0.0495252	0.0252803	10.7308	0.890486	1.04225	0.0277719
WT_labels_2024-08-27.tif	WT	WT_2024-08-27	5.66184	0.04347	0.0372748	5.85098	0.945711	1.01024	0.0200575
WT_labels_2024-08-27.tif	WT	WT_2024-08-27	5.51389	0.0422128	0.0295398	5.80908	0.964325	0.984634	0.0134334
WT_labels_2024-08-27.tif	WT	WT_2024-08-27	5.62206	0.0923107	0.0585842	5.76078	0.942022	1.03118	0.0299854
WT_labels_2024-08-27.tif	WT	WT_2024-08-27	4.79547	0.0674122	0.0712347	4.89974	0.972809	1.02943	0.0463839
WT_labels_2024-08-27.tif	WT	WT_2024-08-27	6.91644	0.0429955	0.0235326	6.92103	0.93195	1.0385	0.0112791
WT_labels_2024-08-27.tif	WT	WT_2024-08-27	6.02955	0.0203623	0.0174904	6.02253	0.954694	1.04185	0.0179134
WT_labels_2024-08-27.tif	WT	WT_2024-08-27	6.40662	0.0306832	0.0355764	6.68462	0.920496	0.995418	0.01787
WT_labels_2024-08-27.tif	WT	WT_2024-08-27	5.08301	0.0654331	0.0341093	5.25193	0.955602	1.01602	0.0161843
WT_labels_2024-08-27.tif	WT	WT_2024-08-27	29.9486	0.0544427	0.0377245	27.6242	0.671623	1.09413	0.025949
WT_labels_2024-08-27.tif	WT	WT_2024-08-27	7.14725	0.033966	0.0250235	7.08088	0.88883	1.0475	0.0217416
WT_labels_2024-08-27.tif	WT	WT_2024-08-27	4.77402	0.0492635	0.0511512	4.97215	0.97089	0.997773	0.0143355
WT_labels_2024-08-27.tif	WT	WT_2024-08-27	4.92736	0.072166	0.0708665	4.91169	0.962834	1.04072	0.0221204
WT_labels_2024-08-27.tif	WT	WT_2024-08-27	4.717	0.10694	0.0780774	4.84425	0.93396	1.00099	0.0247186
WT_labels_2024-08-27.tif	WT	WT_2024-08-27	9.7892	0.0420051	0.040536	9.2715	0.89611	1.08257	0.025936
WT_labels_2024-08-27.tif	WT	WT_2024-08-27	6.37911	0.0376624	0.0319797	6.18119	0.944311	1.07418	0.0230547
WT_labels_2024-08-27.tif	WT	WT_2024-08-27	7.99844	0.0570532	0.0303842	7.64065	0.917287	1.08448	0.0147587
WT_labels_2024-08-27.tif	WT	WT_2024-08-27	4.40362	0.0541133	0.0625547	4.61472	0.922283	0.998627	0.0345569
WT_labels_2024-08-27.tif	WT	WT_2024-08-27	3.79545	0.0404132	0.0368923	3.96745	0.982632	1.01058	0.00647411
WT_labels_2024-08-27.tif	WT	WT_2024-08-27	6.45196	0.0443185	0.0334957	6.48248	0.939181	1.03635	0.019739
WT_labels_2024-08-27.tif	WT	WT_2024-08-27	7.31086	0.0214132	0.03994	6.93694	0.934162	1.09688	0.01907
WT_labels_2024-08-27.tif	WT	WT_2024-08-27	5.07203	0.0242912	0.0423814	5.04247	0.95609	1.04999	0.00769311
WT_labels_2024-08-27.tif	WT	WT_2024-08-27	4.73102	0.0405817	0.0781156	4.71217	0.98356	1.04918	0.013092
WT_labels_2024-08-27.tif	WT	WT_2024-08-27	16.4084	0.0489652	0.0674172	15.5713	0.843091	1.06662	0.0255145
WT_labels_2024-08-27.tif	WT	WT_2024-08-27	21.2831	0.0360319	0.0452662	19.6921	0.613038	1.09092	0.0215114
WT_labels_2024-08-27.tif	WT	WT_2024-08-27	21.4107	0.0378419	0.0576961	20.6634	0.723058	1.04862	0.0311551
WT_labels_2024-08-27.tif	WT	WT_2024-08-27	11.0552	0.0529379	0.0452746	10.6142	0.894362	1.06164	0.0282128
WT_labels_2024-08-27.tif	WT	WT_2024-08-27	5.60698	0.0440642	0.0287069	6.06334	0.875198	0.964703	0.0241823
WT_labels_2024-08-27.tif	WT	WT_2024-08-27	12.9648	0.0579797	0.0730043	13.4261	0.756638	0.980582	0.0439242
WT_labels_2024-08-27.tif	WT	WT_2024-08-27	6.04094	0.0603745	0.0643152	7.39455	0.841577	0.836441	0.0623544
WT_labels_2024-08-27.tif	WT	WT_2024-08-27	8.56843	0.0662532	0.0914283	9.05446	0.941744	0.964281	0.0529756
WT_labels_2024-08-27.tif	WT	WT_2024-08-27	4.39244	0.027568	0.0846973	4.39958	0.979446	1.03202	0.00813189
WT_labels_2024-08-27.tif	WT	WT_2024-08-27	4.10513	0.06957	0.0732711	4.16693	0.985457	1.02816	0.0103388
WT_labels_2024-08-27.tif	WT	WT_2024-08-27	5.33	0.0649311	0.0261858	5.33983	0.963967	1.03683	0.0325674
WT_labels_2024-08-27.tif	WT	WT_2024-08-27	5.0592	0.10683	0.080768	5.03018	0.977741	1.04266	0.0126436
WT_labels_2024-08-27.tif	WT	WT_2024-08-27	4.46294	0.0773591	0.0955205	4.43116	0.965759	1.06769	0.0516514
WT_labels_2024-08-27.tif	WT	WT_2024-08-27	7.59844	0.0240283	0.0582065	7.41867	0.903206	1.05949	0.0247025
WT_labels_2024-08-27.tif	WT	WT_2024-08-27	6.2745	0.0543821	0.0244112	6.02299	0.936681	1.09283	0.0159798
WT_labels_2024-08-27.tif	WT	WT_2024-08-27	5.4433	0.0758961	0.06897	5.26286	0.971799	1.06884	0.011323
WT_labels_2024-08-27.tif	WT	WT_2024-08-27	4.85534	0.0409885	0.0567651	4.83358	0.943999	1.04523	0.0173038
WT_labels_2024-08-27.tif	WT	WT_2024-08-27	6.81023	0.0386518	0.0419823	6.76525	0.912954	1.04725	0.022439
WT_labels_2024-08-27.tif	WT	WT_2024-08-27	8.37319	0.0235279	0.0391064	7.92764	0.971876	1.08649	0.0172356
WT_labels_2024-08-27.tif	WT	WT_2024-08-27	6.43331	0.0430575	0.0110131	6.39442	0.948569	1.04668	0.0173722
WT_labels_2024-08-27.tif	WT	WT_2024-08-27	4.1531	0.0281147	0.082647	4.24004	0.984802	1.02476	0.0133627
WT_labels_2024-08-27.tif	WT	WT_2024-08-27	4.67183	0.185975	0.0486038	4.61604	0.980732	1.05513	0.115013
WT_labels_2024-08-27.tif	WT	WT_2024-08-27	4.50477	0.116332	0.0460079	4.5057	0.975781	1.04288	0.0273619
WT_labels_2024-08-27.tif	WT	WT_2024-08-27	4.75387	0.0915522	0.0342016	4.68006	0.979036	1.05637	0.0606763
WT_labels_2024-08-27.tif	WT	WT_2024-08-27	10.2447	0.0333337	0.0519548	9.7122	0.831019	1.08233	0.0329601
WT_labels_2024-08-27.tif	WT	WT_2024-08-27	4.26816	0.0569502	0.0758303	4.43102	0.975269	1.00487	0.00984434
WT_labels_2024-08-27.tif	WT	WT_2024-08-27	4.33206	0.0664579	0.0461983	4.3014	0.982877	1.046	0.0721944
WT_labels_2024-08-27.tif	WT	WT_2024-08-27	6.63001	0.0302609	0.0154728	6.78529	0.966255	1.01468	0.0120419
WT_labels_2024-08-27.tif	WT	WT_2024-08-27	5.04515	0.0679804	0.0110719	4.91785	0.984912	1.07267	0.00703594
WT_labels_2024-08-27.tif	WT	WT_2024-08-27	5.66096	0.0396342	0.0650396	5.54529	0.961692	1.05639	0.0180025
WT_labels_2024-08-27.tif	WT	WT_2024-08-27	9.12089	0.0515073	0.0181392	8.97747	0.807336	1.04288	0.0155375
WT_labels_2024-08-27.tif	WT	WT_2024-08-27	7.43557	0.0519106	0.0332277	7.30073	0.940303	1.05509	0.0218938
WT_labels_2024-08-27.tif	WT	WT_2024-08-27	8.27591	0.0386794	0.0133912	7.88803	0.971729	1.08597	0.010079
WT_labels_2024-08-27.tif	WT	WT_2024-08-27	6.55863	0.0398066	0.0278866	6.52303	0.955084	1.04302	0.0204866
WT_labels_2024-08-27.tif	WT	WT_2024-08-27	5.53157	0.0233201	0.0268639	5.53955	0.887756	1.04148	0.0191101
WT_labels_2024-08-27.tif	WT	WT_2024-08-27	4.16426	0.0375339	0.088321	4.35398	0.971855	1.01718	0.0188039
WT_labels_2024-08-27.tif	WT	WT_2024-08-27	4.79849	0.0556924	0.0447956	4.88868	0.972903	1.02262	0.0170647
WT_labels_2024-08-27.tif	WT	WT_2024-08-27	10.1151	0.084992	0.0255915	9.38526	0.812954	1.11007	0.024741
WT_labels_2024-08-27.tif	WT	WT_2024-08-27	5.81516	0.0216858	0.0920581	5.80054	0.98151	1.03292	0.127423
WT_labels_2024-08-27.tif	WT	WT_2024-08-27	11.5198	0.0836722	0.0614466	11.2304	0.831795	1.0451	0.0349965
WT_labels_2024-08-27.tif	WT	WT_2024-08-27	7.40366	0.153306	0.116831	7.30757	0.978339	1.0381	0.0937456
WT_labels_2024-08-27.tif	WT	WT_2024-08-27	12.1604	0.0593987	0.0593019	11.6334	0.920299	1.06163	0.029408
WT_labels_2024-08-27.tif	WT	WT_2024-08-27	7.69914	0.0293856	0.11448	7.91255	0.913125	1.00657	0.0610362
WT_labels_2024-08-27.tif	WT	WT_2024-08-27	10.304	0.0457703	0.0678582	9.57805	0.960953	1.09642	0.0316222
WT_labels_2024-08-27.tif	WT	WT_2024-08-27	7.95664	0.0933545	0.076838	8.46348	0.930929	0.967591	0.0444814
WT_labels_2024-08-27.tif	WT	WT_2024-08-27	11.5026	0.0562947	0.084426	11.3355	0.948395	1.0218	0.0702774
WT_labels_2024-08-27.tif	WT	WT_2024-08-27	9.80152	0.078065	0.0379742	9.2964	0.869593	1.07889	0.0431693
WT_labels_2024-08-27.tif	WT	WT_2024-08-27	13.349	0.0438678	0.0395125	12.8054	0.722767	1.05731	0.0205701
WT_labels_2024-08-27.tif	WT	WT_2024-08-27	7.55131	0.0346763	0.0201514	7.38256	0.947853	1.05991	0.00801247
WT_labels_2024-08-27.tif	WT	WT_2024-08-27	3.66089	0.0493753	0.0752585	3.62134	0.973097	1.06849	0.00911847
WT_labels_2024-08-27.tif	WT	WT_2024-08-27	3.8429	0.0301958	0.113216	3.82629	0.97706	1.05269	0.0086912
WT_labels_2024-08-27.tif	WT	WT_2024-08-27	14.2083	0.0356016	0.0221823	13.769	0.626088	1.05123	0.0153127
WT_labels_2024-08-27.tif	WT	WT_2024-08-27	5.20831	0.0497322	0.0609093	5.1214	0.97206	1.05663	0.0147418
WT_labels_2024-08-27.tif	WT	WT_2024-08-27	5.32057	0.0384806	0.0610319	5.32822	0.973663	1.03981	0.00991085
WT_labels_2024-08-27.tif	WT	WT_2024-08-27	6.95887	0.025899	0.0385719	6.68096	0.946603	1.08425	0.0274612
WT_labels_2024-08-27.tif	WT	WT_2024-08-27	4.52868	0.0393773	0.0620911	4.45954	0.970698	1.07066	0.0726271
WT_labels_2024-08-27.tif	WT	WT_2024-08-27	8.16569	0.0440874	0.122187	8.20766	0.908564	1.02738	0.063066
WT_labels_2024-08-27.tif	WT	WT_2024-08-27	10.1562	0.0614845	0.119512	10.1441	0.872419	1.02515	0.0842223
WT_labels_2024-08-27.tif	WT	WT_2024-08-27	5.16781	0.0807059	0.0841378	5.00301	0.970222	1.08301	0.0336704
WT_labels_2024-08-27.tif	WT	WT_2024-08-27	5.80673	0.0455945	0.0380685	5.54385	0.976396	1.0922	0.0171506
WT_labels_2024-08-27.tif	WT	WT_2024-08-27	6.58321	0.0535547	0.0899776	6.39445	0.935008	1.06483	0.0489614
WT_labels_2024-08-27.tif	WT	WT_2024-08-27	6.95961	0.0593997	0.0474	6.47567	0.951507	1.1079	0.0347675
WT_labels_2024-08-27.tif	WT	WT_2024-08-27	9.61154	0.0755799	0.0847115	9.37775	0.890023	1.05304	0.0601141
WT_labels_2024-08-27.tif	WT	WT_2024-08-27	6.02157	0.0525582	0.0325624	5.57384	0.982463	1.13256	0.0142287
WT_labels_2024-08-27.tif	WT	WT_2024-08-27	6.54892	0.055378	0.0643772	5.97033	0.913838	1.13623	0.0220641
WT_labels_2024-08-27.tif	WT	WT_2024-08-27	6.28061	0.0445615	0.0463265	5.96894	0.94256	1.10504	0.0239915
WT_labels_2024-08-27.tif	WT	WT_2024-08-27	4.78359	0.0309965	0.0841242	4.74187	0.954067	1.04522	0.0136668
WT_labels_2024-08-27.tif	WT	WT_2024-08-27	4.18964	0.0575544	0.0703085	4.0792	0.978934	1.08042	0.012627
WT_labels_2024-08-27.tif	WT	WT_2024-08-27	4.4501	0.0471418	0.0404394	4.38962	0.964673	1.06605	0.0320965
WT_labels_2024-08-27.tif	WT	WT_2024-08-27	6.12363	0.04373	0.06103	6.02512	0.915366	1.06204	0.0387127
WT_labels_2024-08-27.tif	WT	WT_2024-08-27	5.12556	0.0407519	0.050957	5.06337	0.970032	1.05637	0.0154327
WT_labels_2024-08-27.tif	WT	WT_2024-08-27	4.61073	0.0502666	0.061225	4.65082	0.98173	1.03075	0.0265927
WT_labels_2024-08-27.tif	WT	WT_2024-08-27	6.35374	0.0736806	0.0223354	6.33573	0.952132	1.03586	0.0115194
WT_labels_2024-08-27.tif	WT	WT_2024-08-27	6.82476	0.0543401	0.0367979	6.66389	0.975435	1.05909	0.0239997
WT_labels_2024-08-27.tif	WT	WT_2024-08-27	5.48165	0.0319312	0.0629359	5.69264	0.930947	0.992601	0.0163402
WT_labels_2024-08-27.tif	WT	WT_2024-08-27	4.96695	0.0310917	0.0531063	5.12287	0.978549	1.00703	0.0129767
WT_labels_2024-08-27.tif	WT	WT_2024-08-27	7.47025	0.0547557	0.0413422	7.4776	0.952634	1.03435	0.020025
WT_labels_2024-08-27.tif	WT	WT_2024-08-27	5.13131	0.05021	0.0157869	5.11223	0.972239	1.05116	0.00800527
WT_labels_2024-08-27.tif	WT	WT_2024-08-27	5.14096	0.0304306	0.0542959	5.1642	0.947286	1.03398	0.00909528
WT_labels_2024-08-27.tif	WT	WT_2024-08-27	4.991	0.0371626	0.0425392	4.90315	0.967392	1.06421	0.0139299
WT_labels_2024-08-27.tif	WT	WT_2024-08-27	9.65185	0.0308227	0.0278254	9.52408	0.830403	1.03834	0.0260675
WT_labels_2024-08-27.tif	WT	WT_2024-08-27	6.61334	0.0203362	0.0134328	6.34762	0.961062	1.07975	0.0142425
WT_labels_2024-08-27.tif	WT	WT_2024-08-27	4.38574	0.0435817	0.0710156	4.293	0.967233	1.07435	0.097664
WT_labels_2024-08-27.tif	WT	WT_2024-08-27	4.16334	0.0503695	0.0695888	4.10504	0.979398	1.06448	0.0137038
WT_labels_2024-08-27.tif	WT	WT_2024-08-27	11.3088	0.0357968	0.0299746	10.5081	0.839244	1.09767	0.0159393
WT_labels_2024-08-27.tif	WT	WT_2024-08-27	10.6452	0.0323468	0.0602717	10.0971	0.79493	1.08013	0.0263397
WT_labels_2024-08-27.tif	WT	WT_2024-08-27	7.06381	0.0264711	0.0205197	6.92549	0.913879	1.05421	0.018703
WT_labels_2024-08-27.tif	WT	WT_2024-08-27	9.25415	0.0488508	0.031768	9.21374	0.884957	1.02769	0.0255675
WT_labels_2024-08-27.tif	WT	WT_2024-08-27	6.56793	0.0504769	0.0210346	6.52265	0.96346	1.04287	0.0178406
WT_labels_2024-08-27.tif	WT	WT_2024-08-27	6.54551	0.0605186	0.0290173	6.32674	0.950985	1.0715	0.0118412
WT_labels_2024-08-27.tif	WT	WT_2024-08-27	4.69549	0.0882211	0.0391438	4.81639	0.972246	1.02934	0.0211862
WT_labels_2024-08-27.tif	WT	WT_2024-08-27	4.06405	0.0841435	0.0205998	4.2348	0.982308	1.02014	0.0102425
WT_labels_2024-08-27.tif	WT	WT_2024-08-27	7.59779	0.0425559	0.0309258	7.24757	0.876138	1.08388	0.0157182
WT_labels_2024-08-27.tif	WT	WT_2024-08-27	3.76399	0.0235035	0.0840476	3.95468	0.980692	0.99997	0.0143652
WT_labels_2024-08-27.tif	WT	WT_2024-08-27	6.24715	0.0431258	0.0938266	6.63072	0.928339	0.975395	0.0497624
WT_labels_2024-08-28.tif	WT	WT_2024-08-28	25.5848	0.0326467	0.066825	24.5926	0.592058	1.05002	0.0450867
WT_labels_2024-08-28.tif	WT	WT_2024-08-28	6.85707	0.0460602	0.0528624	6.70671	0.968615	1.05261	0.0171402
WT_labels_2024-08-28.tif	WT	WT_2024-08-28	10.5552	0.0400503	0.0471208	9.83561	0.834951	1.09035	0.0432186
WT_labels_2024-08-28.tif	WT	WT_2024-08-28	5.9894	0.0675143	0.0381115	5.90136	0.950435	1.05001	0.0732499
WT_labels_2024-08-28.tif	WT	WT_2024-08-28	5.49176	0.0312696	0.0555843	5.41279	0.938249	1.04869	0.0147325
WT_labels_2024-08-28.tif	WT	WT_2024-08-28	7.47799	0.0470444	0.0531348	7.39423	0.969035	1.04232	0.0177432
WT_labels_2024-08-28.tif	WT	WT_2024-08-28	7.33673	0.0406471	0.021549	7.59379	0.844799	0.991681	0.0414027
WT_labels_2024-08-28.tif	WT	WT_2024-08-28	4.66091	0.0654641	0.0786457	4.61713	0.959147	1.06037	0.0697161
WT_labels_2024-08-28.tif	WT	WT_2024-08-28	11.2645	0.031431	0.0245798	10.7335	0.905635	1.07267	0.0213238
WT_labels_2024-08-28.tif	WT	WT_2024-08-28	5.42474	0.0536826	0.0310327	5.25706	0.970829	1.06574	0.0145471
WT_labels_2024-08-28.tif	WT	WT_2024-08-28	9.02436	0.0668566	0.0294958	8.3936	0.93242	1.10098	0.028296
WT_labels_2024-08-28.tif	WT	WT_2024-08-28	22.1991	0.142113	0.0351511	19.2322	0.608988	1.1664	0.0219957
WT_labels_2024-08-28.tif	WT	WT_2024-08-28	5.4391	0.0544272	0.0259187	5.16266	0.958067	1.10349	0.0187623
WT_labels_2024-08-28.tif	WT	WT_2024-08-28	5.64248	0.0526687	0.0439274	5.69102	0.916829	1.02551	0.0727139
WT_labels_2024-08-28.tif	WT	WT_2024-08-28	10.2039	0.0760592	0.0838084	10.3881	0.88687	1.00392	0.0539918
WT_labels_2024-08-28.tif	WT	WT_2024-08-28	5.34891	0.047894	0.0270842	5.22332	0.947422	1.07168	0.0251989
WT_labels_2024-08-28.tif	WT	WT_2024-08-28	8.70214	0.0776304	0.0594884	8.04835	0.880985	1.12173	0.0420682
WT_labels_2024-08-28.tif	WT	WT_2024-08-28	8.84809	0.0531291	0.0685249	9.2491	0.743752	0.979031	0.0510547
WT_labels_2024-08-28.tif	WT	WT_2024-08-28	4.86876	0.0605891	0.0458027	4.42576	0.966034	1.16552	0.0329102
WT_labels_2024-08-28.tif	WT	WT_2024-08-28	3.92211	0.0260293	0.0837451	3.90421	0.984628	1.04906	0.0101991
WT_labels_2024-08-28.tif	WT	WT_2024-08-28	6.03191	0.202491	0.054883	5.99915	0.946549	1.05834	0.0902945
WT_labels_2024-08-28.tif	WT	WT_2024-08-28	6.47539	0.0358733	0.0491198	5.92321	0.934886	1.13993	0.019245
WT_labels_2024-08-28.tif	WT	WT_2024-08-28	4.13724	0.0270333	0.0693212	4.08306	0.983132	1.06173	0.0105528
WT_labels_2024-08-28.tif	WT	WT_2024-08-28	6.5236	0.0732023	0.05463	6.2826	0.951468	1.06934	0.0340833
WT_labels_2024-08-28.tif	WT	WT_2024-08-28	6.20678	0.0387896	0.0458241	5.76345	0.978541	1.11537	0.00686039
WT_labels_2024-08-28.tif	WT	WT_2024-08-28	4.5064	0.0487948	0.0728209	4.5109	0.970116	1.03559	0.00760316
WT_labels_2024-08-28.tif	WT	WT_2024-08-28	7.84123	0.0691312	0.055682	7.66988	0.878828	1.0456	0.0124932
WT_labels_2024-08-28.tif	WT	WT_2024-08-28	5.46208	0.0611999	0.0359961	5.53201	0.958971	1.02531	0.0176906
WT_labels_2024-08-28.tif	WT	WT_2024-08-28	6.56137	0.0538094	0.0516392	6.54395	0.925943	1.03129	0.0645253
WT_labels_2024-08-28.tif	WT	WT_2024-08-28	5.58754	0.0259125	0.0613674	5.62884	0.981222	1.02392	0.0101194
WT_labels_2024-08-28.tif	WT	WT_2024-08-28	4.93263	0.0783826	0.0282847	5.06877	0.97382	1.00877	0.0517662
WT_labels_2024-08-28.tif	WT	WT_2024-08-28	10.069	0.0361989	0.0687911	9.90913	0.944713	1.04381	0.0373077
WT_labels_2024-08-28.tif	WT	WT_2024-08-28	4.41572	0.0401971	0.0906861	4.63136	0.97637	1.01325	0.0488582
WT_labels_2024-08-28.tif	WT	WT_2024-08-28	4.3238	0.1607	0.0696218	4.5293	0.971207	1.00199	0.0793428
WT_labels_2024-08-28.tif	WT	WT_2024-08-28	10.2017	0.0593881	0.107632	10.1539	0.744243	1.01951	0.0728334
WT_labels_2024-08-28.tif	WT	WT_2024-08-28	5.56414	0.0551654	0.0766423	5.78674	0.956808	1.00062	0.035013
WT_labels_2024-08-28.tif	WT	WT_2024-08-28	5.74505	0.0735453	0.0284942	6.5955	0.895169	0.89983	0.0208798
WT_labels_2024-08-28.tif	WT	WT_2024-08-28	4.14153	0.0515186	0.0382244	4.28003	0.98543	1.01465	0.0346523
WT_labels_2024-08-28.tif	WT	WT_2024-08-28	5.42042	0.0296432	0.0317076	5.05059	0.974272	1.12099	0.0152232
WT_labels_2024-08-28.tif	WT	WT_2024-08-28	9.04322	0.0249751	0.143333	8.9607	0.898533	1.03458	0.0757177
WT_labels_2024-08-28.tif	WT	WT_2024-08-28	11.1237	0.0461903	0.107467	10.5232	0.813644	1.08316	0.0607463
WT_labels_2024-08-28.tif	WT	WT_2024-08-28	5.88711	0.049199	0.0120401	5.90547	0.957813	1.03947	0.0203943
WT_labels_2024-08-28.tif	WT	WT_2024-08-28	4.75426	0.0484669	0.0336181	4.75881	0.970824	1.05413	0.01257
WT_labels_2024-08-28.tif	WT	WT_2024-08-28	9.62461	0.064793	0.0625823	8.35599	0.918772	1.17271	0.0195673
WT_labels_2024-08-28.tif	WT	WT_2024-08-28	7.54955	0.069169	0.030373	7.35213	0.920129	1.06404	0.0273178
WT_labels_2024-08-28.tif	WT	WT_2024-08-28	6.75989	0.0633173	0.0819285	6.20031	0.923552	1.11247	0.0266144
WT_labels_2024-08-28.tif	WT	WT_2024-08-28	4.95083	0.0608045	0.0745037	4.95178	0.953169	1.05079	0.0506682
WT_labels_2024-08-28.tif	WT	WT_2024-08-28	7.74431	0.0372598	0.031359	7.22804	0.961146	1.10459	0.011247
WT_labels_2024-08-28.tif	WT	WT_2024-08-28	8.34624	0.0448215	0.0245446	7.88128	0.886602	1.08007	0.0656577
WT_labels_2024-08-28.tif	WT	WT_2024-08-28	5.4876	0.0825847	0.0256553	5.99508	0.962424	0.958009	0.0209848
WT_labels_2024-08-28.tif	WT	WT_2024-08-28	7.21283	0.0632015	0.0472625	6.57049	0.846829	1.13013	0.0398987
WT_labels_2024-08-28.tif	WT	WT_2024-08-28	3.06714	0.0334052	0.0286701	3.38839	0.979409	0.963244	0.0136606
WT_labels_2024-08-28.tif	WT	WT_2024-08-28	5.36516	0.0549857	0.0915634	5.67479	0.951051	0.986095	0.0509237
WT_labels_2024-08-28.tif	WT	WT_2024-08-28	4.71655	0.0290644	0.0488885	4.98194	0.911613	0.98579	0.0321396
WT_labels_2024-08-28.tif	WT	WT_2024-08-28	6.44111	0.0526076	0.0423006	7.04045	0.943776	0.944779	0.0268655
WT_labels_2024-08-28.tif	WT	WT_2024-08-28	7.26101	0.0944383	0.0481423	6.84218	0.944472	1.08615	0.0269458
WT_labels_2024-08-28.tif	WT	WT_2024-08-28	2.14188	0.0595655	0.0812855	2.26284	0.98717	1.02714	0.0402378
WT_labels_2024-08-28.tif	WT	WT_2024-08-28	7.11819	0.0507671	0.0521655	6.67048	0.951621	1.10152	0.0131197
WT_labels_2024-08-28.tif	WT	WT_2024-08-28	3.76745	0.0484782	0.0813895	4.01655	0.94929	0.971551	0.0338717
WT_labels_2024-08-28.tif	WT	WT_2024-08-28	4.38926	0.0381718	0.0728673	4.52876	0.979453	1.00742	0.0148447
WT_labels_2024-08-28.tif	WT	WT_2024-08-28	7.07795	0.0568551	0.0421952	7.1323	0.968767	1.02344	0.0170106
WT_labels_2024-08-28.tif	WT	WT_2024-08-28	15.9482	0.0438055	0.0721455	15.1959	0.660374	1.06762	0.0395518
WT_labels_2024-08-28.tif	WT	WT_2024-08-28	11.4538	0.0348126	0.0182868	10.3843	0.904676	1.12815	0.0151928
WT_labels_2024-08-28.tif	WT	WT_2024-08-28	7.00612	0.0580203	0.02991	6.57512	0.961394	1.10909	0.0153623
WT_labels_2024-08-28.tif	WT	WT_2024-08-28	7.50763	0.0385628	0.0599821	7.55189	0.918873	1.02398	0.033101
WT_labels_2024-08-28.tif	WT	WT_2024-08-28	9.24037	0.0289336	0.0458215	9.22966	0.888838	1.02496	0.0292952
WT_labels_2024-08-28.tif	WT	WT_2024-08-28	8.72873	0.0642187	0.172675	9.04731	0.766745	0.990233	0.0911956
WT_labels_2024-08-28.tif	WT	WT_2024-08-28	8.10885	0.0753834	0.139846	7.6802	0.838356	1.09198	0.0978424
WT_labels_2024-08-28.tif	WT	WT_2024-08-28	7.09199	0.0397108	0.0990653	7.7911	0.921609	0.936016	0.069712
WT_labels_2024-08-28.tif	WT	WT_2024-08-28	3.51905	0.0678026	0.101302	3.89938	0.932575	0.964416	0.0575831
WT_labels_2024-08-28.tif	WT	WT_2024-08-28	8.38161	0.0620346	0.0239669	8.04819	0.947197	1.06871	0.0380981
WT_labels_2024-08-28.tif	WT	WT_2024-08-28	6.20625	0.0593053	0.0317216	6.62819	0.939761	0.96742	0.0322882
WT_labels_2024-08-28.tif	WT	WT_2024-08-28	8.17756	0.04188	0.0302801	8.07439	0.973037	1.04511	0.0317368
WT_labels_2024-08-28.tif	WT	WT_2024-08-28	2.16853	0.0423078	0.0500544	3.10423	0.940672	0.726718	0.0402957
WT_labels_2024-08-28.tif	WT	WT_2024-08-28	7.10223	0.0341411	0.0471913	7.78563	0.946764	0.939071	0.0286042
WT_labels_2024-08-28.tif	WT	WT_2024-08-28	5.25589	0.0557354	0.0141136	5.32144	0.952603	1.04179	0.0144621
WT_labels_2024-08-28.tif	WT	WT_2024-08-28	2.41412	0.0482344	0.0517867	2.98223	0.973371	0.87007	0.0303537
WT_labels_2024-08-28.tif	WT	WT_2024-08-28	2.01363	0.0471984	0.0719467	2.54774	0.982368	0.853227	0.0282497
WT_labels_2024-08-28.tif	WT	WT_2024-08-28	3.77601	0.0475843	0.0331805	4.08652	0.963725	0.977068	0.0186242
WT_labels_2024-08-28.tif	WT	WT_2024-08-28	2.18452	0.0721676	0.0500446	2.69196	0.968975	0.881507	0.0296002
WT_labels_2024-08-28.tif	WT	WT_2024-08-28	2.23035	0.0774704	0.0198816	2.82918	0.970471	0.837662	0.0073189
WT_labels_2024-08-28.tif	WT	WT_2024-08-28	4.368	0.0555354	0.0602783	4.41421	0.985597	1.03001	0.121354
WT_labels_2024-08-28.tif	WT	WT_2024-08-28	7.28434	0.0437942	0.0407734	7.09554	0.950821	1.06579	0.0235025
WT_labels_2024-08-28.tif	WT	WT_2024-08-28	4.38396	0.0540822	0.0536778	4.65028	0.979457	0.985946	0.0139357
WT_labels_2024-08-28.tif	WT	WT_2024-08-28	2.61166	0.0452063	0.0385694	3.04184	0.982035	0.9248	0.0267957
WT_labels_2024-08-28.tif	WT	WT_2024-08-28	7.0981	0.0354406	0.0355901	7.3354	0.841924	1.0034	0.0305463
WT_labels_2024-08-28.tif	WT	WT_2024-08-28	2.26396	0.0744765	0.316732	3.14665	0.920742	0.763432	0.173201
WT_labels_2024-08-28.tif	WT	WT_2024-08-28	9.93013	0.0391247	0.0715716	9.1377	0.903976	1.11226	0.0363124
WT_labels_2024-08-28.tif	WT	WT_2024-08-28	2.3939	0.0336219	0.0193569	2.75222	0.973461	0.929027	0.00853851
WT_labels_2024-08-28.tif	WT	WT_2024-08-28	7.72292	0.0688867	0.0847102	7.9005	0.946828	1.01128	0.0421292
WT_labels_2024-08-28.tif	WT	WT_2024-08-28	3.94444	0.0391676	0.0892022	3.87272	0.979879	1.0753	0.0184564
WT_labels_2024-08-28.tif	WT	WT_2024-08-28	6.63846	0.0730058	0.0826974	7.00509	0.933082	0.972065	0.0192939
WT_labels_2024-08-28.tif	WT	WT_2024-08-28	5.62349	0.0285363	0.0801605	6.19902	0.942765	0.948328	0.0463773
WT_labels_2024-08-28.tif	WT	WT_2024-08-28	7.8149	0.0380965	0.0812865	7.36073	0.935281	1.10085	0.0368212
WT_labels_2024-08-28.tif	WT	WT_2024-08-28	5.06276	0.0617429	0.0837396	4.9068	0.964173	1.07083	0.0124832
WT_labels_2024-08-28.tif	WT	WT_2024-08-28	4.2961	0.0444486	0.0794511	4.22476	0.981176	1.05695	0.00628963
WT_labels_2024-08-28.tif	WT	WT_2024-08-28	4.8372	0.0327681	0.0791429	4.78357	0.962166	1.0442	0.0229952
WT_labels_2024-08-28.tif	WT	WT_2024-08-28	4.2301	0.0742321	0.0814339	4.37618	0.948525	0.998578	0.0209613
WT_labels_2024-08-28.tif	WT	WT_2024-08-28	15.3109	0.0279775	0.0505105	14.8897	0.733265	1.04572	0.0307729
WT_labels_2024-08-28.tif	WT	WT_2024-08-28	6.65387	0.0418101	0.0611199	6.61705	0.930354	1.0411	0.0458939
WT_labels_2024-08-28.tif	WT	WT_2024-08-28	4.815	0.0293018	0.0798092	4.78309	0.986824	1.04426	0.0122446
WT_labels_2024-08-28.tif	WT	WT_2024-08-28	5.16636	0.0763356	0.0469877	5.04049	0.950131	1.06782	0.022275
WT_labels_2024-08-28.tif	WT	WT_2024-08-28	7.37773	0.0295517	0.0328423	7.17069	0.960203	1.06117	0.0195903
WT_labels_2024-08-28.tif	WT	WT_2024-08-28	4.38269	0.0892354	0.0912387	4.4298	0.97187	1.04589	0.088754
WT_labels_2024-08-28.tif	WT	WT_2024-08-28	5.22947	0.0203614	0.0238481	5.3139	0.963761	1.02526	0.0100191
WT_labels_2024-08-28.tif	WT	WT_2024-08-28	6.77575	0.0653195	0.0554329	6.75378	0.936826	1.03439	0.0221969
WT_labels_2024-08-28.tif	WT	WT_2024-08-28	5.05139	0.0420276	0.0737861	5.64621	0.954257	0.92544	0.0438152
WT_labels_2024-08-28.tif	WT	WT_2024-08-28	3.64581	0.0580374	0.0784109	3.92055	0.904832	0.976222	0.0299865
WT_labels_2024-08-28.tif	WT	WT_2024-08-28	5.77059	0.0472281	0.0390698	6.38242	0.933558	0.938258	0.0292966
WT_labels_2024-08-28.tif	WT	WT_2024-08-28	6.28035	0.0653208	0.022698	6.9729	0.933866	0.930751	0.0259758
WT_labels_2024-08-28.tif	WT	WT_2024-08-28	4.2287	0.02525	0.0848966	4.65126	0.949748	0.938011	0.045603
WT_labels_2024-08-28.tif	WT	WT_2024-08-28	4.79761	0.0400264	0.079462	5.41625	0.908772	0.915033	0.0547203
WT_labels_2024-08-28.tif	WT	WT_2024-08-28	6.96796	0.0692288	0.103481	6.7247	0.935481	1.05678	0.0777051
WT_labels_2024-08-28.tif	WT	WT_2024-08-28	5.62658	0.0721993	0.0169711	5.72512	0.929526	1.02508	0.0280243
WT_labels_2024-08-28.tif	WT	WT_2024-08-28	9.86564	0.0584586	0.0846576	9.93846	0.904114	1.01525	0.0484228
WT_labels_2024-08-28.tif	WT	WT_2024-08-28	5.7271	0.0377921	0.0270232	6.01159	0.967219	0.992283	0.0239048
WT_labels_2024-08-28.tif	WT	WT_2024-08-28	4.74321	0.0542491	0.069556	4.73185	0.973731	1.03686	0.0272752
WT_labels_2024-08-28.tif	WT	WT_2024-08-28	5.52897	0.0408755	0.0687712	5.50291	0.970782	1.03781	0.0792261
WT_labels_2024-08-28.tif	WT	WT_2024-08-28	8.38459	0.0864381	0.0229174	9.25007	0.862771	0.922954	0.0577407
WT_labels_2024-08-28.tif	WT	WT_2024-08-28	7.45452	0.06263	0.0815499	8.62814	0.912424	0.882656	0.0459978
WT_labels_2024-08-28.tif	WT	WT_2024-08-28	7.06072	0.050303	0.0920928	6.254	0.922808	1.18224	0.0183209
WT_labels_2024-08-28.tif	WT	WT_2024-08-28	2.47564	0.0835282	0.0160164	3.17424	0.969182	0.827388	0.0163183
WT_labels_2024-08-28.tif	WT	WT_2024-08-28	7.30976	0.0403203	0.0468956	7.71332	0.88078	0.977226	0.0251181
WT_labels_2024-08-28.tif	WT	WT_2024-08-28	4.86402	0.0504017	0.0585195	4.84988	0.96398	1.04555	0.0758439
WT_labels_2024-08-28.tif	WT	WT_2024-08-28	5.3636	0.0448045	0.0701167	5.40699	0.976416	1.01789	0.105923
WT_labels_2024-08-28.tif	WT	WT_2024-08-28	7.3119	0.0645794	0.0655928	6.33383	0.969723	1.18022	0.0301463
WT_labels_2024-08-28.tif	WT	WT_2024-08-28	10.2741	0.0478146	0.0357568	9.52534	0.921447	1.1009	0.0242917
WT_labels_2024-08-28.tif	WT	WT_2024-08-28	3.9577	0.0945398	0.0131556	4.11928	0.976519	1.02433	0.010023
WT_labels_2024-08-28.tif	WT	WT_2024-08-28	4.55976	0.045028	0.0553308	4.63137	0.962222	1.02664	0.0110725
WT_labels_2024-08-28.tif	WT	WT_2024-08-28	2.45013	0.0498887	0.231065	2.99579	0.946322	0.870092	0.125504
WT_labels_2024-08-28.tif	WT	WT_2024-08-28	4.90741	0.0584495	0.0757256	5.24726	0.974795	0.970344	0.0397242
WT_labels_2024-08-28.tif	WT	WT_2024-08-28	4.12554	0.0501303	0.0300554	4.27348	0.96942	1.01207	0.0153424
WT_labels_2024-08-28.tif	WT	WT_2024-08-28	5.39013	0.0438943	0.0286218	5.69949	0.977784	0.983957	0.0176072
WT_labels_2024-08-28.tif	WT	WT_2024-08-28	4.05507	0.0536652	0.0388054	4.53167	0.973836	0.937434	0.0224231
WT_labels_2024-08-28.tif	WT	WT_2024-08-28	5.57695	0.0268208	0.0567723	5.611	0.972104	1.03085	0.0298576
WT_labels_2024-08-28.tif	WT	WT_2024-08-28	3.9564	0.05108	0.0674415	4.05657	0.970718	1.0209	0.0139113
WT_labels_2024-08-28.tif	WT	WT_2024-08-28	6.72511	0.0591811	0.058027	6.50825	0.929332	1.06219	0.0126333
WT_labels_2024-08-28.tif	WT	WT_2024-08-28	3.98058	0.0301621	0.0843061	4.02589	0.971491	1.03425	0.0214412
WT_labels_2024-08-28.tif	WT	WT_2024-08-28	8.29756	0.0524095	0.0236937	8.92965	0.855639	0.952673	0.0184031
WT_labels_2024-08-28.tif	WT	WT_2024-08-28	9.42538	0.0600017	0.0265294	9.70831	0.7397	0.997023	0.0139258
WT_labels_2024-08-28.tif	WT	WT_2024-08-28	8.93317	0.0909684	0.0298402	8.41291	0.923129	1.09572	0.0248109
WT_labels_2024-08-28.tif	WT	WT_2024-08-28	4.40803	0.0348567	0.0981424	4.4359	0.94037	1.02747	0.0309352
WT_labels_2024-08-28.tif	WT	WT_2024-08-28	5.23712	0.0356161	0.0697258	5.27671	0.94056	1.0333	0.0274465
WT_labels_2024-08-28.tif	WT	WT_2024-08-28	23.5008	0.0413055	0.0655134	22.8959	0.506016	1.03722	0.0397171
WT_labels_2024-08-28.tif	WT	WT_2024-08-28	4.30438	0.178792	0.108065	4.32124	0.979995	1.04882	0.109445
WT_labels_2024-08-28.tif	WT	WT_2024-08-28	6.15967	0.0583839	0.0757469	6.25267	0.953025	1.0273	0.0408253
WT_labels_2024-08-28.tif	WT	WT_2024-08-28	6.49478	0.0631425	0.0864683	7.00818	0.914291	0.955017	0.0508345
WT_labels_2024-08-28.tif	WT	WT_2024-08-28	6.2917	0.0499802	0.0411204	6.59695	0.850263	0.990702	0.0329405
WT_labels_2024-08-28.tif	WT	WT_2024-08-28	5.51792	0.0798648	0.0608517	5.71347	0.955187	0.997468	0.0211312
WT_labels_2024-08-28.tif	WT	WT_2024-08-28	5.59017	0.0469727	0.108988	5.69104	0.968533	1.02082	0.113622
WT_labels_2024-08-28.tif	WT	WT_2024-08-28	7.89487	0.0508507	0.0667275	8.20188	0.818643	0.989716	0.034159
WT_labels_2024-08-28.tif	WT	WT_2024-08-28	8.53551	0.065405	0.021149	8.5073	0.951473	1.03383	0.0161924
WT_labels_2024-08-28.tif	WT	WT_2024-08-28	6.03989	0.0634275	0.073778	6.54512	0.854995	0.956624	0.0378449
WT_labels_2024-08-28.tif	WT	WT_2024-08-28	9.02535	0.0552364	0.0643228	9.03437	0.913769	1.0259	0.0348845
WT_labels_2024-08-28.tif	WT	WT_2024-08-28	5.45831	0.0492127	0.0712959	5.78986	0.953197	0.976457	0.0347276
WT_labels_2024-08-28.tif	WT	WT_2024-08-28	4.79727	0.0320082	0.0803242	4.74349	0.983856	1.06059	0.0321026
WT_labels_2024-08-28.tif	WT	WT_2024-08-28	7.88169	0.0370955	0.0595923	8.1819	0.844965	0.986629	0.0384214
WT_labels_2024-08-28.tif	WT	WT_2024-08-28	8.15637	0.0607486	0.0264444	8.50243	0.927459	0.987093	0.0177373
WT_labels_2024-08-28.tif	WT	WT_2024-08-28	5.89412	0.0616687	0.0381856	6.34667	0.917678	0.957245	0.0260497
WT_labels_2024-08-28.tif	WT	WT_2024-08-28	8.44973	0.0478189	0.0369442	8.29051	0.911298	1.05218	0.0279239
WT_labels_2024-08-28.tif	WT	WT_2024-08-28	4.73469	0.0568821	0.0295102	4.82114	0.976668	1.02725	0.0119358
WT_labels_2024-08-28.tif	WT	WT_2024-08-28	8.55281	0.0571773	0.0300206	8.27595	0.810823	1.06511	0.0216339
WT_labels_2024-08-28.tif	WT	WT_2024-08-28	10.0518	0.0394723	0.0479424	9.76255	0.878742	1.04276	0.064407
WT_labels_2024-08-28.tif	WT	WT_2024-08-28	7.1516	0.0596576	0.0746678	7.56513	0.938375	0.973088	0.0420646
WT_labels_2024-08-28.tif	WT	WT_2024-08-28	5.90913	0.050514	0.0332283	6.11704	0.939465	1.00385	0.0232112
WT_labels_2024-08-28.tif	WT	WT_2024-08-28	8.44576	0.0798944	0.0324325	8.68667	0.877826	0.997237	0.0239072
WT_labels_2024-08-28.tif	WT	WT_2024-08-28	8.39792	0.0463932	0.0350828	7.90448	0.904908	1.0998	0.0177992
WT_labels_2024-08-28.tif	WT	WT_2024-08-28	6.95431	0.0409557	0.0115833	6.72777	0.950601	1.07313	0.0158385
WT_labels_2024-08-28.tif	WT	WT_2024-08-28	15.3435	0.0500253	0.0496824	14.3499	0.823466	1.08379	0.0199662
WT_labels_2024-08-28.tif	WT	WT_2024-08-28	6.84686	0.06089	0.0351877	7.00488	0.937442	1.0141	0.0253805
WT_labels_2024-08-28.tif	WT	WT_2024-08-28	13.8064	0.0407721	0.0489214	12.5903	0.617428	1.11477	0.0336109
WT_labels_2024-08-28.tif	WT	WT_2024-08-28	5.3918	0.0414884	0.0752724	5.05989	0.961017	1.10309	0.00701058
WT_labels_2024-08-28.tif	WT	WT_2024-08-28	16.5758	0.0567854	0.0869855	15.7097	0.670129	1.06771	0.0434491
WT_labels_2024-08-28.tif	WT	WT_2024-08-28	4.43739	0.0684503	0.0414339	4.30142	0.980811	1.09693	0.051784
WT_labels_2024-08-28.tif	WT	WT_2024-08-28	6.32504	0.0651099	0.0400481	5.95159	0.959354	1.10299	0.0223245
WT_labels_2024-08-28.tif	WT	WT_2024-08-28	9.55701	0.0482552	0.0283711	8.65979	0.869048	1.12048	0.0785474
WT_labels_2024-08-28.tif	WT	WT_2024-08-28	6.02209	0.0285731	0.0323262	5.6608	0.965992	1.1061	0.0172303
WT_labels_2024-08-28.tif	WT	WT_2024-08-28	7.09726	0.052597	0.0303272	7.1066	0.968484	1.03671	0.0190902
WT_labels_2024-08-28.tif	WT	WT_2024-08-28	11.0504	0.0333704	0.0387424	11.0918	0.899036	1.01814	0.0212228
WT_labels_2024-08-28.tif	WT	WT_2024-08-28	3.02863	0.0578663	0.0474416	3.11822	0.986053	1.04272	0.029698
WT_labels_2024-08-28.tif	WT	WT_2024-08-28	8.69981	0.0480228	0.02562	8.36714	0.938162	1.0591	0.0552675
WT_labels_2024-08-28.tif	WT	WT_2024-08-28	7.98255	0.0801028	0.0413251	8.04031	0.924692	1.02598	0.0282127
WT_labels_2024-08-28.tif	WT	WT_2024-08-28	9.29809	0.0753657	0.0600059	9.178	0.878145	1.03908	0.0358273
WT_labels_2024-08-28.tif	WT	WT_2024-08-28	11.434	0.0377316	0.025675	10.9205	0.900461	1.0699	0.0199192
WT_labels_2024-08-28.tif	WT	WT_2024-08-28	7.08619	0.0618426	0.0363828	6.9896	0.802291	1.04823	0.0271635
WT_labels_2024-08-28.tif	WT	WT_2024-08-28	8.64832	0.0747271	0.0853632	8.15734	0.920598	1.08798	0.0617016
WT_labels_2024-08-28.tif	WT	WT_2024-08-28	9.99373	0.0652634	0.0254763	9.83147	0.795752	1.04103	0.0250937
WT_labels_2024-08-28.tif	WT	WT_2024-08-28	10.2885	0.0312048	0.0147816	9.65421	0.90779	1.09327	0.0158472
WT_labels_2024-08-28.tif	WT	WT_2024-08-28	2.56265	0.0564384	0.0473208	2.6215	0.977583	1.05267	0.0162293
WT_labels_2024-08-28.tif	WT	WT_2024-08-28	7.37193	0.018933	0.0442974	7.22124	0.950719	1.05313	0.0197345
WT_labels_2024-08-28.tif	WT	WT_2024-08-28	6.60251	0.0418812	0.0195471	6.52267	0.959797	1.02125	0.104243
WT_labels_2024-08-28.tif	WT	WT_2024-08-28	6.20462	0.0524804	0.0312525	6.3617	0.916819	1.00299	0.0622026
WT_labels_2024-08-28.tif	WT	WT_2024-08-28	5.36464	0.0542908	0.0415431	5.47046	0.944083	1.02276	0.024555
WT_labels_2024-08-28.tif	WT	WT_2024-08-28	8.80426	0.037314	0.0349689	8.41025	0.941694	1.08128	0.0222262
WT_labels_2024-08-28.tif	WT	WT_2024-08-28	5.8822	0.0486527	0.0233149	5.63681	0.960636	1.08966	0.0149575
WT_labels_2024-08-28.tif	WT	WT_2024-08-28	11.0349	0.0421559	0.0135004	10.0811	0.899709	1.12205	0.0115079
WT_labels_2024-08-28.tif	WT	WT_2024-08-28	5.18673	0.0716702	0.0659636	4.98401	0.967515	1.07716	0.00773655
WT_labels_2024-08-28.tif	WT	WT_2024-08-28	7.16382	0.0230778	0.0388352	6.76206	0.937556	1.1035	0.035153
WT_labels_2024-08-28.tif	WT	WT_2024-08-28	5.2789	0.0467878	0.0734699	5.11698	0.955782	1.0692	0.0152858
WT_labels_2024-08-28.tif	WT	WT_2024-08-28	5.41184	0.076679	0.142724	5.67481	0.975694	0.988979	0.0996939
WT_labels_2024-08-28.tif	WT	WT_2024-08-28	5.25804	0.0742484	0.0574168	5.20139	0.969415	1.04067	0.0473655
WT_labels_2024-08-28.tif	WT	WT_2024-08-28	4.73489	0.0291646	0.0303374	5.05067	0.961584	0.977066	0.0187974
WT_labels_2024-08-28.tif	WT	WT_2024-08-28	5.24049	0.0161929	0.0857386	5.14738	0.957663	1.05684	0.0162425
WT_labels_2024-08-28.tif	WT	WT_2024-08-28	6.43073	0.0363797	0.0347994	6.83021	0.958948	0.978141	0.0305515
WT_labels_2024-08-28.tif	WT	WT_2024-08-28	6.2374	0.0260176	0.0543524	5.80826	0.944767	1.11003	0.0241239
WT_labels_2024-08-28.tif	WT	WT_2024-08-28	9.02405	0.0606091	0.1054	8.61471	0.920631	1.073	0.0570657
WT_labels_2024-08-28.tif	WT	WT_2024-08-28	8.51203	0.0928124	0.123854	7.99525	0.902007	1.09519	0.0632267
WT_labels_2024-08-28.tif	WT	WT_2024-08-28	6.51464	0.051592	0.0893635	6.94117	0.961844	0.97278	0.055814
WT_labels_2024-08-28.tif	WT	WT_2024-08-28	9.50478	0.0687187	0.0485475	9.62773	0.903243	1.01191	0.0377183
WT_labels_2024-08-28.tif	WT	WT_2024-08-28	6.01169	0.0827134	0.078235	6.04942	0.914957	1.02306	0.0744633
WT_labels_2024-08-28.tif	WT	WT_2024-08-28	2.383	0.0776071	0.0104839	2.48425	0.98302	1.05088	0.00752847
WT_labels_2024-08-28.tif	WT	WT_2024-08-28	5.82838	0.0317596	0.0728093	5.60038	0.90355	1.0748	0.0407824
WT_labels_2024-08-28.tif	WT	WT_2024-08-28	7.70079	0.0612563	0.0306365	7.58992	0.8619	1.03226	0.0709104
WT_labels_2024-08-28.tif	WT	WT_2024-08-28	7.13405	0.0430086	0.0388474	7.09629	0.946809	1.03531	0.0179097
WT_labels_2024-08-28.tif	WT	WT_2024-08-28	11.8142	0.0686003	0.0231794	10.7313	0.930933	1.12882	0.0136434
WT_labels_2024-08-28.tif	WT	WT_2024-08-28	6.82574	0.0366111	0.0322823	6.83212	0.975439	1.03358	0.0154547
WT_labels_2024-08-28.tif	WT	WT_2024-08-28	9.02586	0.0394128	0.0281287	8.98572	0.912881	1.03441	0.0225
WT_labels_2024-08-28.tif	WT	WT_2024-08-28	6.84712	0.0640845	0.0172239	6.79806	0.922364	1.04238	0.0120994
WT_labels_2024-08-28.tif	WT	WT_2024-08-28	8.4145	0.0486236	0.0204665	8.03854	0.828545	1.07958	0.0175285
WT_labels_2024-08-28.tif	WT	WT_2024-08-28	5.77833	0.0551411	0.0212368	5.69567	0.959978	1.06285	0.0118748
WT_labels_2024-08-28.tif	WT	WT_2024-08-28	5.89716	0.0290199	0.0207312	5.81785	0.946124	1.05658	0.0126848
WT_labels_2024-08-28.tif	WT	WT_2024-08-28	4.00736	0.082741	0.0277411	4.24343	0.977795	0.996756	0.0132979
WT_labels_2024-08-28.tif	WT	WT_2024-08-28	4.09681	0.0407249	0.0916139	4.29747	0.982233	0.99553	0.0138082
WT_labels_2024-08-28.tif	WT	WT_2024-08-28	11.2289	0.0349463	0.105419	11.0691	0.911101	1.03425	0.0467389
WT_labels_2024-08-28.tif	WT	WT_2024-08-28	5.97724	0.0243176	0.0159921	5.65164	0.973878	1.10431	0.00777191
WT_labels_2024-08-28.tif	WT	WT_2024-08-28	23.6763	0.0693036	0.0763703	22.9837	0.679888	1.03359	0.057533
WT_labels_2024-08-28.tif	WT	WT_2024-08-28	6.28108	0.0484576	0.0505065	6.3292	0.951639	1.03936	0.028787
WT_labels_2024-08-28.tif	WT	WT_2024-08-28	12.2911	0.069603	0.0483427	11.1978	0.900605	1.12288	0.0378451
WT_labels_2024-08-28.tif	WT	WT_2024-08-28	4.96376	0.0624675	0.0187093	5.21279	0.926878	0.994115	0.0125675
WT_labels_2024-08-28.tif	WT	WT_2024-08-28	7.11616	0.0222477	0.0619612	6.86594	0.956994	1.06661	0.0191362
WT_labels_2024-08-28.tif	WT	WT_2024-08-28	13.6772	0.0476443	0.111674	13.1581	0.845051	1.0616	0.0628924
WT_labels_2024-08-28.tif	WT	WT_2024-08-28	4.4035	0.0395887	0.0433102	4.7706	0.954573	0.969093	0.0412363
WT_labels_2024-08-28.tif	WT	WT_2024-08-28	6.16096	0.0238962	0.0478868	5.88961	0.976368	1.08302	0.0134635
WT_labels_2024-08-28.tif	WT	WT_2024-08-28	5.50063	0.0667726	0.0444881	5.94438	0.906432	0.958421	0.0257744
WT_labels_2024-08-28.tif	WT	WT_2024-08-28	10.698	0.0531519	0.0390983	10.6655	0.886709	1.02456	0.0470843
WT_labels_2024-08-28.tif	WT	WT_2024-08-28	5.67127	0.0521613	0.0295461	6.03915	0.964374	0.971482	0.0247547
WT_labels_2024-08-28.tif	WT	WT_2024-08-28	6.16562	0.0313901	0.0556631	6.01021	0.950944	1.05568	0.074189
WT_labels_2024-08-28.tif	WT	WT_2024-08-28	5.52306	0.0699884	0.0430405	5.36782	0.938321	1.07192	0.0189661
WT_labels_2024-08-28.tif	WT	WT_2024-08-28	5.89637	0.046825	0.0462429	6.03208	0.940369	1.02052	0.0217802
WT_labels_2024-08-28.tif	WT	WT_2024-08-28	6.32079	0.0315313	0.0546533	6.58973	0.965956	1.00175	0.0273349
WT_labels_2024-08-28.tif	WT	WT_2024-08-28	11.0075	0.0667032	0.084512	10.467	0.841432	1.07373	0.0747795
WT_labels_2024-08-28.tif	WT	WT_2024-08-28	9.42089	0.0396598	0.0501116	9.43704	0.826559	1.02888	0.0320858
WT_labels_2024-08-28.tif	WT	WT_2024-08-28	6.24324	0.0243089	0.0973217	6.36438	0.959437	1.00929	0.036467
WT_labels_2024-08-28.tif	WT	WT_2024-08-28	5.74934	0.054617	0.0422981	5.62612	0.954172	1.07143	0.0211801
WT_labels_2024-08-28.tif	WT	WT_2024-08-28	8.62212	0.0636707	0.0185877	8.25801	0.96317	1.0778	0.0174598
WT_labels_2024-08-28.tif	WT	WT_2024-08-28	5.72691	0.0245857	0.0646001	5.58651	0.964043	1.06508	0.0145045
WT_labels_2024-08-28.tif	WT	WT_2024-08-28	10.0503	0.0405421	0.0841053	11.0489	0.881527	0.928305	0.0504469
WT_labels_2024-08-28.tif	WT	WT_2024-08-28	6.34903	0.0517018	0.046261	6.3067	0.95387	1.04092	0.0156469
WT_labels_2024-08-28.tif	WT	WT_2024-08-28	5.60145	0.0598426	0.0520654	5.84981	0.967073	0.994675	0.0292793
WT_labels_2024-08-28.tif	WT	WT_2024-08-28	6.98519	0.0347577	0.0600802	6.59231	0.96477	1.09003	0.0131858
WT_labels_2024-08-28.tif	WT	WT_2024-08-28	3.54694	0.0402926	0.0680287	3.62583	0.986691	1.0368	0.0381758
WT_labels_2024-08-28.tif	WT	WT_2024-08-28	2.19866	0.0660123	0.0217108	2.93985	0.984014	0.800093	0.0116168
WT_labels_2024-08-28.tif	WT	WT_2024-08-28	2.27956	0.0717731	0.0537785	2.40045	0.989783	1.04871	0.0104231
WT_labels_2024-08-28.tif	WT	WT_2024-08-28	10.3193	0.112761	0.0575214	9.9688	0.926154	1.06474	0.0416504
WT_labels_2024-08-28.tif	WT	WT_2024-08-28	8.75544	0.0560208	0.142577	9.85649	0.811001	0.909825	0.0755951
WT_labels_2024-08-28.tif	WT	WT_2024-08-28	6.0337	0.048172	0.0278866	6.09879	0.903055	1.02732	0.0196443
WT_labels_2024-08-28.tif	WT	WT_2024-08-28	6.26909	0.0333127	0.0342222	6.06961	0.97441	1.07293	0.0203943
WT_labels_2024-08-28.tif	WT	WT_2024-08-28	3.58523	0.0314392	0.0905789	4.00019	0.963019	0.939417	0.0153757
WT_labels_2024-08-28.tif	WT	WT_2024-08-28	5.14116	0.0374751	0.0338224	5.80927	0.93597	0.919456	0.0118968
WT_labels_2024-08-28.tif	WT	WT_2024-08-28	6.66052	0.0494233	0.0408339	7.1387	0.90425	0.969988	0.0269829
WT_labels_2024-08-28.tif	WT	WT_2024-08-28	7.06137	0.0583138	0.0294838	6.59665	0.931231	1.09372	0.062065
WT_labels_2024-08-28.tif	WT	WT_2024-08-28	5.0378	0.0314185	0.0842885	4.71153	0.957026	1.11608	0.0192415
WT_labels_2024-08-28.tif	WT	WT_2024-08-28	2.09527	0.0480228	0.0701173	2.60979	0.984665	0.874596	0.0297554
WT_labels_2024-08-28.tif	WT	WT_2024-08-28	2.80349	0.0315812	0.0348463	3.51893	0.9373	0.839885	0.0165678
WT_labels_2024-08-28.tif	WT	WT_2024-08-28	4.95876	0.0324612	0.0574304	5.43441	0.945408	0.953359	0.0313308
WT_labels_2024-08-28.tif	WT	WT_2024-08-28	7.6676	0.049643	0.0470327	8.6807	0.841851	0.905195	0.0298338
WT_labels_2024-08-28.tif	WT	WT_2024-08-28	7.31203	0.0689796	0.0426539	7.60611	0.903538	0.99125	0.0342549
WT_labels_2024-08-28.tif	WT	WT_2024-08-28	7.09563	0.0486052	0.0244569	7.76987	0.926764	0.937495	0.0241419
WT_labels_2024-08-28.tif	WT	WT_2024-08-28	5.10034	0.0563063	0.0420881	6.13402	0.944176	0.863111	0.0350948
WT_labels_2024-08-28.tif	WT	WT_2024-08-28	4.42105	0.042764	0.0361356	4.92022	0.946149	0.943683	0.023737
WT_labels_2024-08-28.tif	WT	WT_2024-08-28	4.34447	0.0548455	0.0590669	4.10631	0.980949	1.10779	0.0128288
WT_labels_2024-08-28.tif	WT	WT_2024-08-28	7.21251	0.0610697	0.0649508	8.95656	0.922695	0.82246	0.0430609
WT_labels_2024-08-28.tif	WT	WT_2024-08-28	9.27164	0.0321652	0.176129	9.83975	0.919121	0.96748	0.0944642
WT_labels_2024-08-28.tif	WT	WT_2024-08-28	14.9994	0.0451688	0.108649	15.545	0.719404	0.979752	0.0589687
WT_labels_2024-08-28.tif	WT	WT_2024-08-28	8.79737	0.0384211	0.0376968	8.99123	0.939742	1.00375	0.0396308
WT_labels_2024-08-28.tif	WT	WT_2024-08-28	3.21399	0.0357901	0.0416036	4.01371	0.979263	0.837776	0.0277119
WT_labels_2024-08-28.tif	WT	WT_2024-08-28	3.31806	0.0922476	0.0520985	3.9414	0.958573	0.879763	0.0361572
WT_labels_2024-08-28.tif	WT	WT_2024-08-28	9.51098	0.058164	0.054576	10.1103	0.82543	0.957568	0.0384659
WT_labels_2024-08-28.tif	WT	WT_2024-08-28	3.99059	0.0587697	0.0710421	4.13624	0.967442	1.0056	0.0852286
WT_labels_2024-08-28.tif	WT	WT_2024-08-28	5.47378	0.0412921	0.131689	6.03228	0.824815	0.932331	0.0535713
WT_labels_2024-08-28.tif	WT	WT_2024-08-28	8.89358	0.0628153	0.0610224	8.82272	0.855378	1.03574	0.0364525
WT_labels_2024-08-28.tif	WT	WT_2024-08-28	4.80775	0.0753349	0.192316	5.39355	0.93205	0.943685	0.078433
WT_labels_2024-08-28.tif	WT	WT_2024-08-28	6.78829	0.0474898	0.12999	7.10536	0.9168	0.984786	0.060838
WT_labels_2024-08-28.tif	WT	WT_2024-08-28	7.96467	0.0399026	0.109354	8.12885	0.951222	1.01104	0.0636058
WT_labels_2024-08-28.tif	WT	WT_2024-08-28	5.07421	0.0419732	0.0532779	5.76363	0.905106	0.910303	0.0258741
WT_labels_2024-08-28.tif	WT	WT_2024-08-28	5.55965	0.0652216	0.1271	6.62445	0.92633	0.869367	0.0800402
WT_labels_2024-08-28.tif	WT	WT_2024-08-28	4.42729	0.0518279	0.0482309	4.72907	0.972416	0.978014	0.0178737
WT_labels_2024-08-28.tif	WT	WT_2024-08-28	6.2253	0.0267393	0.0588537	6.58797	0.958447	0.976767	0.044608
WT_labels_2024-08-28.tif	WT	WT_2024-08-28	6.526	0.0726007	0.121614	7.03187	0.941376	0.940991	0.100194
WT_labels_2024-08-28.tif	WT	WT_2024-08-28	6.95951	0.0376695	0.0277176	7.1288	0.971754	1.00629	0.0296073
WT_labels_2024-08-28.tif	WT	WT_2024-08-28	2.25895	0.0899182	0.034286	2.86567	0.968372	0.84347	0.0300854
WT_labels_2024-08-28.tif	WT	WT_2024-08-28	6.50774	0.0863887	0.0598156	6.46179	0.663826	1.04038	0.0615253
WT_labels_2024-08-28.tif	WT	WT_2024-08-28	2.16528	0.114358	0.0569016	2.46738	0.984396	0.962805	0.0311623
WT_labels_2024-08-28.tif	WT	WT_2024-08-28	5.97828	0.0602044	0.0291888	6.22541	0.952839	0.999616	0.024815
WT_labels_2024-08-28.tif	WT	WT_2024-08-28	2.01239	0.0860659	0.116405	2.70021	0.907008	0.799499	0.0677655
WT_labels_2024-08-28.tif	WT	WT_2024-08-28	6.6265	0.0644662	0.0827521	7.3496	0.894399	0.931203	0.051771
WT_labels_2024-08-28.tif	WT	WT_2024-08-28	2.13648	0.0773894	0.0862103	2.78294	0.96753	0.824918	0.0497873
WT_labels_2024-08-28.tif	WT	WT_2024-08-28	5.3428	0.057111	0.0938945	5.44144	0.96601	1.01369	0.111303
WT_labels_2024-08-28.tif	WT	WT_2024-08-28	2.45832	0.0693263	0.0707536	2.96093	0.9686	0.880521	0.044422
WT_labels_2024-08-28.tif	WT	WT_2024-08-28	2.04164	0.0351969	0.0302836	2.62277	0.961724	0.831435	0.023808
WT_labels_2024-08-28.tif	WT	WT_2024-08-28	7.23713	0.0481289	0.0186713	7.28489	0.931701	1.02858	0.0107719
WT_labels_2024-08-28.tif	WT	WT_2024-08-28	12.2385	0.0415369	0.0218569	11.1729	0.920188	1.11917	0.0149716
WT_labels_2024-08-28.tif	WT	WT_2024-08-28	7.14816	0.0210444	0.0246357	7.05958	0.924194	1.0515	0.0173698
WT_labels_2024-08-28.tif	WT	WT_2024-08-28	6.45781	0.0333502	0.0431178	6.61528	0.944631	1.0007	0.028672
WT_labels_2024-08-28.tif	WT	WT_2024-08-28	6.97902	0.0227316	0.0150477	6.76734	0.914642	1.0707	0.0141379
WT_labels_2024-08-28.tif	WT	WT_2024-08-28	5.12393	0.0698066	0.031605	5.5624	0.959362	0.958472	0.0194798
WT_labels_2024-08-28.tif	WT	WT_2024-08-28	6.22503	0.0220381	0.0570034	6.137	0.978252	1.05859	0.0316138
WT_labels_2024-08-28.tif	WT	WT_2024-08-28	6.92259	0.0380116	0.0429471	6.65891	0.952362	1.07526	0.0224546
WT_labels_2024-08-28.tif	WT	WT_2024-08-28	8.66887	0.0594584	0.0214969	8.26177	0.961681	1.0837	0.0172697
WT_labels_2024-08-28.tif	WT	WT_2024-08-28	6.30447	0.038758	0.041845	6.32096	0.970656	1.04024	0.0261777
WT_labels_2024-08-28.tif	WT	WT_2024-08-28	8.67997	0.0483655	0.0313408	8.07661	0.928775	1.11229	0.0245285
WT_labels_2024-08-28.tif	WT	WT_2024-08-28	11.6399	0.049414	0.0277454	11.3463	0.91751	1.04818	0.0189449
WT_labels_2024-08-28.tif	WT	WT_2024-08-28	9.77613	0.0551418	0.034167	9.42544	0.798004	1.06323	0.0263577
WT_labels_2024-08-28.tif	WT	WT_2024-08-28	6.29381	0.0707095	0.0380641	5.54847	0.972206	1.18203	0.012428
WT_labels_2024-08-28.tif	WT	WT_2024-08-28	3.94652	0.043465	0.0815996	4.10824	0.96317	1.00912	0.0436979
WT_labels_2024-08-28.tif	WT	WT_2024-08-28	6.05121	0.0315908	0.0771957	5.3652	0.949317	1.16431	0.0167404
WT_labels_2024-08-28.tif	WT	WT_2024-08-28	5.10668	0.0470306	0.0590686	5.74254	0.905856	0.918885	0.0283482
WT_labels_2024-08-28.tif	WT	WT_2024-08-28	4.31275	0.0352287	0.0562089	4.71144	0.979028	0.953671	0.0260447
WT_labels_2024-08-28.tif	WT	WT_2024-08-28	6.22237	0.0565158	0.0604359	6.58894	0.958442	0.972219	0.0451383
WT_labels_2024-08-28.tif	WT	WT_2024-08-28	5.88417	0.0416164	0.033336	6.25801	0.949942	0.974689	0.0240711
WT_labels_2024-08-28.tif	WT	WT_2024-08-28	9.88932	0.063911	0.019429	9.3508	0.932824	1.08144	0.0369943
WT_labels_2024-08-28.tif	WT	WT_2024-08-28	10.4957	0.0352954	0.0448266	9.36037	0.77147	1.14873	0.0299591
WT_labels_2024-08-28.tif	WT	WT_2024-08-28	9.45477	0.0583986	0.0223866	9.17187	0.868525	1.06055	0.0116892
WT_labels_2024-08-28.tif	WT	WT_2024-08-28	8.06489	0.0889525	0.0805406	7.46514	0.928274	1.11893	0.0522571
WT_labels_2024-08-28.tif	WT	WT_2024-08-28	6.61048	0.0860501	0.0640384	6.06562	0.920553	1.11147	0.0536759
WT_labels_2024-08-28.tif	WT	WT_2024-08-28	4.53389	0.0375042	0.156231	4.33365	0.957006	1.08991	0.0541528
WT_labels_2024-08-28.tif	WT	WT_2024-08-28	11.2648	0.0853761	0.0613806	10.7077	0.945786	1.08286	0.0335074
WT_labels_2024-08-28.tif	WT	WT_2024-08-28	12.7256	0.0321836	0.0911304	11.6259	0.818263	1.11546	0.0754687
WT_labels_2024-08-28.tif	WT	WT_2024-08-28	8.13953	0.0945091	0.036039	7.69761	0.939679	1.08367	0.0118521
WT_labels_2024-08-28.tif	WT	WT_2024-08-28	6.28032	0.0631911	0.06663	6.24249	0.874193	1.03123	0.0148678
WT_labels_2024-08-28.tif	WT	WT_2024-08-28	4.83811	0.0391677	0.0254794	4.6992	0.965882	1.07561	0.020599
WT_labels_2024-08-28.tif	WT	WT_2024-08-28	5.78002	0.0658257	0.0346979	5.65153	0.96907	1.06913	0.0111467
WT_labels_2024-08-28.tif	WT	WT_2024-08-28	4.87672	0.0291651	0.0780871	4.82879	0.972783	1.04313	0.0106354
WT_labels_2024-08-28.tif	WT	WT_2024-08-28	7.53805	0.0366262	0.0506709	7.17671	0.946822	1.07433	0.0232166
WT_labels_2024-08-28.tif	WT	WT_2024-08-28	10.682	0.0326036	0.0479512	9.84741	0.909699	1.1145	0.0228191
WT_labels_2024-08-28.tif	WT	WT_2024-08-28	6.90914	0.0470311	0.0226351	6.99721	0.967011	1.02124	0.0196855
WT_labels_2024-08-28.tif	WT	WT_2024-08-28	9.0191	0.0435572	0.0551952	8.56032	0.891639	1.07665	0.0185138
WT_labels_2024-08-28.tif	WT	WT_2024-08-28	5.42796	0.0383415	0.0742217	5.41324	0.957131	1.03923	0.0148533
WT_labels_2024-08-28.tif	WT	WT_2024-08-28	4.96578	0.0687029	0.06653	5.05864	0.948439	1.02116	0.013253
WT_labels_2024-08-28.tif	WT	WT_2024-08-28	5.04963	0.0671743	0.0733379	5.03604	0.978535	1.03675	0.0120157
WT_labels_2024-08-28.tif	WT	WT_2024-08-28	4.26757	0.0563683	0.0132877	4.40882	0.956705	1.0268	0.0109689
WT_labels_2024-08-28.tif	WT	WT_2024-08-28	5.52489	0.0475174	0.0268965	5.5029	0.955273	1.04075	0.0535672
WT_labels_2024-08-28.tif	WT	WT_2024-08-28	4.70946	0.0728752	0.0537396	4.6505	0.965902	1.05759	0.0164758
WT_labels_2024-08-28.tif	WT	WT_2024-08-28	3.80088	0.0882548	0.0342611	3.78444	0.96449	1.06923	0.013365
WT_labels_2024-08-28.tif	WT	WT_2024-08-28	27.0694	0.0672819	0.0522259	24.3747	0.864508	1.12372	0.0385839
WT_labels_2024-08-28.tif	WT	WT_2024-08-28	5.71904	0.0296145	0.0180362	5.58506	0.957449	1.07594	0.0123782
WT_labels_2024-08-28.tif	WT	WT_2024-08-28	8.06805	0.0634616	0.0360405	8.15423	0.896586	1.02098	0.0232729
WT_labels_2024-08-28.tif	WT	WT_2024-08-28	6.42281	0.045139	0.0124635	6.37569	0.945815	1.04564	0.0167282
WT_labels_2024-08-28.tif	WT	WT_2024-08-28	8.74272	0.061045	0.142678	8.93313	0.876958	1.01007	0.0691148
WT_labels_2024-08-28.tif	WT	WT_2024-08-28	6.48018	0.058693	0.0751283	7.45143	0.957207	0.896593	0.0431754
WT_labels_2024-08-28.tif	WT	WT_2024-08-28	8.83546	0.0744457	0.0376095	9.17357	0.900629	0.977025	0.0681574
WT_labels_2024-08-28.tif	WT	WT_2024-08-28	11.3941	0.0406957	0.0407513	11.1382	0.920314	1.04405	0.049622
WT_labels_2024-08-28.tif	WT	WT_2024-08-28	4.47331	0.0349182	0.0964705	5.42895	0.961735	0.861371	0.0517035
WT_labels_2024-08-28.tif	WT	WT_2024-08-28	2.3144	0.0608991	0.0308562	2.75288	0.980394	0.921956	0.0345168
WT_labels_2024-08-28.tif	WT	WT_2024-08-28	7.50665	0.0544622	0.0557552	7.41127	0.928087	1.048	0.0267223
WT_labels_2024-08-28.tif	WT	WT_2024-08-28	14.4974	0.0438293	0.120891	15.1394	0.611378	0.974634	0.0797358
WT_labels_2024-08-28.tif	WT	WT_2024-08-28	8.3439	0.0411117	0.0412221	8.07055	0.954293	1.07132	0.0267928
WT_labels_2024-08-28.tif	WT	WT_2024-08-28	6.50475	0.0559681	0.0432575	6.08985	0.953755	1.10431	0.0155254
WT_labels_2024-08-28.tif	WT	WT_2024-08-28	4.2363	0.0526536	0.0627858	4.24092	0.979602	1.05954	0.0350832
WT_labels_2024-08-28.tif	WT	WT_2024-08-28	5.61679	0.0759914	0.0556984	5.87178	0.942176	1.00137	0.0220063
WT_labels_2024-08-28.tif	WT	WT_2024-08-28	4.60013	0.0675171	0.0552404	5.00489	0.975841	0.960714	0.0259238
WT_labels_2024-08-28.tif	WT	WT_2024-08-28	6.01332	0.0468601	0.0691199	6.10862	0.94742	1.0271	0.0379336
WT_labels_2024-08-28.tif	WT	WT_2024-08-28	5.91425	0.0895899	0.0685378	5.93715	0.911681	1.02724	0.0349943
WT_labels_2024-08-29.tif	WT	WT_2024-08-29	6.57419	0.0339819	0.0249005	6.55438	0.949531	1.04713	0.0168324
WT_labels_2024-08-29.tif	WT	WT_2024-08-29	7.45959	0.0392115	0.0322079	7.41244	0.941966	1.03814	0.0111481
WT_labels_2024-08-29.tif	WT	WT_2024-08-29	7.52108	0.0626355	0.0527501	7.50655	0.907445	1.02733	0.0160322
WT_labels_2024-08-29.tif	WT	WT_2024-08-29	5.03727	0.0441281	0.0247218	4.99399	0.961845	1.03669	0.0934337
WT_labels_2024-08-29.tif	WT	WT_2024-08-29	4.90679	0.0365771	0.0617406	4.90386	0.962984	1.04198	0.0185901
WT_labels_2024-08-29.tif	WT	WT_2024-08-29	5.54022	0.0353347	0.0488834	5.71672	0.941684	1.00906	0.0241468
WT_labels_2024-08-29.tif	WT	WT_2024-08-29	6.58665	0.0507202	0.0598507	6.42402	0.76737	1.07055	0.0362186
WT_labels_2024-08-29.tif	WT	WT_2024-08-29	14.0914	0.0251012	0.0333973	12.9873	0.825196	1.10672	0.0191581
WT_labels_2024-08-29.tif	WT	WT_2024-08-29	4.30235	0.0534173	0.0544746	4.44802	0.959885	1.0217	0.0534794
WT_labels_2024-08-29.tif	WT	WT_2024-08-29	3.63775	0.0546663	0.0929708	3.70062	0.986671	1.03733	0.0132396
WT_labels_2024-08-29.tif	WT	WT_2024-08-29	5.41002	0.0491143	0.0367219	5.41554	0.933205	1.03461	0.0194943
WT_labels_2024-08-29.tif	WT	WT_2024-08-29	5.62128	0.0788703	0.0552832	5.79351	0.966623	1.00241	0.0241596
WT_labels_2024-08-29.tif	WT	WT_2024-08-29	7.00976	0.0396638	0.035555	7.01101	0.885324	1.03142	0.0260145
WT_labels_2024-08-29.tif	WT	WT_2024-08-29	5.36152	0.0697121	0.0189337	5.28834	0.965548	1.072	0.0148491
WT_labels_2024-08-29.tif	WT	WT_2024-08-29	6.1013	0.0369998	0.0585791	5.70203	0.820172	1.11208	0.078346
WT_labels_2024-08-29.tif	WT	WT_2024-08-29	6.38644	0.0319487	0.0679375	5.91417	0.952832	1.11337	0.0476119
WT_labels_2024-08-29.tif	WT	WT_2024-08-29	5.2561	0.0508638	0.0373194	5.55717	0.968983	0.991493	0.033708
WT_labels_2024-08-29.tif	WT	WT_2024-08-29	5.13071	0.0862843	0.0627166	5.46586	0.94018	0.974346	0.0442528
WT_labels_2024-08-29.tif	WT	WT_2024-08-29	10.2223	0.0745433	0.0762918	10.0325	0.892808	1.04798	0.0470543
WT_labels_2024-08-29.tif	WT	WT_2024-08-29	5.73137	0.034213	0.0887987	6.03437	0.946818	0.98873	0.0459928
WT_labels_2024-08-29.tif	WT	WT_2024-08-29	5.55133	0.0450017	0.0190559	5.7518	0.938285	0.988614	0.0788626
WT_labels_2024-08-29.tif	WT	WT_2024-08-29	7.4063	0.0245207	0.0313043	7.2434	0.958936	1.06206	0.0143885
WT_labels_2024-08-29.tif	WT	WT_2024-08-29	4.29006	0.102891	0.0362352	4.43187	0.967602	1.00812	0.0769371
WT_labels_2024-08-29.tif	WT	WT_2024-08-29	4.35752	0.0530815	0.0291339	4.41357	0.976094	1.04015	0.00417714
WT_labels_2024-08-29.tif	WT	WT_2024-08-29	6.01105	0.0478892	0.0483224	6.12362	0.912327	1.02493	0.0255731
WT_labels_2024-08-29.tif	WT	WT_2024-08-29	4.52466	0.0380896	0.083952	4.47636	0.973756	1.05825	0.0184898
WT_labels_2024-08-29.tif	WT	WT_2024-08-29	3.85486	0.0246998	0.0907291	3.75834	0.982797	1.0736	0.0103482
WT_labels_2024-08-29.tif	WT	WT_2024-08-29	5.01999	0.0571277	0.0440287	4.92399	0.977124	1.06209	0.0149884
WT_labels_2024-08-29.tif	WT	WT_2024-08-29	4.45745	0.0236345	0.0690567	4.38222	0.949015	1.07118	0.0183732
WT_labels_2024-08-29.tif	WT	WT_2024-08-29	4.68899	0.0554332	0.054234	4.6187	0.952063	1.06486	0.0211139
WT_labels_2024-08-29.tif	WT	WT_2024-08-29	7.75809	0.0245858	0.0139215	7.65791	0.920029	1.04497	0.0177266
WT_labels_2024-08-29.tif	WT	WT_2024-08-29	4.42547	0.0654501	0.0494328	4.49606	0.964197	1.04318	0.0182995
WT_labels_2024-08-29.tif	WT	WT_2024-08-29	6.30516	0.0599625	0.0506177	6.25608	0.926396	1.04795	0.014212
WT_labels_2024-08-29.tif	WT	WT_2024-08-29	4.0249	0.0532503	0.0697464	4.09075	0.965575	1.02522	0.0208077
WT_labels_2024-08-29.tif	WT	WT_2024-08-29	3.66845	0.107317	0.0480153	3.77552	0.976498	1.01659	0.100779
WT_labels_2024-08-29.tif	WT	WT_2024-08-29	4.69881	0.0697415	0.0178401	4.93516	0.963453	0.997815	0.0148018
WT_labels_2024-08-29.tif	WT	WT_2024-08-29	7.31551	0.0433195	0.0630842	7.31987	0.930644	1.03542	0.0477257
WT_labels_2024-08-29.tif	WT	WT_2024-08-29	4.68173	0.0536511	0.0524487	5.07015	0.962658	0.96278	0.0180304
WT_labels_2024-08-29.tif	WT	WT_2024-08-29	6.19001	0.0555434	0.0345583	6.80489	0.913789	0.935336	0.0331097
WT_labels_2024-08-29.tif	WT	WT_2024-08-29	5.90899	0.0578666	0.0236664	5.94278	0.951515	1.03545	0.0159145
WT_labels_2024-08-29.tif	WT	WT_2024-08-29	4.51017	0.0638542	0.0636577	4.35963	0.982567	1.08329	0.00883771
WT_labels_2024-08-29.tif	WT	WT_2024-08-29	6.20813	0.0655132	0.0436644	6.64803	0.92076	0.963015	0.0495594
WT_labels_2024-08-29.tif	WT	WT_2024-08-29	4.87731	0.0460875	0.0135041	4.91818	0.978789	1.03931	0.00661214
WT_labels_2024-08-29.tif	WT	WT_2024-08-29	10.6202	0.0264129	0.0371383	10.0396	0.876694	1.08395	0.0489483
WT_labels_2024-08-29.tif	WT	WT_2024-08-29	4.4763	0.0645563	0.0807828	4.46233	0.975092	1.06194	0.0300816
WT_labels_2024-08-29.tif	WT	WT_2024-08-29	7.52134	0.0604145	0.0343739	7.62424	0.979406	1.02262	0.0222938
WT_labels_2024-08-29.tif	WT	WT_2024-08-29	5.44252	0.050397	0.0283608	5.5531	0.947555	1.0175	0.0174401
WT_labels_2024-08-29.tif	WT	WT_2024-08-29	7.58238	0.0225208	0.0449608	7.77437	0.85017	1.00463	0.0241093
WT_labels_2024-08-29.tif	WT	WT_2024-08-29	6.25312	0.0503611	0.0140274	6.09026	0.955008	1.06302	0.0284527
WT_labels_2024-08-29.tif	WT	WT_2024-08-29	8.60704	0.0271923	0.04568	8.45294	0.84636	1.04357	0.0134714
WT_labels_2024-08-29.tif	WT	WT_2024-08-29	7.61703	0.0433951	0.0285377	7.4998	0.867253	1.04753	0.0181143
WT_labels_2024-08-29.tif	WT	WT_2024-08-29	4.94114	0.0498323	0.0290627	5.0395	0.948953	1.02426	0.0110229
WT_labels_2024-08-29.tif	WT	WT_2024-08-29	4.95369	0.0502276	0.0366065	5.10153	0.969098	1.02824	0.0126793
WT_labels_2024-08-29.tif	WT	WT_2024-08-29	6.03543	0.0227352	0.0211173	5.85009	0.910245	1.08398	0.0227967
WT_labels_2024-08-29.tif	WT	WT_2024-08-29	9.04962	0.0412017	0.0142069	8.68834	0.933925	1.07369	0.0183911
WT_labels_2024-08-29.tif	WT	WT_2024-08-29	7.68077	0.0317451	0.0228767	7.25077	0.928552	1.09647	0.0303307
WT_labels_2024-08-29.tif	WT	WT_2024-08-29	6.03643	0.0563344	0.0308199	6.09683	0.903477	1.03142	0.0171235
WT_labels_2024-08-29.tif	WT	WT_2024-08-29	8.22157	0.042006	0.0315758	8.03477	0.972968	1.04983	0.0499815
WT_labels_2024-08-29.tif	WT	WT_2024-08-29	7.63452	0.0487148	0.0332693	7.47174	0.977812	1.05978	0.0162444
WT_labels_2024-08-29.tif	WT	WT_2024-08-29	4.56926	0.0415051	0.0751983	4.50264	0.861158	1.06418	0.0927224
WT_labels_2024-08-29.tif	WT	WT_2024-08-29	4.21927	0.0393835	0.0626501	4.2765	0.980676	1.04323	0.0448064
WT_labels_2024-08-29.tif	WT	WT_2024-08-29	4.1778	0.0373488	0.0919697	4.07262	0.981072	1.07271	0.0129144
WT_labels_2024-08-29.tif	WT	WT_2024-08-29	4.74126	0.0256899	0.0883825	4.61467	0.974299	1.06933	0.00909736
WT_labels_2024-08-29.tif	WT	WT_2024-08-29	5.83553	0.0483463	0.031766	5.99025	0.934833	1.01433	0.0165903
WT_labels_2024-08-29.tif	WT	WT_2024-08-29	4.92795	0.0326471	0.0879768	4.99188	0.962593	1.01743	0.00581693
WT_labels_2024-08-29.tif	WT	WT_2024-08-29	6.44488	0.0272607	0.0191548	6.19512	0.875585	1.0862	0.016786
WT_labels_2024-08-29.tif	WT	WT_2024-08-29	3.88671	0.0548104	0.0862768	3.84718	0.9784	1.05323	0.0200729
WT_labels_2024-08-29.tif	WT	WT_2024-08-29	8.25316	0.0677994	0.0411848	8.46926	0.897488	1.0026	0.0276744
WT_labels_2024-08-29.tif	WT	WT_2024-08-29	6.82853	0.0401296	0.0320146	7.60797	0.853674	0.921564	0.0304083
WT_labels_2024-08-29.tif	WT	WT_2024-08-29	4.39699	0.0751893	0.0353627	4.85726	0.965115	0.936461	0.0782419
WT_labels_2024-08-29.tif	WT	WT_2024-08-29	8.72435	0.019493	0.0331777	8.26195	0.944582	1.08176	0.0155836
WT_labels_2024-08-29.tif	WT	WT_2024-08-29	11.6363	0.052339	0.0351851	11.0371	0.928896	1.07255	0.0314528
WT_labels_2024-08-29.tif	WT	WT_2024-08-29	10.6663	0.0422879	0.0267518	10.3278	0.927893	1.05598	0.0286315
WT_labels_2024-08-29.tif	WT	WT_2024-08-29	7.11494	0.0455933	0.0277829	7.00445	0.939575	1.05372	0.0186655
WT_labels_2024-08-29.tif	WT	WT_2024-08-29	11.6139	0.0551661	0.115515	12.4267	0.701325	0.950781	0.0613742
WT_labels_2024-08-29.tif	WT	WT_2024-08-29	9.42801	0.0608971	0.0445949	10.1293	0.958989	0.951883	0.027222
WT_labels_2024-08-29.tif	WT	WT_2024-08-29	5.11217	0.0254065	0.0952182	4.94663	0.983689	1.06834	0.0147876
WT_labels_2024-08-29.tif	WT	WT_2024-08-29	4.48605	0.0768801	0.0170644	4.49042	0.974911	1.03711	0.0509563
WT_labels_2024-08-29.tif	WT	WT_2024-08-29	4.35923	0.056778	0.0390718	4.72977	0.93364	0.968526	0.0224812
WT_labels_2024-08-29.tif	WT	WT_2024-08-29	5.58111	0.067915	0.0263501	5.41504	0.976658	1.05925	0.0726137
WT_labels_2024-08-29.tif	WT	WT_2024-08-29	6.61909	0.0253445	0.0651484	6.45835	0.961693	1.05563	0.0120539
WT_labels_2024-08-29.tif	WT	WT_2024-08-29	4.71694	0.0268146	0.0243644	4.80512	0.977899	1.02921	0.0564159
WT_labels_2024-08-29.tif	WT	WT_2024-08-29	8.58383	0.0443749	0.0356625	8.59186	0.941795	1.02803	0.022045
WT_labels_2024-08-29.tif	WT	WT_2024-08-29	4.6912	0.0449773	0.0254178	4.67628	0.969283	1.04947	0.0141268
WT_labels_2024-08-29.tif	WT	WT_2024-08-29	7.94172	0.0617087	0.066226	8.06757	0.783456	1.0158	0.0389328
WT_labels_2024-08-29.tif	WT	WT_2024-08-29	8.4649	0.0405252	0.0322777	8.49384	0.812194	1.03292	0.0219502
WT_labels_2024-08-29.tif	WT	WT_2024-08-29	8.87797	0.047601	0.0438227	8.99594	0.919484	1.01427	0.0275944
WT_labels_2024-08-29.tif	WT	WT_2024-08-29	4.47619	0.050304	0.0767409	4.55035	0.970375	1.02133	0.0138953
WT_labels_2024-08-29.tif	WT	WT_2024-08-29	5.28115	0.028277	0.0690771	5.44415	0.963109	0.999268	0.013897
WT_labels_2024-08-29.tif	WT	WT_2024-08-29	6.43929	0.0589595	0.0580394	5.96797	0.976357	1.11828	0.025068
WT_labels_2024-08-29.tif	WT	WT_2024-08-29	8.07776	0.0415561	0.0426126	8.01994	0.818366	1.04002	0.0262062
WT_labels_2024-08-29.tif	WT	WT_2024-08-29	6.3918	0.0406158	0.0629727	5.96725	0.945244	1.10857	0.0131932
WT_labels_2024-08-29.tif	WT	WT_2024-08-29	7.49612	0.04209	0.0541972	7.20301	0.961083	1.07726	0.0274222
WT_labels_2024-08-29.tif	WT	WT_2024-08-29	7.01717	0.0433181	0.0157905	6.96133	0.939881	1.04613	0.0196014
WT_labels_2024-08-29.tif	WT	WT_2024-08-29	8.69882	0.040404	0.0297641	8.81798	0.912587	1.01104	0.0299999
WT_labels_2024-08-29.tif	WT	WT_2024-08-29	3.50176	0.0539691	0.0441293	4.10788	0.957042	0.896163	0.0337828
WT_labels_2024-08-29.tif	WT	WT_2024-08-29	7.36741	0.0482673	0.0189629	7.28321	0.894468	1.04847	0.0158461
WT_labels_2024-08-29.tif	WT	WT_2024-08-29	4.40474	0.0782075	0.0237601	4.43303	0.987743	1.02325	0.0921024
WT_labels_2024-08-29.tif	WT	WT_2024-08-29	6.12188	0.069301	0.0677056	5.89437	0.960994	1.07105	0.0190963
WT_labels_2024-08-29.tif	WT	WT_2024-08-29	4.38505	0.0442329	0.026235	4.43362	0.972631	1.03818	0.0149201
WT_labels_2024-08-29.tif	WT	WT_2024-08-29	6.07252	0.0702347	0.0601692	5.95188	0.973511	1.05365	0.0163955
WT_labels_2024-08-29.tif	WT	WT_2024-08-29	3.57255	0.0655929	0.0907422	3.64233	0.986765	1.02728	0.0168626
WT_labels_2024-08-29.tif	WT	WT_2024-08-29	4.50799	0.111203	0.0415819	4.60395	0.971622	1.02841	0.0609076
WT_labels_2024-08-29.tif	WT	WT_2024-08-29	8.52227	0.0442383	0.0515262	8.32404	0.954977	1.05677	0.0287337
WT_labels_2024-08-29.tif	WT	WT_2024-08-29	6.06712	0.0568177	0.0218048	6.11557	0.957839	1.0312	0.0198896
WT_labels_2024-08-29.tif	WT	WT_2024-08-29	9.86363	0.0574797	0.0606957	9.48573	0.825887	1.06866	0.0282865
WT_labels_2024-08-29.tif	WT	WT_2024-08-29	3.81753	0.052204	0.0458035	3.87768	0.978396	1.03638	0.0192711
WT_labels_2024-08-29.tif	WT	WT_2024-08-29	2.56907	0.250036	0.244317	2.79633	0.915796	0.984435	0.178033
WT_labels_2024-08-29.tif	WT	WT_2024-08-29	3.92987	0.0539893	0.101788	4.09128	0.982626	1.00656	0.0267885
WT_labels_2024-08-29.tif	WT	WT_2024-08-29	9.94171	0.0567119	0.0465964	9.8916	0.838263	1.03046	0.0303406
WT_labels_2024-08-29.tif	WT	WT_2024-08-29	4.15986	0.0468338	0.0318351	4.5263	0.971063	0.958781	0.0118852
WT_labels_2024-08-29.tif	WT	WT_2024-08-29	4.47012	0.0640493	0.030955	4.48014	0.979915	1.04912	0.016012
WT_labels_2024-08-29.tif	WT	WT_2024-08-29	4.09037	0.0216681	0.0278697	4.39157	0.946497	0.974398	0.0114443
WT_labels_2024-08-29.tif	WT	WT_2024-08-29	5.68888	0.0473354	0.0383688	6.54269	0.885547	0.899375	0.0215985
WT_labels_2024-08-29.tif	WT	WT_2024-08-29	4.70765	0.0772912	0.0568895	4.60783	0.959784	1.07509	0.0355352
WT_labels_2024-08-29.tif	WT	WT_2024-08-29	8.27838	0.0531962	0.014174	8.10497	0.930378	1.05412	0.0146641
WT_labels_2024-08-29.tif	WT	WT_2024-08-29	7.18982	0.0454231	0.0560911	7.41153	0.93362	0.996365	0.0458486
WT_labels_2024-08-29.tif	WT	WT_2024-08-29	5.87219	0.0314972	0.0453786	6.67453	0.912964	0.904964	0.0314881
WT_labels_2024-08-29.tif	WT	WT_2024-08-29	7.88107	0.0478712	0.0550233	7.69595	0.881181	1.05976	0.0315726
WT_labels_2024-08-29.tif	WT	WT_2024-08-29	7.22661	0.0383542	0.0329417	7.3764	0.903133	1.0136	0.0227535
WT_labels_2024-08-29.tif	WT	WT_2024-08-29	3.87381	0.0329674	0.0346943	4.00317	0.986378	1.02865	0.0171143
WT_labels_2024-08-29.tif	WT	WT_2024-08-29	3.96994	0.0732996	0.0233947	4.334	0.960614	0.966969	0.0129734
WT_labels_2024-08-29.tif	WT	WT_2024-08-29	4.12578	0.0833868	0.0807149	4.24542	0.893739	1.02902	0.0480378
WT_labels_2024-08-29.tif	WT	WT_2024-08-29	3.47184	0.0330626	0.0192186	3.90313	0.981874	0.947053	0.0131775
WT_labels_2024-08-29.tif	WT	WT_2024-08-29	4.3804	0.0305563	0.0726339	4.52338	0.962043	1.01189	0.0220524
WT_labels_2024-08-29.tif	WT	WT_2024-08-29	5.62498	0.0406643	0.0198599	5.59661	0.973808	1.05375	0.0120207
WT_labels_2024-08-29.tif	WT	WT_2024-08-29	4.02569	0.0535726	0.0593616	3.99349	0.975544	1.06634	0.0112876
WT_labels_2024-08-29.tif	WT	WT_2024-08-29	4.58885	0.0399598	0.0253875	4.62564	0.971152	1.0468	0.0168255
WT_labels_2024-08-29.tif	WT	WT_2024-08-29	6.41683	0.0705211	0.0443107	6.35175	0.940685	1.02986	0.0927898
WT_labels_2024-08-29.tif	WT	WT_2024-08-29	6.38329	0.052508	0.0559053	6.2342	0.97002	1.05497	0.00850926
WT_labels_2024-08-29.tif	WT	WT_2024-08-29	5.50557	0.085325	0.0225159	5.55766	0.952368	1.0353	0.0159411
WT_labels_2024-08-29.tif	WT	WT_2024-08-29	7.41774	0.0370226	0.0649607	7.47081	0.933678	1.01951	0.0270855
WT_labels_2024-08-29.tif	WT	WT_2024-08-29	3.31747	0.0970918	0.0703417	3.45038	0.966279	1.00915	0.014111
WT_labels_2024-08-29.tif	WT	WT_2024-08-29	8.20115	0.0463348	0.0325947	7.84671	0.904959	1.07862	0.0266405
WT_labels_2024-08-29.tif	WT	WT_2024-08-29	5.07217	0.0509914	0.0685787	5.03308	0.952904	1.05411	0.0251969
WT_labels_2024-08-29.tif	WT	WT_2024-08-29	3.3804	0.0161153	0.116438	3.47431	0.972091	1.02546	0.00625043
WT_labels_2024-08-29.tif	WT	WT_2024-08-29	8.08374	0.0497981	0.0300352	7.5365	0.707461	1.11482	0.0172544
WT_labels_2024-08-29.tif	WT	WT_2024-08-29	5.51719	0.0265341	0.0246459	5.48837	0.944296	1.05066	0.0200389
WT_labels_2024-08-29.tif	WT	WT_2024-08-29	3.60843	0.0493668	0.0897916	3.69007	0.964922	1.02674	0.00852352
WT_labels_2024-08-29.tif	WT	WT_2024-08-29	3.83439	0.0375733	0.056474	3.97518	0.96897	1.01415	0.0180319
WT_labels_2024-08-29.tif	WT	WT_2024-08-29	4.11397	0.0621202	0.0986483	4.13363	0.980024	1.04396	0.0133302
WT_labels_2024-08-29.tif	WT	WT_2024-08-29	4.47142	0.0261244	0.0675498	4.38724	0.965933	1.07095	0.014275
WT_labels_2024-08-29.tif	WT	WT_2024-08-29	6.12382	0.0437242	0.0262926	6.28507	0.95732	1.01298	0.0169025
WT_labels_2024-08-29.tif	WT	WT_2024-08-29	8.34689	0.0210767	0.0389248	8.18623	0.951864	1.05108	0.0252737
WT_labels_2024-08-29.tif	WT	WT_2024-08-29	5.00233	0.082378	0.0780352	4.67218	0.972854	1.11936	0.00971725
WT_labels_2024-08-29.tif	WT	WT_2024-08-29	5.48945	0.0569682	0.0381871	5.2471	0.971158	1.10649	0.018038
WT_labels_2024-08-29.tif	WT	WT_2024-08-29	5.83461	0.0551619	0.0574996	5.54221	0.976742	1.09479	0.0210447
WT_labels_2024-08-29.tif	WT	WT_2024-08-29	4.99594	0.0431139	0.0185493	4.89918	0.979931	1.07195	0.0153304
WT_labels_2024-08-29.tif	WT	WT_2024-08-29	9.62074	0.0452831	0.0256385	9.80149	0.934462	1.00559	0.0166406
WT_labels_2024-08-29.tif	WT	WT_2024-08-29	3.59644	0.0922282	0.0341006	3.65355	0.982643	1.02285	0.0872992
WT_labels_2024-08-29.tif	WT	WT_2024-08-29	3.6757	0.0977994	0.0924259	3.6498	0.979303	1.04879	0.0108783
WT_labels_2024-08-29.tif	WT	WT_2024-08-29	6.80776	0.0621548	0.0271196	6.75045	0.922129	1.03606	0.0477585
WT_labels_2024-08-29.tif	WT	WT_2024-08-29	8.00331	0.0617292	0.0241824	8.08357	0.917764	1.02144	0.0127535
WT_labels_2024-08-29.tif	WT	WT_2024-08-29	5.54808	0.0514438	0.0179834	5.54438	0.962221	1.0472	0.016002
WT_labels_2024-08-29.tif	WT	WT_2024-08-29	6.56487	0.0260173	0.0226898	6.36932	0.927626	1.07252	0.0199285
WT_labels_2024-08-29.tif	WT	WT_2024-08-29	4.68184	0.0483657	0.0234573	4.70378	0.951792	1.05194	0.0149423
WT_labels_2024-08-29.tif	WT	WT_2024-08-29	4.00992	0.0466093	0.0440607	4.22689	0.987042	1.01053	0.0364825
WT_labels_2024-08-29.tif	WT	WT_2024-08-29	7.84129	0.0255792	0.03617	7.52344	0.931562	1.07629	0.0296145
WT_labels_2024-08-29.tif	WT	WT_2024-08-29	6.0451	0.0403405	0.0153246	5.84742	0.955746	1.07092	0.0217242
WT_labels_2024-08-29.tif	WT	WT_2024-08-29	7.21556	0.030222	0.0281791	7.31922	0.869118	1.01884	0.0336435
WT_labels_2024-08-29.tif	WT	WT_2024-08-29	5.67718	0.0661367	0.0723349	6.0678	0.912144	0.956386	0.085357
WT_labels_2024-08-29.tif	WT	WT_2024-08-29	5.46176	0.0528424	0.00862055	5.45386	0.950712	1.04788	0.0166925
WT_labels_2024-08-29.tif	WT	WT_2024-08-29	4.9481	0.0442235	0.028455	4.80236	0.950146	1.08449	0.0241174
WT_labels_2024-08-29.tif	WT	WT_2024-08-29	4.95465	0.0295106	0.0162573	5.09101	0.984519	1.02337	0.0156827
WT_labels_2024-08-29.tif	WT	WT_2024-08-29	3.4339	0.0654623	0.0844757	3.43202	0.988252	1.06407	0.0146366
WT_labels_2024-08-29.tif	WT	WT_2024-08-29	3.83783	0.03523	0.102358	3.80024	0.992519	1.07535	0.0409361
WT_labels_2024-08-29.tif	WT	WT_2024-08-29	9.35614	0.0218789	0.0409436	9.11882	0.845267	1.0528	0.0304444
WT_labels_2024-08-29.tif	WT	WT_2024-08-29	6.82177	0.0484883	0.0344088	6.93695	0.940645	1.01824	0.0185741
WT_labels_2024-08-29.tif	WT	WT_2024-08-29	6.20475	0.0526943	0.0315375	6.08426	0.970751	1.06207	0.0133718
WT_labels_2024-08-29.tif	WT	WT_2024-08-29	5.51352	0.0179573	0.0586394	5.41978	0.979129	1.06896	0.0313782
WT_labels_2024-08-29.tif	WT	WT_2024-08-29	7.87145	0.0758929	0.116649	7.90863	0.908813	1.025	0.0724824
WT_labels_2024-08-29.tif	WT	WT_2024-08-29	7.27173	0.0324188	0.0231859	7.39716	0.972004	1.01206	0.0178231
WT_labels_2024-08-29.tif	WT	WT_2024-08-29	8.06777	0.0160158	0.0322938	7.98976	0.911395	1.04257	0.018119
WT_labels_2024-08-29.tif	WT	WT_2024-08-29	4.90801	0.0349021	0.0210699	5.0853	0.854265	1.01066	0.0120466
WT_labels_2024-08-29.tif	WT	WT_2024-08-29	6.70129	0.0898808	0.0213641	7.0239	0.95631	0.986641	0.0175286
WT_labels_2024-08-29.tif	WT	WT_2024-08-29	5.81549	0.0547485	0.0150471	5.76292	0.96261	1.04686	0.0302937
WT_labels_2024-08-29.tif	WT	WT_2024-08-29	7.59701	0.065225	0.0535226	8.24328	0.924787	0.948926	0.0279702
WT_labels_2024-08-29.tif	WT	WT_2024-08-29	5.7232	0.0449744	0.073941	5.9138	0.961274	0.999651	0.0481369
WT_labels_2024-08-29.tif	WT	WT_2024-08-29	6.50546	0.047632	0.0418609	6.85606	0.9647	0.980113	0.025412
WT_labels_2024-08-29.tif	WT	WT_2024-08-29	5.67203	0.0601306	0.0388986	5.65146	0.934657	1.04832	0.0220236
WT_labels_2024-08-29.tif	WT	WT_2024-08-29	8.18672	0.0386565	0.0428654	8.15961	0.875655	1.03285	0.027775
WT_labels_2024-08-29.tif	WT	WT_2024-08-29	5.66392	0.0318436	0.0491122	5.78932	0.985561	1.01788	0.0121648
WT_labels_2024-08-29.tif	WT	WT_2024-08-29	5.40703	0.0560922	0.0230909	5.20828	0.976108	1.09819	0.0164757
WT_labels_2024-08-29.tif	WT	WT_2024-08-29	5.67335	0.0400902	0.0302587	5.76886	0.961306	1.01836	0.017757
WT_labels_2024-08-29.tif	WT	WT_2024-08-29	4.96409	0.0398421	0.0249785	5.08035	0.965241	1.02934	0.0132259
WT_labels_2024-08-29.tif	WT	WT_2024-08-29	5.95696	0.0546148	0.0429308	5.98275	0.952579	1.03621	0.0174981
WT_labels_2024-08-29.tif	WT	WT_2024-08-29	5.61608	0.0708729	0.0487953	5.67432	0.97475	1.03614	0.0360429
WT_labels_2024-08-29.tif	WT	WT_2024-08-29	6.81345	0.0636877	0.0315009	6.90902	0.96271	1.01911	0.0144146
WT_labels_2024-08-29.tif	WT	WT_2024-08-29	6.20501	0.0485158	0.0237127	6.12866	0.943987	1.04902	0.0412262
WT_labels_2024-08-29.tif	WT	WT_2024-08-29	4.76123	0.0696505	0.100501	4.74742	0.956963	1.0413	0.0245849
WT_labels_2024-08-29.tif	WT	WT_2024-08-29	4.83125	0.0479034	0.0904607	4.70674	0.956144	1.06711	0.0227903
WT_labels_2024-08-29.tif	WT	WT_2024-08-29	4.497	0.0335738	0.0619104	4.61129	0.951562	1.02104	0.0149919
WT_labels_2024-08-29.tif	WT	WT_2024-08-29	4.252	0.0402309	0.0561874	4.2726	0.973929	1.04595	0.0154737
WT_labels_2024-08-29.tif	WT	WT_2024-08-29	5.71917	0.0277467	0.0367652	5.86632	0.970472	1.01815	0.0208715
WT_labels_2024-08-29.tif	WT	WT_2024-08-29	5.97431	0.0885631	0.0191608	5.75086	0.973467	1.09315	0.0107862
WT_labels_2024-08-29.tif	WT	WT_2024-08-29	10.8562	0.0411164	0.0918603	10.2241	0.658991	1.09198	0.0493997
WT_labels_2024-08-29.tif	WT	WT_2024-08-29	27.7439	0.0484	0.127626	26.2994	0.696426	1.06491	0.0694512
WT_labels_2024-08-29.tif	WT	WT_2024-08-29	5.28508	0.0688259	0.031373	5.23707	0.97774	1.05831	0.0225953
WT_labels_2024-08-29.tif	WT	WT_2024-08-29	6.09704	0.0612815	0.0572666	6.32704	0.978336	1.00353	0.0364294
WT_labels_2024-08-29.tif	WT	WT_2024-08-29	10.6993	0.0670876	0.0513702	10.2106	0.857752	1.06386	0.0426301
WT_labels_2024-08-29.tif	WT	WT_2024-08-29	12.5377	0.100862	0.0341789	11.7191	0.915632	1.08527	0.0349281
WT_labels_2024-08-29.tif	WT	WT_2024-08-29	5.5291	0.0594964	0.0270699	5.46425	0.937898	1.06513	0.0181781
WT_labels_2024-08-29.tif	WT	WT_2024-08-29	6.5952	0.0341695	0.0264368	6.73884	0.924481	1.01993	0.0172138
WT_labels_2024-08-29.tif	WT	WT_2024-08-29	6.98425	0.0836902	0.0381493	7.1115	0.911423	1.01053	0.044393
WT_labels_2024-08-29.tif	WT	WT_2024-08-29	5.3621	0.053204	0.0538002	5.37869	0.975079	1.04871	0.0311923
WT_labels_2024-08-29.tif	WT	WT_2024-08-29	6.45929	0.0323532	0.0213377	6.54962	0.896805	1.02427	0.0164233
WT_labels_2024-08-29.tif	WT	WT_2024-08-29	5.02396	0.0932407	0.0368927	5.03299	0.977772	1.05262	0.0164075
WT_labels_2024-08-29.tif	WT	WT_2024-08-29	5.66561	0.0647049	0.0512434	5.85179	0.980118	0.998275	0.0804912
WT_labels_2024-08-29.tif	WT	WT_2024-08-29	4.20424	0.0341521	0.0649675	4.44133	0.961931	0.99009	0.0298343
WT_labels_2024-08-29.tif	WT	WT_2024-08-29	4.19228	0.0360254	0.0450219	4.26231	0.979564	1.01828	0.0406592
WT_labels_2024-08-29.tif	WT	WT_2024-08-29	6.03002	0.0277755	0.0303782	6.04136	0.928076	1.0376	0.0236837
WT_labels_2024-08-29.tif	WT	WT_2024-08-29	5.69304	0.0548185	0.0110574	5.5558	0.929152	1.07482	0.0174709
WT_labels_2024-08-29.tif	WT	WT_2024-08-29	6.88411	0.03396	0.030271	6.58287	0.94574	1.08936	0.014024
WT_labels_2024-08-29.tif	WT	WT_2024-08-29	7.79526	0.061285	0.0262344	7.54539	0.896603	1.06919	0.02273
WT_labels_2024-08-29.tif	WT	WT_2024-08-29	8.46383	0.0329307	0.030263	8.27261	0.850604	1.0531	0.0211251
WT_labels_2024-08-29.tif	WT	WT_2024-08-29	5.71826	0.0348796	0.0148302	5.54557	0.957475	1.07909	0.0125985
WT_labels_2024-08-29.tif	WT	WT_2024-08-29	6.29072	0.0426651	0.0268537	5.97761	0.97796	1.09161	0.00863434
WT_labels_2024-08-29.tif	WT	WT_2024-08-29	6.78914	0.0444845	0.105582	6.64657	0.944783	1.04814	0.0369138
WT_labels_2024-08-29.tif	WT	WT_2024-08-29	6.16783	0.0896533	0.0668958	6.37779	0.952957	0.994971	0.0213298
WT_labels_2024-08-29.tif	WT	WT_2024-08-29	7.70608	0.0337713	0.0330343	7.67139	0.819347	1.02762	0.013805
WT_labels_2024-08-29.tif	WT	WT_2024-08-29	6.73402	0.0441435	0.0518002	7.16971	0.944684	0.968118	0.0366892
WT_labels_2024-08-29.tif	WT	WT_2024-08-29	8.01199	0.0395711	0.0261527	8.0209	0.878992	1.03237	0.0143907
WT_labels_2024-08-29.tif	WT	WT_2024-08-29	6.48009	0.0328387	0.0215162	6.36585	0.938065	1.05973	0.0162782
WT_labels_2024-08-29.tif	WT	WT_2024-08-29	4.50347	0.0722185	0.0148765	4.37125	0.955217	1.08481	0.0263103
WT_labels_2024-08-29.tif	WT	WT_2024-08-29	5.77443	0.0544689	0.0338247	5.87969	0.922546	1.02162	0.0412611
WT_labels_2024-08-29.tif	WT	WT_2024-08-29	4.68028	0.023904	0.0616805	4.55293	0.987099	1.074	0.0118751
WT_labels_2024-08-29.tif	WT	WT_2024-08-29	4.63153	0.051756	0.0536399	4.6109	0.974239	1.04554	0.00879175
WT_labels_2024-08-29.tif	WT	WT_2024-08-29	4.75821	0.0766282	0.0465478	4.58843	0.882047	1.08829	0.035633
WT_labels_2024-08-29.tif	WT	WT_2024-08-29	5.76422	0.0392556	0.0329931	5.77897	0.968924	1.04097	0.0243026
WT_labels_2024-08-29.tif	WT	WT_2024-08-29	6.78524	0.0287764	0.0353531	6.77457	0.914877	1.03737	0.0181841
WT_labels_2024-08-29.tif	WT	WT_2024-08-29	6.58906	0.0505788	0.0369988	6.69756	0.883947	1.02027	0.0244766
WT_labels_2024-09-03.tif	WT	WT_2024-09-03	8.9918	0.0510649	0.0333187	8.72009	0.895987	1.05526	0.0273599
WT_labels_2024-09-03.tif	WT	WT_2024-09-03	6.81579	0.0364869	0.0576581	7.39505	0.93283	0.94761	0.0311468
WT_labels_2024-09-03.tif	WT	WT_2024-09-03	10.4538	0.0392524	0.0742464	10.5729	0.905099	1.00866	0.0417636
WT_labels_2024-09-03.tif	WT	WT_2024-09-03	10.3062	0.0460098	0.0356252	9.95307	0.933163	1.06136	0.0227542
WT_labels_2024-09-03.tif	WT	WT_2024-09-03	11.506	0.0479104	0.0230941	11.1722	0.796067	1.05399	0.0177416
WT_labels_2024-09-03.tif	WT	WT_2024-09-03	7.99148	0.0533132	0.0349349	7.8629	0.945067	1.05004	0.0225506
WT_labels_2024-09-03.tif	WT	WT_2024-09-03	21.7515	0.0382228	0.0783998	21.033	0.713628	1.04543	0.0475719
WT_labels_2024-09-03.tif	WT	WT_2024-09-03	13.8922	0.0604311	0.0290654	13.1353	0.808517	1.0783	0.0179845
WT_labels_2024-09-03.tif	WT	WT_2024-09-03	5.28703	0.0603474	0.06435	5.5557	0.965457	0.984248	0.0211638
WT_labels_2024-09-03.tif	WT	WT_2024-09-03	5.15	0.0833064	0.0442938	5.5037	0.955497	0.958904	0.0556536
WT_labels_2024-09-03.tif	WT	WT_2024-09-03	6.63989	0.0154995	0.0395076	6.47191	0.961854	1.0611	0.0123913
WT_labels_2024-09-03.tif	WT	WT_2024-09-03	8.8198	0.0604545	0.0278103	8.63354	0.902777	1.05592	0.0127623
WT_labels_2024-09-03.tif	WT	WT_2024-09-03	6.85824	0.0335543	0.0480737	6.49391	0.952465	1.08748	0.0104589
WT_labels_2024-09-03.tif	WT	WT_2024-09-03	6.7802	0.0639341	0.0420156	6.46648	0.931357	1.07102	0.0676572
WT_labels_2024-09-03.tif	WT	WT_2024-09-03	8.7127	0.0572612	0.0442753	8.72012	0.895014	1.02783	0.0306082
WT_labels_2024-09-03.tif	WT	WT_2024-09-03	5.47825	0.0572942	0.0195392	5.71173	0.971214	0.997382	0.0136575
WT_labels_2024-09-03.tif	WT	WT_2024-09-03	11.231	0.0659423	0.0388834	11.3773	0.946687	1.00806	0.0218046
WT_labels_2024-09-03.tif	WT	WT_2024-09-03	5.389	0.0736292	0.0412627	5.72582	0.960257	0.975154	0.0202313
WT_labels_2024-09-03.tif	WT	WT_2024-09-03	26.5618	0.0413867	0.104618	23.8854	0.63946	1.11665	0.0612932
WT_labels_2024-09-03.tif	WT	WT_2024-09-03	9.542	0.0659024	0.0322839	9.42159	0.853326	1.0365	0.0279292
WT_labels_2024-09-03.tif	WT	WT_2024-09-03	9.1114	0.0431697	0.0415063	9.17347	0.935657	1.01856	0.0302046
WT_labels_2024-09-03.tif	WT	WT_2024-09-03	10.0548	0.0510971	0.0292865	10.1639	0.82706	1.00969	0.0185543
WT_labels_2024-09-03.tif	WT	WT_2024-09-03	12.8294	0.0504502	0.0246955	12.5981	0.867084	1.03822	0.0206196
WT_labels_2024-09-03.tif	WT	WT_2024-09-03	7.5359	0.0434364	0.0542205	7.59036	0.940448	1.01533	0.0749251
WT_labels_2024-09-03.tif	WT	WT_2024-09-03	17.0395	0.0496772	0.0233301	15.9749	0.645811	1.0824	0.0196182
WT_labels_2024-09-03.tif	WT	WT_2024-09-03	13.1351	0.0501943	0.0539733	13.1167	0.822196	1.01725	0.0405136
WT_labels_2024-09-03.tif	WT	WT_2024-09-03	9.42856	0.052293	0.0235792	9.6748	0.912167	0.991791	0.0537524
WT_labels_2024-09-03.tif	WT	WT_2024-09-03	6.06668	0.0527711	0.0238933	6.63325	0.948841	0.947139	0.0199665
WT_labels_2024-09-03.tif	WT	WT_2024-09-03	18.4313	0.0502595	0.0415007	18.2574	0.79703	1.01799	0.0445813
WT_labels_2024-09-03.tif	WT	WT_2024-09-03	4.42794	0.0480383	0.0742949	4.82107	0.973531	0.95325	0.0175956
WT_labels_2024-09-03.tif	WT	WT_2024-09-03	4.67066	0.0453222	0.0617907	5.71247	0.95558	0.848058	0.0390429
WT_labels_2024-09-03.tif	WT	WT_2024-09-03	4.28623	0.0414565	0.0506572	4.57527	0.973916	0.979338	0.0889531
WT_labels_2024-09-03.tif	WT	WT_2024-09-03	10.5523	0.0323216	0.0341567	10.04	0.873874	1.07511	0.0152372
WT_labels_2024-09-03.tif	WT	WT_2024-09-03	7.15832	0.0597182	0.0664179	6.87765	0.962177	1.06575	0.0830492
WT_labels_2024-09-03.tif	WT	WT_2024-09-03	8.1993	0.0799573	0.0206862	8.37878	0.910331	1.00375	0.0174092
WT_labels_2024-09-03.tif	WT	WT_2024-09-03	7.26809	0.0639648	0.0292668	8.23553	0.888661	0.905274	0.0266727
WT_labels_2024-09-03.tif	WT	WT_2024-09-03	7.13548	0.0956844	0.0765773	7.3553	0.853547	0.994244	0.0582293
WT_labels_2024-09-03.tif	WT	WT_2024-09-03	7.28414	0.0470246	0.0523004	7.07026	0.940908	1.05669	0.0147243
WT_labels_2024-09-03.tif	WT	WT_2024-09-03	5.56975	0.110189	0.114392	5.40201	0.978471	1.05772	0.0659987
WT_labels_2024-09-03.tif	WT	WT_2024-09-03	4.46427	0.0749344	0.0710995	4.34585	0.979921	1.07223	0.111102
WT_labels_2024-09-03.tif	WT	WT_2024-09-03	14.2001	0.0493949	0.0326664	13.7275	0.78225	1.05417	0.0221384
WT_labels_2024-09-03.tif	WT	WT_2024-09-03	6.46532	0.0310545	0.0638164	6.54907	0.92341	1.02534	0.0475522
WT_labels_2024-09-03.tif	WT	WT_2024-09-03	6.10611	0.0611173	0.0404431	6.08371	0.965198	1.04441	0.0644513
WT_labels_2024-09-03.tif	WT	WT_2024-09-03	3.43255	0.0533504	0.213258	3.75012	0.989117	0.996514	0.0934225
WT_labels_2024-09-03.tif	WT	WT_2024-09-03	4.89999	0.0624396	0.103932	4.76781	0.982854	1.06616	0.0157557
WT_labels_2024-09-03.tif	WT	WT_2024-09-03	4.90951	0.0446489	0.0349742	4.90437	0.966322	1.0621	0.0155849
WT_labels_2024-09-03.tif	WT	WT_2024-09-03	8.22644	0.0721669	0.0265604	7.82746	0.90747	1.08699	0.0175206
WT_labels_2024-09-03.tif	WT	WT_2024-09-03	7.02393	0.0276319	0.0426202	7.18964	0.892197	1.00487	0.0247003
WT_labels_2024-09-03.tif	WT	WT_2024-09-03	9.71509	0.0693075	0.0306661	9.92742	0.936657	1.00607	0.0177428
WT_labels_2024-09-03.tif	WT	WT_2024-09-03	6.83828	0.0641151	0.0445205	6.83637	0.906707	1.03165	0.0262137
WT_labels_2024-09-03.tif	WT	WT_2024-09-03	12.6474	0.0591577	0.0230668	11.9578	0.888574	1.07703	0.0201678
WT_labels_2024-09-03.tif	WT	WT_2024-09-03	8.57324	0.0534166	0.0476184	9.39882	0.855455	0.935585	0.0287951
WT_labels_2024-09-03.tif	WT	WT_2024-09-03	5.55133	0.0293227	0.0458938	6.12252	0.901976	0.940463	0.0386519
WT_labels_2024-09-03.tif	WT	WT_2024-09-03	6.25806	0.0397041	0.0707491	6.49909	0.93458	0.98509	0.0251143
WT_labels_2024-09-03.tif	WT	WT_2024-09-03	5.48152	0.0869586	0.0494721	5.92408	0.90946	0.960944	0.0348958
WT_labels_2024-09-03.tif	WT	WT_2024-09-03	6.0063	0.0841349	0.0253393	6.2077	0.940611	1.00427	0.0212219
WT_labels_2024-09-03.tif	WT	WT_2024-09-03	10.8281	0.0370292	0.0226647	10.4616	0.887449	1.06067	0.0127172
WT_labels_2024-09-03.tif	WT	WT_2024-09-03	9.00902	0.0486017	0.0496507	8.96595	0.941611	1.02992	0.0170766
WT_labels_2024-09-03.tif	WT	WT_2024-09-03	6.11635	0.0626156	0.0661169	5.69878	0.972105	1.11159	0.0146753
WT_labels_2024-09-03.tif	WT	WT_2024-09-03	7.97847	0.0335166	0.0379265	7.72213	0.918023	1.05909	0.0119111
WT_labels_2024-09-03.tif	WT	WT_2024-09-03	6.02987	0.0512843	0.0570986	5.87622	0.959714	1.06581	0.0247295
WT_labels_2024-09-03.tif	WT	WT_2024-09-03	6.26156	0.0445288	0.0387418	6.00689	0.951627	1.07746	0.0103308
WT_labels_2024-09-03.tif	WT	WT_2024-09-03	9.78497	0.06702	0.0472046	9.61108	0.865654	1.0401	0.013184
WT_labels_2024-09-03.tif	WT	WT_2024-09-03	5.78424	0.0321413	0.0723463	5.65827	0.951171	1.05347	0.0146208
WT_labels_2024-09-03.tif	WT	WT_2024-09-03	5.76162	0.0186687	0.089078	5.59574	0.973155	1.06379	0.0100385
WT_labels_2024-09-03.tif	WT	WT_2024-09-03	6.06922	0.0600194	0.0338684	6.1943	0.939552	1.01745	0.0180142
WT_labels_2024-09-03.tif	WT	WT_2024-09-03	6.88261	0.0313971	0.0282972	6.88497	0.889061	1.03026	0.0140539
WT_labels_2024-09-03.tif	WT	WT_2024-09-03	9.6525	0.0543317	0.0356726	9.17114	0.851371	1.07575	0.00665366
WT_labels_2024-09-03.tif	WT	WT_2024-09-03	10.56	0.0375589	0.0241553	9.99775	0.877289	1.07938	0.0139551
WT_labels_2024-09-03.tif	WT	WT_2024-09-03	6.74955	0.0557796	0.0362735	6.93002	0.939954	1.01139	0.0218883
WT_labels_2024-09-03.tif	WT	WT_2024-09-03	7.14692	0.35386	0.0897701	6.90766	0.963745	1.08408	0.0742912
WT_labels_2024-09-03.tif	WT	WT_2024-09-03	7.45835	0.0701167	0.0355622	7.97495	0.951298	0.966457	0.0318832
WT_labels_2024-09-03.tif	WT	WT_2024-09-03	7.32529	0.0531001	0.0570848	7.15481	0.932031	1.05284	0.0664677
WT_labels_2024-09-03.tif	WT	WT_2024-09-03	7.46789	0.0521145	0.0368544	8.06107	0.827811	0.941759	0.0491816
WT_labels_2024-09-03.tif	WT	WT_2024-09-03	7.1596	0.0549137	0.0496238	7.5722	0.892726	0.974449	0.0358714
WT_labels_2024-09-03.tif	WT	WT_2024-09-03	16.2691	0.0822181	0.0356349	15.1556	0.870626	1.09232	0.0220788
WT_labels_2024-09-03.tif	WT	WT_2024-09-03	5.84535	0.0281081	0.0388193	5.5475	0.976787	1.09471	0.0100577
WT_labels_2024-09-03.tif	WT	WT_2024-09-03	5.48685	0.0612218	0.0651217	5.41394	0.957034	1.06325	0.0509526
WT_labels_2024-09-03.tif	WT	WT_2024-09-03	8.99501	0.0677767	0.0560611	8.87869	0.922433	1.03699	0.0650196
WT_labels_2024-09-03.tif	WT	WT_2024-09-03	3.32463	0.0554526	0.294937	3.59052	0.979067	0.990036	0.177345
WT_labels_2024-09-03.tif	WT	WT_2024-09-03	8.1771	0.0392459	0.0587123	7.83718	0.947944	1.06662	0.0124945
WT_labels_2024-09-03.tif	WT	WT_2024-09-03	3.79187	0.0520668	0.210947	4.07904	0.972265	0.997137	0.122825
WT_labels_2024-09-03.tif	WT	WT_2024-09-03	9.47627	0.0391831	0.0298117	9.0876	0.91797	1.06892	0.0237538
WT_labels_2024-09-03.tif	WT	WT_2024-09-03	2.85029	0.0467901	0.0231164	3.73627	0.979187	0.812826	0.0491111
WT_labels_2024-09-03.tif	WT	WT_2024-09-03	23.381	0.0549463	0.115222	24.4954	0.625154	0.961501	0.0982762
WT_labels_2024-09-03.tif	WT	WT_2024-09-03	5.14708	0.0848121	0.0445801	5.10699	0.976961	1.03509	0.0992719
WT_labels_2024-09-03.tif	WT	WT_2024-09-03	5.15634	0.0294964	0.0292203	5.02091	0.954575	1.06941	0.0126244
WT_labels_2024-09-03.tif	WT	WT_2024-09-03	6.46958	0.0576158	0.0271231	7.81274	0.884	0.84819	0.0534726
WT_labels_2024-09-03.tif	WT	WT_2024-09-03	5.69155	0.0837235	0.0307346	5.81412	0.932678	1.02351	0.0262932
WT_labels_2024-09-03.tif	WT	WT_2024-09-03	7.0004	0.0466686	0.0262197	7.51754	0.939639	0.958441	0.0201075
WT_labels_2024-09-03.tif	WT	WT_2024-09-03	6.7136	0.0571809	0.107019	7.13906	0.936457	0.960603	0.0334788
WT_labels_2024-09-03.tif	WT	WT_2024-09-03	9.77753	0.0572914	0.0637159	9.76031	0.86259	1.02608	0.0317387
WT_labels_2024-09-03.tif	WT	WT_2024-09-03	6.47829	0.0915396	0.0558638	7.53075	0.934888	0.886199	0.0345631
WT_labels_2024-09-03.tif	WT	WT_2024-09-03	6.61116	0.0310201	0.0412023	7.07476	0.952383	0.965709	0.0204961
WT_labels_2024-09-03.tif	WT	WT_2024-09-03	7.4871	0.0331204	0.0295437	7.50659	0.88133	1.03115	0.0245049
WT_labels_2024-09-03.tif	WT	WT_2024-09-03	5.48113	0.051567	0.0815287	5.29652	0.954408	1.07267	0.0204609
WT_labels_2024-09-03.tif	WT	WT_2024-09-03	5.14441	0.0289913	0.0938508	5.07226	0.939236	1.04613	0.0173609
WT_labels_2024-09-03.tif	WT	WT_2024-09-03	8.79061	0.0370379	0.028497	8.28091	0.910463	1.09719	0.0133497
WT_labels_2024-09-03.tif	WT	WT_2024-09-03	7.72292	0.0632535	0.0311469	7.66255	0.958076	1.04141	0.0169798
WT_labels_2024-09-03.tif	WT	WT_2024-09-03	7.5523	0.038865	0.0332891	7.60842	0.926946	1.02287	0.022743
WT_labels_2024-09-03.tif	WT	WT_2024-09-03	10.7269	0.0389025	0.0179035	10.4953	0.932854	1.04583	0.0172044
WT_labels_2024-09-03.tif	WT	WT_2024-09-03	8.29333	0.0655801	0.0304563	7.95838	0.828131	1.07342	0.0222994
WT_labels_2024-09-03.tif	WT	WT_2024-09-03	12.7616	0.0294349	0.0159666	11.7401	0.842642	1.1124	0.0209078
WT_labels_2024-09-03.tif	WT	WT_2024-09-03	7.60416	0.0402714	0.0235476	7.31848	0.872227	1.07727	0.0171559
WT_labels_2024-09-03.tif	WT	WT_2024-09-03	7.4579	0.0986062	0.050382	6.93334	0.919436	1.10031	0.0301412
WT_labels_2024-09-03.tif	WT	WT_2024-09-03	7.06112	0.058009	0.0160814	6.77206	0.951008	1.08054	0.0165856
WT_labels_2024-09-03.tif	WT	WT_2024-09-03	19.4433	0.0613582	0.0702921	18.8026	0.684697	1.04555	0.0486994
WT_labels_2024-09-03.tif	WT	WT_2024-09-03	7.67856	0.0705663	0.0310414	7.24206	0.966617	1.08115	0.0857884
WT_labels_2024-09-03.tif	WT	WT_2024-09-03	11.9833	0.0416601	0.0233377	12.1573	0.713812	1.00308	0.0203913
WT_labels_2024-09-03.tif	WT	WT_2024-09-03	7.30969	0.0626684	0.0496371	6.75831	0.919415	1.11472	0.0249904
WT_labels_2024-09-03.tif	WT	WT_2024-09-03	8.23132	0.0379373	0.0368228	7.82957	0.918673	1.08237	0.0209711
WT_labels_2024-09-03.tif	WT	WT_2024-09-03	9.30177	0.0427988	0.0706741	8.70405	0.930525	1.09465	0.0215767
WT_labels_2024-09-03.tif	WT	WT_2024-09-03	9.25204	0.0580196	0.0404018	9.24655	0.906204	1.01815	0.0283453
WT_labels_2024-09-03.tif	WT	WT_2024-09-03	7.16491	0.0548844	0.0556419	6.97023	0.9189	1.05226	0.048654
WT_labels_2024-09-03.tif	WT	WT_2024-09-03	6.88076	0.0654709	0.0279749	7.1723	0.903817	0.993155	0.0264415
WT_labels_2024-09-03.tif	WT	WT_2024-09-03	7.49331	0.0443682	0.0610596	7.22009	0.936196	1.06342	0.0534727
WT_labels_2024-09-03.tif	WT	WT_2024-09-03	10.3462	0.0642734	0.0695599	9.02411	0.88618	1.15887	0.0380871
WT_labels_2024-09-03.tif	WT	WT_2024-09-03	5.2984	0.0496607	0.08095	5.25824	0.948744	1.0409	0.038191
WT_labels_2024-09-03.tif	WT	WT_2024-09-03	7.11257	0.0614694	0.113185	7.65853	0.857793	0.951249	0.0644207
WT_labels_2024-09-03.tif	WT	WT_2024-09-03	10.0222	0.0413462	0.0278637	10.0406	0.843381	1.01941	0.0389132
WT_labels_2024-09-03.tif	WT	WT_2024-09-03	7.06677	0.0709817	0.0488986	8.12754	0.922223	0.896466	0.0271027
WT_labels_2024-09-03.tif	WT	WT_2024-09-03	9.75283	0.0311234	0.0483308	11.4237	0.811245	0.867142	0.055265
WT_labels_2024-09-03.tif	WT	WT_2024-09-03	7.82855	0.0648174	0.0478297	8.52747	0.857314	0.943207	0.0393568
WT_labels_2024-09-03.tif	WT	WT_2024-09-03	7.39998	0.0399812	0.182646	7.99455	0.825183	0.944592	0.107218
WT_labels_2024-09-03.tif	WT	WT_2024-09-03	5.76845	0.0678288	0.0557786	5.5195	0.939306	1.08781	0.0382581
WT_labels_2024-09-03.tif	WT	WT_2024-09-03	9.92686	0.030035	0.0423968	9.26202	0.828431	1.09071	0.033714
WT_labels_2024-09-03.tif	WT	WT_2024-09-03	9.86246	0.0335675	0.039612	9.46378	0.867278	1.06881	0.0200573
WT_labels_2024-09-03.tif	WT	WT_2024-09-03	9.44123	0.0274679	0.0427436	8.40213	0.858221	1.14972	0.00937002
WT_labels_2024-09-03.tif	WT	WT_2024-09-03	15.1343	0.0530311	0.048934	13.4669	0.857767	1.14194	0.0246484
WT_labels_2024-09-03.tif	WT	WT_2024-09-03	13.0679	0.033404	0.0297223	11.7251	0.841251	1.13715	0.0154202
WT_labels_2024-09-03.tif	WT	WT_2024-09-03	8.77982	0.0536528	0.036401	8.16639	0.869559	1.10729	0.0143019
WT_labels_2024-09-03.tif	WT	WT_2024-09-03	9.48589	0.0310617	0.0397602	8.60448	0.923262	1.13269	0.0135715
WT_labels_2024-09-03.tif	WT	WT_2024-09-03	9.0724	0.0512632	0.0582225	9.14861	0.855273	1.01469	0.034233
WT_labels_2024-09-03.tif	WT	WT_2024-09-03	8.36152	0.0731307	0.0233128	7.93446	0.937441	1.08953	0.0190276
WT_labels_2024-09-03.tif	WT	WT_2024-09-03	7.51751	0.0307322	0.0290775	7.10987	0.963199	1.09074	0.0165107
WT_labels_2024-09-03.tif	WT	WT_2024-09-03	19.7012	0.0490713	0.113814	18.9204	0.807533	1.05518	0.0630646
WT_labels_2024-09-03.tif	WT	WT_2024-09-03	7.4007	0.0541297	0.0371635	7.20799	0.883486	1.06292	0.013525
WT_labels_2024-09-03.tif	WT	WT_2024-09-03	12.1357	0.0573477	0.0482854	12.7792	0.683485	0.967854	0.0302267
WT_labels_2024-09-03.tif	WT	WT_2024-09-03	10.2493	0.0383359	0.0191225	9.78849	0.915261	1.0757	0.0152882
WT_labels_2024-09-03.tif	WT	WT_2024-09-03	14.5744	0.0414523	0.100765	14.3767	0.847747	1.0283	0.0731459
WT_labels_2024-09-03.tif	WT	WT_2024-09-03	4.63237	0.0435545	0.0369414	5.03813	0.972542	0.960509	0.0185257
WT_labels_2024-09-03.tif	WT	WT_2024-09-03	11.1986	0.0508366	0.118424	11.8546	0.925131	0.964054	0.0671798
WT_labels_2024-09-03.tif	WT	WT_2024-09-03	5.35242	0.0696304	0.0478281	5.8635	0.970213	0.946473	0.022135
WT_labels_2024-09-03.tif	WT	WT_2024-09-03	6.99601	0.0598888	0.0583265	7.52741	0.939009	0.954394	0.032392
WT_labels_2024-09-03.tif	WT	WT_2024-09-03	11.2766	0.0467175	0.0724059	10.5429	0.908508	1.09475	0.0337973
WT_labels_2024-09-03.tif	WT	WT_2024-09-03	6.97284	0.0522199	0.0393022	7.4378	0.952883	0.969723	0.0255883
WT_labels_2024-09-03.tif	WT	WT_2024-09-03	21.6943	0.0420715	0.108633	20.5457	0.463602	1.06464	0.067579
WT_labels_2024-09-03.tif	WT	WT_2024-09-03	7.14803	0.0364329	0.0393805	7.54537	0.963548	0.977195	0.0154546
WT_labels_2024-09-03.tif	WT	WT_2024-09-03	11.4813	0.039419	0.0692009	11.8325	0.812423	0.990141	0.0389703
WT_labels_2024-09-03.tif	WT	WT_2024-09-03	7.27522	0.0569299	0.0304134	7.14326	0.93347	1.0551	0.0255771
WT_labels_2024-09-03.tif	WT	WT_2024-09-03	6.47582	0.0977322	0.0696811	7.26295	0.894466	0.918816	0.0583386
WT_labels_2024-09-03.tif	WT	WT_2024-09-03	4.99545	0.0626119	0.0342161	4.77909	0.967544	1.09106	0.0158569
WT_labels_2024-09-03.tif	WT	WT_2024-09-03	5.31394	0.0741159	0.0545416	5.12189	0.979933	1.08422	0.00923043
WT_labels_2024-09-03.tif	WT	WT_2024-09-03	10.255	0.0357081	0.0370181	9.81896	0.935001	1.06672	0.0278034
WT_labels_2024-09-03.tif	WT	WT_2024-09-03	8.26151	0.0303625	0.0247002	8.87804	0.943488	0.956406	0.0168061
WT_labels_2024-09-03.tif	WT	WT_2024-09-03	10.3722	0.0343714	0.0155876	9.43636	0.923434	1.12874	0.015187
WT_labels_2024-09-03.tif	WT	WT_2024-09-03	13.7191	0.0655336	0.0317423	13.7387	0.836909	1.01107	0.0405415
WT_labels_2024-09-03.tif	WT	WT_2024-09-03	7.80131	0.028753	0.01917	7.59418	0.930442	1.05865	0.0146457
WT_labels_2024-09-03.tif	WT	WT_2024-09-03	7.28837	0.0386604	0.0444062	7.00665	0.91514	1.07966	0.0228902
WT_labels_2024-09-03.tif	WT	WT_2024-09-03	12.4951	0.0403844	0.0254923	11.4456	0.90131	1.11151	0.0228513
WT_labels_2024-09-03.tif	WT	WT_2024-09-03	8.34837	0.0513795	0.0567314	7.81108	0.934275	1.09258	0.0161692
WT_labels_2024-09-03.tif	WT	WT_2024-09-03	8.81843	0.0483034	0.0292688	8.35787	0.908154	1.08169	0.0519551
WT_labels_2024-09-03.tif	WT	WT_2024-09-03	9.10711	0.0223399	0.0649265	8.52719	0.972174	1.07915	0.0537119
WT_labels_2024-09-03.tif	WT	WT_2024-09-03	7.75536	0.0477791	0.0529475	7.09436	0.941523	1.12456	0.0183894
SG1158_labels_2024-08-27.tif	SG1158	SG1158_2024-08-27	3.70532	0.104844	0.0519991	4.42476	0.883243	0.878752	0.0288573
SG1158_labels_2024-08-27.tif	SG1158	SG1158_2024-08-27	7.19241	0.0713211	0.0477505	8.44494	0.546272	0.875592	0.0300037
SG1158_labels_2024-08-27.tif	SG1158	SG1158_2024-08-27	4.95375	0.0665133	0.0305261	6.15991	0.586494	0.817302	0.0749324
SG1158_labels_2024-08-27.tif	SG1158	SG1158_2024-08-27	4.49713	0.0612699	0.116142	5.35578	0.62665	0.857022	0.0227363
SG1158_labels_2024-08-27.tif	SG1158	SG1158_2024-08-27	3.12321	0.123332	0.0936223	3.68184	0.892096	0.915546	0.0303508
SG1158_labels_2024-08-27.tif	SG1158	SG1158_2024-08-27	4.58047	0.0514004	0.123631	5.1975	0.882848	0.926568	0.0836894
SG1158_labels_2024-08-27.tif	SG1158	SG1158_2024-08-27	3.40676	0.0658084	0.0277964	4.09706	0.906776	0.87625	0.0270919
SG1158_labels_2024-08-27.tif	SG1158	SG1158_2024-08-27	14.9128	0.0685689	0.0319256	17.5419	0.568116	0.860072	0.0281677
SG1158_labels_2024-08-27.tif	SG1158	SG1158_2024-08-27	5.82953	0.0459112	0.0383147	7.19916	0.734059	0.836479	0.0437101
SG1158_labels_2024-08-27.tif	SG1158	SG1158_2024-08-27	6.23433	0.093795	0.0902645	6.96009	0.618619	0.918837	0.0555156
SG1158_labels_2024-08-27.tif	SG1158	SG1158_2024-08-27	3.92932	0.0538585	0.0567401	4.28466	0.894697	0.974232	0.0265647
SG1158_labels_2024-08-27.tif	SG1158	SG1158_2024-08-27	2.70221	0.0931869	0.0625386	3.3432	0.930936	0.851286	0.0997307
SG1158_labels_2024-08-27.tif	SG1158	SG1158_2024-08-27	4.62223	0.0567819	0.0886719	5.55604	0.84281	0.863682	0.0535022
SG1158_labels_2024-08-27.tif	SG1158	SG1158_2024-08-27	2.32025	0.0622945	0.0829718	2.6934	0.986895	0.91668	0.0240616
SG1158_labels_2024-08-27.tif	SG1158	SG1158_2024-08-27	4.50341	0.0960733	0.0479774	5.02111	0.88222	0.923736	0.10292
SG1158_labels_2024-08-27.tif	SG1158	SG1158_2024-08-27	14.1573	0.0392125	0.0616879	15.5438	0.555633	0.92245	0.0522941
SG1158_labels_2024-08-27.tif	SG1158	SG1158_2024-08-27	12.3511	0.0596205	0.0887801	13.8598	0.655872	0.904882	0.0648667
SG1158_labels_2024-08-27.tif	SG1158	SG1158_2024-08-27	2.68084	0.0894809	0.0176373	3.22354	0.969003	0.896699	0.0161932
SG1158_labels_2024-08-27.tif	SG1158	SG1158_2024-08-27	8.66561	0.0666873	0.119563	9.91293	0.552995	0.886204	0.06601
SG1158_labels_2024-08-27.tif	SG1158	SG1158_2024-08-27	3.98628	0.0328351	0.058751	4.59915	0.960166	0.903034	0.0196411
SG1158_labels_2024-08-27.tif	SG1158	SG1158_2024-08-27	6.23555	0.0620061	0.0207241	6.95857	0.775874	0.9274	0.0155346
SG1158_labels_2024-08-27.tif	SG1158	SG1158_2024-08-27	3.86115	0.0651178	0.0439221	4.7418	0.833781	0.854698	0.020615
SG1158_labels_2024-08-27.tif	SG1158	SG1158_2024-08-27	4.81107	0.0739679	0.04527	5.62382	0.794043	0.877561	0.0793042
SG1158_labels_2024-08-27.tif	SG1158	SG1158_2024-08-27	4.89257	0.0258592	0.0586151	5.99038	0.829169	0.844731	0.0301843
SG1158_labels_2024-08-27.tif	SG1158	SG1158_2024-08-27	13.7594	0.0598325	0.0463052	15.7365	0.729255	0.888021	0.0247904
SG1158_labels_2024-08-27.tif	SG1158	SG1158_2024-08-27	4.34785	0.0348302	0.0366602	4.8612	0.873744	0.941019	0.0230262
SG1158_labels_2024-08-27.tif	SG1158	SG1158_2024-08-27	6.1432	0.071175	0.184256	7.1194	0.813555	0.88106	0.0980943
SG1158_labels_2024-08-27.tif	SG1158	SG1158_2024-08-27	6.12194	0.0602505	0.0847973	6.92156	0.729615	0.913616	0.0427197
SG1158_labels_2024-08-27.tif	SG1158	SG1158_2024-08-27	5.95709	0.0485078	0.12283	7.03817	0.626043	0.869705	0.071728
SG1158_labels_2024-08-27.tif	SG1158	SG1158_2024-08-27	4.41526	0.0300327	0.061672	4.77662	0.979268	0.994493	0.0812244
SG1158_labels_2024-08-27.tif	SG1158	SG1158_2024-08-27	3.62683	0.08677	0.05363	3.79456	0.926626	0.992855	0.0921698
SG1158_labels_2024-08-27.tif	SG1158	SG1158_2024-08-27	14.938	0.0834101	0.0281082	16.8253	0.489377	0.899788	0.019148
SG1158_labels_2024-08-27.tif	SG1158	SG1158_2024-08-27	4.79521	0.0862157	0.144269	5.2358	0.710942	0.954654	0.0891831
SG1158_labels_2024-08-27.tif	SG1158	SG1158_2024-08-27	12.6712	0.0813024	0.141667	15.1999	0.418077	0.840331	0.0797382
SG1158_labels_2024-08-27.tif	SG1158	SG1158_2024-08-27	4.76921	0.064424	0.0844284	4.98034	0.939062	1.0161	0.0676607
SG1158_labels_2024-08-27.tif	SG1158	SG1158_2024-08-27	4.56887	0.0957465	0.0716262	5.33959	0.896482	0.897394	0.0728772
SG1158_labels_2024-08-27.tif	SG1158	SG1158_2024-08-27	2.55264	0.162743	0.0879992	2.907	0.852321	0.933004	0.0370152
SG1158_labels_2024-08-27.tif	SG1158	SG1158_2024-08-27	2.22651	0.0720929	0.0872622	2.94918	0.954148	0.824783	0.0357429
SG1158_labels_2024-08-27.tif	SG1158	SG1158_2024-08-27	4.06818	0.111425	0.207953	4.57374	0.812472	0.915132	0.143944
SG1158_labels_2024-08-27.tif	SG1158	SG1158_2024-08-27	5.84767	0.0447958	0.0482859	7.11034	0.801728	0.850479	0.0247842
SG1158_labels_2024-08-27.tif	SG1158	SG1158_2024-08-27	5.14867	0.0639514	0.0439575	6.23825	0.824563	0.855716	0.0242125
SG1158_labels_2024-08-27.tif	SG1158	SG1158_2024-08-27	2.764	0.103925	0.0723177	3.10839	0.929349	0.941799	0.114159
SG1158_labels_2024-08-27.tif	SG1158	SG1158_2024-08-27	2.29459	0.0317249	0.0945308	2.47375	0.9618	1.00705	0.0189753
SG1158_labels_2024-08-27.tif	SG1158	SG1158_2024-08-27	7.33574	0.0387226	0.0484227	8.79934	0.689104	0.850178	0.0298508
SG1158_labels_2024-08-27.tif	SG1158	SG1158_2024-08-27	6.56076	0.069587	0.0570229	8.15406	0.529863	0.827468	0.0518348
SG1158_labels_2024-08-27.tif	SG1158	SG1158_2024-08-27	11.5695	0.0647777	0.082456	14.1288	0.530544	0.82754	0.0951323
SG1158_labels_2024-08-27.tif	SG1158	SG1158_2024-08-27	4.32682	0.0450828	0.0603271	4.89963	0.952608	0.915498	0.0701062
SG1158_labels_2024-08-27.tif	SG1158	SG1158_2024-08-27	2.39351	0.110493	0.0613927	2.65179	0.989036	0.968667	0.0737788
SG1158_labels_2024-08-27.tif	SG1158	SG1158_2024-08-27	2.09057	0.0970466	0.108953	2.30907	0.984716	0.975218	0.0307016
SG1158_labels_2024-08-27.tif	SG1158	SG1158_2024-08-27	4.82674	0.0512834	0.0689029	5.40855	0.856058	0.931165	0.041448
SG1158_labels_2024-08-27.tif	SG1158	SG1158_2024-08-27	3.43637	0.0675106	0.0231633	4.04016	0.897902	0.892894	0.0149514
SG1158_labels_2024-08-27.tif	SG1158	SG1158_2024-08-27	3.57665	0.039522	0.0351224	4.25541	0.932466	0.892504	0.0148802
SG1158_labels_2024-08-27.tif	SG1158	SG1158_2024-08-27	3.40848	0.0733168	0.0722851	4.08894	0.844847	0.884116	0.0356408
SG1158_labels_2024-08-27.tif	SG1158	SG1158_2024-08-27	4.8228	0.0548065	0.103077	5.02827	0.861351	1.01291	0.0469747
SG1158_labels_2024-08-27.tif	SG1158	SG1158_2024-08-27	5.2778	0.0849847	0.121999	5.84718	0.715954	0.924254	0.0859246
SG1158_labels_2024-08-27.tif	SG1158	SG1158_2024-08-27	3.22133	0.0350047	0.0599361	3.55169	0.899089	0.958894	0.0209619
SG1158_labels_2024-08-27.tif	SG1158	SG1158_2024-08-27	8.32928	0.0608032	0.0847527	9.63183	0.678899	0.881019	0.0461638
SG1158_labels_2024-08-27.tif	SG1158	SG1158_2024-08-27	6.48323	0.0840875	0.0593921	7.61431	0.890357	0.872087	0.0180654
SG1158_labels_2024-08-27.tif	SG1158	SG1158_2024-08-27	4.80912	0.098909	0.0854958	6.04786	0.875983	0.82321	0.0474089
SG1158_labels_2024-08-27.tif	SG1158	SG1158_2024-08-27	6.67707	0.0753681	0.134648	7.54453	0.880475	0.903393	0.0840307
SG1158_labels_2024-08-27.tif	SG1158	SG1158_2024-08-27	4.86132	0.0753325	0.0395515	5.56532	0.880943	0.904669	0.0236773
SG1158_labels_2024-08-27.tif	SG1158	SG1158_2024-08-27	8.50342	0.0680755	0.0448833	9.80601	0.563431	0.880502	0.06232
SG1158_labels_2024-08-27.tif	SG1158	SG1158_2024-08-27	5.80504	0.086146	0.037126	6.82989	0.788064	0.863708	0.0202307
SG1158_labels_2024-08-27.tif	SG1158	SG1158_2024-08-27	5.57314	0.129862	0.0510886	6.67477	0.853349	0.856503	0.0251393
SG1158_labels_2024-08-27.tif	SG1158	SG1158_2024-08-27	10.2441	0.0677795	0.0556718	11.9037	0.4085	0.876103	0.0380881
SG1158_labels_2024-08-27.tif	SG1158	SG1158_2024-08-27	7.39784	0.0603735	0.0377994	8.59062	0.633671	0.881196	0.0574325
SG1158_labels_2024-08-27.tif	SG1158	SG1158_2024-08-27	7.01568	0.0652076	0.0700113	8.25409	0.914008	0.866095	0.0973261
SG1158_labels_2024-08-27.tif	SG1158	SG1158_2024-08-27	5.73555	0.116694	0.258237	6.37121	0.691381	0.915861	0.144251
SG1158_labels_2024-08-27.tif	SG1158	SG1158_2024-08-27	8.78567	0.0649986	0.147017	10.1507	0.682014	0.886387	0.0949184
SG1158_labels_2024-08-27.tif	SG1158	SG1158_2024-08-27	3.72498	0.0818234	0.0467745	4.39697	0.91537	0.897856	0.0313956
SG1158_labels_2024-08-27.tif	SG1158	SG1158_2024-08-27	6.6356	0.0940087	0.139209	8.10226	0.667368	0.8325	0.0815869
SG1158_labels_2024-08-27.tif	SG1158	SG1158_2024-08-27	2.07141	0.1891	0.0645367	2.44852	0.99055	0.889335	0.185452
SG1158_labels_2024-08-27.tif	SG1158	SG1158_2024-08-27	2.78184	0.0744089	0.272045	3.71494	0.846052	0.787744	0.134808
SG1158_labels_2024-08-27.tif	SG1158	SG1158_2024-08-27	4.89486	0.075408	0.110464	5.58485	0.899901	0.924579	0.0578341
SG1158_labels_2024-08-27.tif	SG1158	SG1158_2024-08-27	4.83915	0.0710183	0.0482826	5.37775	0.84396	0.940795	0.0290163
SG1158_labels_2024-08-27.tif	SG1158	SG1158_2024-08-27	3.96134	0.0928023	0.0783306	4.83152	0.856212	0.854371	0.0579684
SG1158_labels_2024-08-27.tif	SG1158	SG1158_2024-08-27	4.35448	0.041432	0.102013	5.29021	0.796528	0.856796	0.0604582
SG1158_labels_2024-08-27.tif	SG1158	SG1158_2024-08-27	5.57732	0.0620266	0.0742801	6.38411	0.703517	0.894944	0.0515445
SG1158_labels_2024-08-27.tif	SG1158	SG1158_2024-08-27	5.10399	0.0647499	0.0430298	5.63179	0.697643	0.934069	0.0243101
SG1158_labels_2024-08-27.tif	SG1158	SG1158_2024-08-27	3.22949	0.115122	0.0842572	3.99323	0.937643	0.860216	0.043291
SG1158_labels_2024-08-27.tif	SG1158	SG1158_2024-08-27	3.65598	0.0861879	0.0727135	4.38601	0.929229	0.870192	0.08227
SG1158_labels_2024-08-27.tif	SG1158	SG1158_2024-08-27	5.65209	0.0241652	0.0185598	6.72642	0.913024	0.869638	0.0164602
SG1158_labels_2024-08-27.tif	SG1158	SG1158_2024-08-27	13.0639	0.0737883	0.0478229	15.2866	0.37542	0.866773	0.0527438
SG1158_labels_2024-08-27.tif	SG1158	SG1158_2024-08-27	6.24886	0.0918848	0.043048	7.08584	0.66481	0.912022	0.033435
SG1158_labels_2024-08-27.tif	SG1158	SG1158_2024-08-27	2.11692	0.0583083	0.116981	2.70516	0.943655	0.840893	0.0617649
SG1158_labels_2024-08-27.tif	SG1158	SG1158_2024-08-27	11.4375	0.0595785	0.081372	13.2696	0.656806	0.875584	0.0509667
SG1158_labels_2024-08-27.tif	SG1158	SG1158_2024-08-27	5.1592	0.0836691	0.0725259	5.93646	0.700532	0.901008	0.0804561
SG1158_labels_2024-08-27.tif	SG1158	SG1158_2024-08-27	6.09743	0.0771242	0.0593964	6.56591	0.668439	0.969213	0.0577979
SG1158_labels_2024-08-27.tif	SG1158	SG1158_2024-08-27	5.62089	0.0722117	0.0286112	6.53023	0.879292	0.892953	0.0194846
SG1158_labels_2024-08-27.tif	SG1158	SG1158_2024-08-27	5.82913	0.0673289	0.114584	6.89855	0.79797	0.863437	0.0839156
SG1158_labels_2024-08-27.tif	SG1158	SG1158_2024-08-27	5.6569	0.101461	0.0632945	6.20598	0.741387	0.941087	0.0329921
SG1158_labels_2024-08-27.tif	SG1158	SG1158_2024-08-27	3.20421	0.0611661	0.0580978	4.02726	0.887282	0.845788	0.0629913
SG1158_labels_2024-08-27.tif	SG1158	SG1158_2024-08-27	2.0199	0.120307	0.080224	2.38505	0.995084	0.958671	0.126655
SG1158_labels_2024-08-27.tif	SG1158	SG1158_2024-08-27	4.96757	0.0655875	0.0593319	6.01813	0.855024	0.860404	0.057053
SG1158_labels_2024-08-27.tif	SG1158	SG1158_2024-08-27	3.01079	0.0536868	0.0755905	3.62127	0.938598	0.880071	0.107644
SG1158_labels_2024-08-27.tif	SG1158	SG1158_2024-08-27	3.79902	0.0631558	0.108394	4.00779	0.808788	0.991203	0.0980771
SG1158_labels_2024-08-27.tif	SG1158	SG1158_2024-08-27	4.75458	0.0646114	0.0695141	5.17895	0.859818	0.956264	0.040413
SG1158_labels_2024-08-27.tif	SG1158	SG1158_2024-08-27	3.24214	0.103595	0.0372408	4.04861	0.905782	0.850128	0.0509704
SG1158_labels_2024-08-27.tif	SG1158	SG1158_2024-08-27	5.5841	0.0517504	0.0766949	6.53109	0.870037	0.888607	0.0623024
SG1158_labels_2024-08-27.tif	SG1158	SG1158_2024-08-27	6.91031	0.0384137	0.0340062	7.88948	0.700645	0.898746	0.0237914
SG1158_labels_2024-08-27.tif	SG1158	SG1158_2024-08-27	17.1452	0.0802429	0.0501557	18.9652	0.310817	0.917262	0.040226
SG1158_labels_2024-08-27.tif	SG1158	SG1158_2024-08-27	4.4373	0.0516422	0.0165703	5.5647	0.824918	0.82528	0.0268232
SG1158_labels_2024-08-27.tif	SG1158	SG1158_2024-08-27	7.22613	0.0647381	0.0594166	7.75532	0.746727	0.952941	0.0462449
SG1158_labels_2024-08-27.tif	SG1158	SG1158_2024-08-27	7.0056	0.0632906	0.0262675	7.34501	0.886283	0.991299	0.0267544
SG1158_labels_2024-08-27.tif	SG1158	SG1158_2024-08-27	4.62373	0.0659985	0.0551113	5.14606	0.857236	0.926139	0.026935
SG1158_labels_2024-08-27.tif	SG1158	SG1158_2024-08-27	7.93887	0.0449488	0.101371	8.60276	0.81676	0.951902	0.0567462
SG1158_labels_2024-08-27.tif	SG1158	SG1158_2024-08-27	4.13144	0.0379133	0.0473527	4.71838	0.898843	0.919608	0.0425234
SG1158_labels_2024-08-27.tif	SG1158	SG1158_2024-08-27	3.35631	0.127807	0.178842	3.28507	0.933144	1.12449	0.121482
SG1158_labels_2024-08-27.tif	SG1158	SG1158_2024-08-27	5.83909	0.0621898	0.025024	6.92201	0.810511	0.872073	0.0133335
SG1158_labels_2024-08-27.tif	SG1158	SG1158_2024-08-27	5.50118	0.0397436	0.0390496	6.25113	0.916159	0.903185	0.0166423
SG1158_labels_2024-08-27.tif	SG1158	SG1158_2024-08-27	3.67953	0.043831	0.0882825	4.20607	0.932036	0.935867	0.0373824
SG1158_labels_2024-08-27.tif	SG1158	SG1158_2024-08-27	4.56349	0.101814	0.0766504	4.42056	0.875032	1.08857	0.0626857
SG1158_labels_2024-08-27.tif	SG1158	SG1158_2024-08-27	3.86014	0.0713948	0.0906644	4.76898	0.763509	0.843286	0.0613351
SG1158_labels_2024-08-27.tif	SG1158	SG1158_2024-08-27	6.17781	0.0310796	0.0552623	6.66261	0.895991	0.957196	0.0421703
SG1158_labels_2024-08-27.tif	SG1158	SG1158_2024-08-27	3.26086	0.0738382	0.170689	4.03304	0.85874	0.853812	0.111067
SG1158_labels_2024-08-27.tif	SG1158	SG1158_2024-08-27	6.90643	0.0633595	0.0518075	7.93567	0.798612	0.889425	0.0764746
SG1158_labels_2024-08-27.tif	SG1158	SG1158_2024-08-27	7.02791	0.0734704	0.0522853	8.20841	0.814602	0.883494	0.0752733
SG1158_labels_2024-08-27.tif	SG1158	SG1158_2024-08-27	5.59841	0.0807647	0.0788506	6.80509	0.970499	0.846302	0.0685144
SG1158_labels_2024-08-27.tif	SG1158	SG1158_2024-08-27	5.94544	0.0620129	0.069485	6.96558	0.81582	0.882233	0.0300604
SG1158_labels_2024-08-27.tif	SG1158	SG1158_2024-08-27	4.26706	0.0477971	0.151206	4.78791	0.942013	0.931437	0.0977918
SG1158_labels_2024-08-27.tif	SG1158	SG1158_2024-08-27	8.51616	0.0805576	0.104392	10.8882	0.633839	0.797575	0.0698305
SG1158_labels_2024-08-27.tif	SG1158	SG1158_2024-08-27	18.9027	0.0644721	0.0830241	22.2372	0.252049	0.85733	0.0576301
SG1158_labels_2024-08-27.tif	SG1158	SG1158_2024-08-27	9.08053	0.0795125	0.0391107	10.4313	0.539476	0.888683	0.0278305
SG1158_labels_2024-08-27.tif	SG1158	SG1158_2024-08-27	7.34967	0.0615177	0.0463136	8.17999	0.74175	0.92221	0.0288467
SG1158_labels_2024-08-27.tif	SG1158	SG1158_2024-08-27	5.10073	0.0690177	0.029699	6.23658	0.844823	0.843775	0.0223725
SG1158_labels_2024-08-27.tif	SG1158	SG1158_2024-08-27	3.53953	0.0471196	0.0469215	4.35229	0.962823	0.862315	0.0266265
SG1158_labels_2024-08-27.tif	SG1158	SG1158_2024-08-27	10.3716	0.0814874	0.111686	12.121	0.602013	0.870696	0.0667769
SG1158_labels_2024-08-27.tif	SG1158	SG1158_2024-08-27	8.67074	0.0578775	0.127975	9.64821	0.756781	0.921229	0.0735825
SG1158_labels_2024-08-27.tif	SG1158	SG1158_2024-08-27	4.95616	0.053531	0.101841	5.91188	0.816142	0.864048	0.0597169
SG1158_labels_2024-08-27.tif	SG1158	SG1158_2024-08-27	7.01158	0.0603713	0.180151	7.38348	0.725229	0.971574	0.113217
SG1158_labels_2024-08-27.tif	SG1158	SG1158_2024-08-27	3.34556	0.053595	0.131651	4.52237	0.963603	0.77117	0.130305
SG1158_labels_2024-08-27.tif	SG1158	SG1158_2024-08-27	3.19995	0.0496533	0.0775218	3.94518	0.928233	0.853516	0.067774
SG1158_labels_2024-08-27.tif	SG1158	SG1158_2024-08-27	7.49859	0.0652163	0.0324541	7.9989	0.743431	0.964883	0.0277473
SG1158_labels_2024-08-27.tif	SG1158	SG1158_2024-08-27	2.35314	0.0601337	0.0674184	2.90295	0.980445	0.884226	0.0789026
SG1158_labels_2024-08-27.tif	SG1158	SG1158_2024-08-27	2.97783	0.0865251	0.166382	3.8467	0.82035	0.808131	0.115279
SG1158_labels_2024-08-27.tif	SG1158	SG1158_2024-08-27	2.42322	0.0721284	0.0648147	3.04829	0.949202	0.831311	0.0218836
SG1158_labels_2024-08-27.tif	SG1158	SG1158_2024-08-27	4.74152	0.0387065	0.0838921	5.42225	0.945972	0.901621	0.0267155
SG1158_labels_2024-08-27.tif	SG1158	SG1158_2024-08-27	3.85811	0.0630143	0.0685206	4.54918	0.791719	0.892876	0.0456018
SG1158_labels_2024-08-27.tif	SG1158	SG1158_2024-08-27	4.42852	0.0747497	0.0575582	5.19107	0.965724	0.894061	0.0430888
SG1158_labels_2024-08-27.tif	SG1158	SG1158_2024-08-27	3.65758	0.0643932	0.106973	4.1255	0.914613	0.93071	0.0576588
SG1158_labels_2024-08-27.tif	SG1158	SG1158_2024-08-27	6.3774	0.0576617	0.121478	7.33542	0.648768	0.894883	0.0823309
SG1158_labels_2024-08-27.tif	SG1158	SG1158_2024-08-27	2.76644	0.11266	0.091049	3.43604	0.865141	0.84025	0.0641039
SG1158_labels_2024-08-27.tif	SG1158	SG1158_2024-08-27	3.90248	0.110242	0.0607999	5.05612	0.752744	0.794243	0.0861011
SG1158_labels_2024-08-27.tif	SG1158	SG1158_2024-08-27	3.61492	0.171999	0.0772347	4.53268	0.922789	0.831819	0.0367265
SG1158_labels_2024-08-27.tif	SG1158	SG1158_2024-08-27	7.5765	0.0395115	0.0235537	8.69011	0.667747	0.891667	0.0173719
SG1158_labels_2024-08-27.tif	SG1158	SG1158_2024-08-27	5.09779	0.0790186	0.0363148	6.02303	0.898254	0.873996	0.0423007
SG1158_labels_2024-08-27.tif	SG1158	SG1158_2024-08-27	4.78899	0.0353274	0.040369	5.85167	0.846097	0.850001	0.0226483
SG1158_labels_2024-08-27.tif	SG1158	SG1158_2024-08-27	5.44497	0.0406795	0.0553743	6.60436	0.866261	0.839378	0.0791165
SG1158_labels_2024-08-27.tif	SG1158	SG1158_2024-08-27	3.3789	0.0586198	0.0463241	4.14333	0.790931	0.864671	0.0383812
SG1158_labels_2024-08-27.tif	SG1158	SG1158_2024-08-27	4.87139	0.0389822	0.0361178	5.29473	0.930377	0.961344	0.0318077
SG1158_labels_2024-08-27.tif	SG1158	SG1158_2024-08-27	4.75315	0.0290182	0.0335556	5.74783	0.890926	0.857033	0.0209074
SG1158_labels_2024-08-27.tif	SG1158	SG1158_2024-08-27	5.85295	0.0445244	0.0748071	6.44932	0.877258	0.938233	0.0367059
SG1158_labels_2024-08-27.tif	SG1158	SG1158_2024-08-27	10.0516	0.0510091	0.0512544	11.6772	0.774094	0.873109	0.0331123
SG1158_labels_2024-08-27.tif	SG1158	SG1158_2024-08-27	6.29017	0.0470372	0.0200498	7.28361	0.852369	0.888868	0.0188906
SG1158_labels_2024-08-27.tif	SG1158	SG1158_2024-08-27	7.1932	0.0841564	0.041526	8.39621	0.587662	0.881487	0.0426701
SG1158_labels_2024-08-27.tif	SG1158	SG1158_2024-08-27	4.22122	0.086695	0.0708732	4.72422	0.968068	0.941462	0.0477032
SG1158_labels_2024-08-27.tif	SG1158	SG1158_2024-08-27	4.56744	0.0526525	0.0845944	5.34391	0.938656	0.887056	0.0506808
SG1158_labels_2024-08-27.tif	SG1158	SG1158_2024-08-27	4.47604	0.0474857	0.0930005	5.16815	0.908945	0.903588	0.0315313
SG1158_labels_2024-08-27.tif	SG1158	SG1158_2024-08-27	2.93943	0.063648	0.0602143	3.46178	0.898515	0.896615	0.0216091
SG1158_labels_2024-08-27.tif	SG1158	SG1158_2024-08-27	3.00167	0.0906002	0.0721551	3.4547	0.817794	0.916397	0.0311375
SG1158_labels_2024-08-27.tif	SG1158	SG1158_2024-08-27	5.62921	0.0746663	0.036833	7.1737	0.821086	0.806553	0.0301465
SG1158_labels_2024-08-27.tif	SG1158	SG1158_2024-08-27	4.2021	0.0749764	0.0439219	5.54833	0.893324	0.790374	0.0291909
SG1158_labels_2024-08-27.tif	SG1158	SG1158_2024-08-27	3.88437	0.0792031	0.0134732	4.3468	0.898979	0.943826	0.01143
SG1158_labels_2024-08-27.tif	SG1158	SG1158_2024-08-27	2.85853	0.0592459	0.158814	2.8214	0.98755	1.10502	0.0451448
SG1158_labels_2024-08-27.tif	SG1158	SG1158_2024-08-27	5.38023	0.0518944	0.0204745	6.18673	0.926161	0.899626	0.0121454
SG1158_labels_2024-08-27.tif	SG1158	SG1158_2024-08-27	2.35041	0.0763868	0.0526605	2.56215	0.950901	0.985275	0.0152773
SG1158_labels_2024-08-27.tif	SG1158	SG1158_2024-08-27	2.23191	0.0964665	0.1993	2.50281	0.975537	0.979005	0.108631
SG1158_labels_2024-08-27.tif	SG1158	SG1158_2024-08-27	5.49426	0.0773594	0.105902	6.02863	0.633988	0.952784	0.0760267
SG1158_labels_2024-08-27.tif	SG1158	SG1158_2024-08-27	2.75357	0.0538356	0.0533132	3.377	0.908389	0.859247	0.0238933
SG1158_labels_2024-08-27.tif	SG1158	SG1158_2024-08-27	2.46485	0.0715061	0.0599605	2.98266	0.936178	0.890977	0.0357996
SG1158_labels_2024-08-27.tif	SG1158	SG1158_2024-08-27	4.52219	0.0678816	0.126429	5.06556	0.895445	0.935794	0.0342924
SG1158_labels_2024-08-27.tif	SG1158	SG1158_2024-08-27	3.12097	0.0580228	0.0774541	3.80026	0.954361	0.87084	0.0946687
SG1158_labels_2024-08-27.tif	SG1158	SG1158_2024-08-27	6.55658	0.056587	0.0698514	7.79303	0.536236	0.859629	0.0428269
SG1158_labels_2024-08-27.tif	SG1158	SG1158_2024-08-27	2.64024	0.0524519	0.0463213	3.30691	0.978429	0.857217	0.0369412
SG1158_labels_2024-08-27.tif	SG1158	SG1158_2024-08-27	6.56721	0.060922	0.0982902	7.44485	0.775643	0.910294	0.0707142
SG1158_labels_2024-08-27.tif	SG1158	SG1158_2024-08-27	6.0245	0.0558544	0.0306238	6.85494	0.845341	0.910171	0.0224102
SG1158_labels_2024-08-27.tif	SG1158	SG1158_2024-08-27	3.74228	0.11601	0.184956	3.95948	0.878113	1.02675	0.172492
SG1158_labels_2024-08-27.tif	SG1158	SG1158_2024-08-27	3.09367	0.0972863	0.0569456	3.12892	0.972824	1.06649	0.0938337
SG1158_labels_2024-08-27.tif	SG1158	SG1158_2024-08-27	9.66329	0.0611322	0.0473448	10.7001	0.625744	0.922777	0.0355321
SG1158_labels_2024-08-27.tif	SG1158	SG1158_2024-08-27	8.23814	0.0410577	0.0424486	10.2839	0.54741	0.818463	0.0244369
SG1158_labels_2024-08-27.tif	SG1158	SG1158_2024-08-27	3.29875	0.0661979	0.0893749	3.67875	0.969139	0.962341	0.0509049
SG1158_labels_2024-08-27.tif	SG1158	SG1158_2024-08-27	5.4199	0.0609128	0.0162407	6.1805	0.935371	0.908776	0.0182517
SG1158_labels_2024-08-27.tif	SG1158	SG1158_2024-08-27	9.58028	0.0418746	0.0837129	9.8287	0.787825	0.994939	0.0580131
SG1158_labels_2024-08-27.tif	SG1158	SG1158_2024-08-27	6.65133	0.0519305	0.0113807	7.79146	0.856222	0.876756	0.00972633
SG1158_labels_2024-08-27.tif	SG1158	SG1158_2024-08-27	9.17907	0.0601764	0.0904102	10.8475	0.454136	0.86129	0.0637186
SG1158_labels_2024-08-27.tif	SG1158	SG1158_2024-08-27	3.22302	0.0555606	0.134842	3.63308	0.953317	0.945742	0.12655
SG1158_labels_2024-08-27.tif	SG1158	SG1158_2024-08-27	4.31262	0.109115	0.195026	4.8041	0.864304	0.935143	0.114888
SG1158_labels_2024-08-27.tif	SG1158	SG1158_2024-08-27	6.27639	0.0402558	0.0347576	7.36254	0.79403	0.878268	0.0175445
SG1158_labels_2024-08-27.tif	SG1158	SG1158_2024-08-27	7.30371	0.0568383	0.0207736	8.4818	0.7847	0.883711	0.0229371
SG1158_labels_2024-08-27.tif	SG1158	SG1158_2024-08-27	5.18349	0.0471284	0.0355604	6.01326	0.764756	0.894618	0.0222509
SG1158_labels_2024-08-27.tif	SG1158	SG1158_2024-08-27	4.0801	0.0405549	0.0568918	4.58842	0.886123	0.929501	0.0159935
SG1158_labels_2024-08-27.tif	SG1158	SG1158_2024-08-27	3.66364	0.0958236	0.0496869	4.3678	0.825344	0.879664	0.0611829
SG1158_labels_2024-08-27.tif	SG1158	SG1158_2024-08-27	6.4774	0.0790492	0.100614	7.72867	0.523124	0.855129	0.0537473
SG1158_labels_2024-08-27.tif	SG1158	SG1158_2024-08-27	4.88251	0.0364475	0.11249	5.36323	0.729656	0.954255	0.0558674
SG1158_labels_2024-08-27.tif	SG1158	SG1158_2024-08-27	4.9676	0.0934368	0.0721403	5.58985	0.699129	0.915692	0.0432817
SG1158_labels_2024-08-27.tif	SG1158	SG1158_2024-08-27	3.80062	0.0576761	0.0687812	4.27887	0.946819	0.932802	0.0307358
SG1158_labels_2024-08-27.tif	SG1158	SG1158_2024-08-27	4.3318	0.0468394	0.101616	5.40637	0.862697	0.829156	0.0437816
SG1158_labels_2024-08-27.tif	SG1158	SG1158_2024-08-27	5.1708	0.0642869	0.114695	6.20246	0.916619	0.870384	0.0586917
SG1158_labels_2024-08-27.tif	SG1158	SG1158_2024-08-27	2.9306	0.0851853	0.0566338	3.56766	0.961956	0.878274	0.0852666
SG1158_labels_2024-08-27.tif	SG1158	SG1158_2024-08-27	7.04711	0.096195	0.0451961	8.42768	0.89071	0.851199	0.0582175
SG1158_labels_2024-08-27.tif	SG1158	SG1158_2024-08-27	3.11596	0.114836	0.0945365	3.39615	0.982204	0.983214	0.108678
SG1158_labels_2024-08-27.tif	SG1158	SG1158_2024-08-27	2.86219	0.0848057	0.0771738	3.30509	0.945318	0.943643	0.0598383
SG1158_labels_2024-08-27.tif	SG1158	SG1158_2024-08-27	5.22895	0.0372463	0.0220861	5.70955	0.912014	0.957741	0.0367363
SG1158_labels_2024-08-27.tif	SG1158	SG1158_2024-08-27	3.0661	0.0855234	0.0506142	3.67837	0.94167	0.895959	0.0683727
SG1158_labels_2024-08-27.tif	SG1158	SG1158_2024-08-27	4.07506	0.043123	0.0342324	5.29148	0.803933	0.805627	0.0236478
SG1158_labels_2024-08-27.tif	SG1158	SG1158_2024-08-27	3.16426	0.178619	0.121133	3.60102	0.957154	0.912099	0.0543952
SG1158_labels_2024-08-27.tif	SG1158	SG1158_2024-08-27	2.91497	0.0407947	0.0773239	3.47241	0.917598	0.885346	0.0222745
SG1158_labels_2024-08-27.tif	SG1158	SG1158_2024-08-27	5.09546	0.0833601	0.0239958	5.75863	0.885249	0.91856	0.0226241
SG1158_labels_2024-08-27.tif	SG1158	SG1158_2024-08-27	5.89189	0.0338324	0.0293067	7.36461	0.732123	0.824381	0.0236372
SG1158_labels_2024-08-27.tif	SG1158	SG1158_2024-08-27	3.0928	0.0519469	0.0264189	3.73921	0.822628	0.878276	0.0182787
SG1158_labels_2024-08-27.tif	SG1158	SG1158_2024-08-27	4.29661	0.0469709	0.0973206	5.31102	0.90529	0.856551	0.0425505
SG1158_labels_2024-08-27.tif	SG1158	SG1158_2024-08-27	3.43306	0.0518007	0.0233491	4.35727	0.922563	0.824079	0.0195637
SG1158_labels_2024-08-27.tif	SG1158	SG1158_2024-08-27	8.09495	0.0825851	0.0391774	9.35488	0.896301	0.886535	0.0258786
SG1158_labels_2024-08-27.tif	SG1158	SG1158_2024-08-27	11.3376	0.0654193	0.0552754	12.5203	0.398722	0.916186	0.0369264
SG1158_labels_2024-08-27.tif	SG1158	SG1158_2024-08-27	5.87918	0.0618494	0.0995389	6.57658	0.859633	0.926806	0.0613141
SG1158_labels_2024-08-27.tif	SG1158	SG1158_2024-08-27	13.6915	0.0544052	0.110765	15.2398	0.526585	0.911096	0.0524748
SG1158_labels_2024-08-27.tif	SG1158	SG1158_2024-08-27	2.73728	0.0516038	0.0603074	3.73288	0.978284	0.792228	0.04612
SG1158_labels_2024-08-27.tif	SG1158	SG1158_2024-08-27	3.14448	0.0634729	0.0714588	3.78124	0.972566	0.875003	0.0230274
SG1158_labels_2024-08-27.tif	SG1158	SG1158_2024-08-27	6.84218	0.033126	0.11852	8.09428	0.668038	0.856218	0.105816
SG1158_labels_2024-08-27.tif	SG1158	SG1158_2024-08-27	5.77423	0.0445028	0.109876	7.33185	0.672636	0.804424	0.0578974
SG1158_labels_2024-08-27.tif	SG1158	SG1158_2024-08-27	2.66188	0.0607012	0.0518453	3.17789	0.954823	0.891677	0.0774144
SG1158_labels_2024-08-27.tif	SG1158	SG1158_2024-08-27	10.8196	0.103046	0.123997	11.8937	0.504457	0.923231	0.103668
SG1158_labels_2024-08-27.tif	SG1158	SG1158_2024-08-27	4.07126	0.0356702	0.0884634	5.09302	0.909554	0.823154	0.0697434
SG1158_labels_2024-08-27.tif	SG1158	SG1158_2024-08-27	6.50117	0.0491231	0.0649432	7.85158	0.736541	0.852778	0.0537426
SG1158_labels_2024-08-27.tif	SG1158	SG1158_2024-08-27	5.24699	0.0598577	0.0394808	6.16305	0.781803	0.874983	0.0176968
SG1158_labels_2024-08-27.tif	SG1158	SG1158_2024-08-27	2.40784	0.0556053	0.0467236	2.90482	0.964321	0.885603	0.0244536
SG1158_labels_2024-08-27.tif	SG1158	SG1158_2024-08-27	5.45116	0.0326101	0.0447411	6.69184	0.875455	0.845484	0.0236659
SG1158_labels_2024-08-27.tif	SG1158	SG1158_2024-08-27	4.88894	0.0639801	0.0781994	5.53803	0.893358	0.920285	0.0882099
SG1158_labels_2024-08-27.tif	SG1158	SG1158_2024-08-27	5.7024	0.0623294	0.0639267	6.70378	0.907528	0.872755	0.0294591
SG1158_labels_2024-08-27.tif	SG1158	SG1158_2024-08-27	12.0622	0.0313647	0.0261281	13.81	0.607073	0.887577	0.025981
SG1158_labels_2024-08-27.tif	SG1158	SG1158_2024-08-27	4.23878	0.0617081	0.0427663	5.24525	0.829851	0.844818	0.0607798
SG1158_labels_2024-08-27.tif	SG1158	SG1158_2024-08-27	4.65688	0.0434307	0.0705806	5.59886	0.905071	0.864873	0.0386758
SG1158_labels_2024-08-27.tif	SG1158	SG1158_2024-08-27	6.95704	0.0384835	0.0362333	8.16327	0.693311	0.871849	0.0192539
SG1158_labels_2024-08-27.tif	SG1158	SG1158_2024-08-27	8.58572	0.1024	0.0625541	9.46281	0.591475	0.918983	0.0599692
SG1158_labels_2024-08-27.tif	SG1158	SG1158_2024-08-27	3.83796	0.0896676	0.0487325	4.25347	0.803927	0.950814	0.0612927
SG1158_labels_2024-08-27.tif	SG1158	SG1158_2024-08-27	2.60952	0.114452	0.119027	3.16637	0.907168	0.863345	0.128537
SG1158_labels_2024-08-27.tif	SG1158	SG1158_2024-08-27	2.83677	0.0247729	0.124498	3.08253	0.93224	0.975773	0.0167384
SG1158_labels_2024-08-27.tif	SG1158	SG1158_2024-08-27	4.53818	0.0713947	0.0699567	5.23972	0.718517	0.880888	0.0836723
SG1158_labels_2024-08-27.tif	SG1158	SG1158_2024-08-27	3.56741	0.0533124	0.0559191	4.3116	0.976791	0.862701	0.0277394
SG1158_labels_2024-08-27.tif	SG1158	SG1158_2024-08-27	4.27219	0.0496441	0.10598	5.27159	0.761959	0.850595	0.0661988
SG1158_labels_2024-08-27.tif	SG1158	SG1158_2024-08-27	5.24315	0.0573486	0.077164	5.97235	0.93411	0.916153	0.0360751
SG1158_labels_2024-08-27.tif	SG1158	SG1158_2024-08-27	7.10441	0.0626342	0.174917	7.8858	0.634283	0.933617	0.120373
SG1158_labels_2024-08-27.tif	SG1158	SG1158_2024-08-27	5.51415	0.0727841	0.04132	6.6952	0.748069	0.849896	0.0420758
SG1158_labels_2024-08-27.tif	SG1158	SG1158_2024-08-27	4.60098	0.0597034	0.0881596	5.91856	0.777631	0.802605	0.0487652
SG1158_labels_2024-08-27.tif	SG1158	SG1158_2024-08-27	11.8305	0.0560799	0.0669737	13.2132	0.654338	0.912377	0.0423516
SG1158_labels_2024-08-27.tif	SG1158	SG1158_2024-08-27	5.13911	0.0428784	0.0379103	6.16484	0.770078	0.864856	0.0264572
SG1158_labels_2024-08-27.tif	SG1158	SG1158_2024-08-27	8.279	0.059416	0.106711	9.02295	0.616861	0.938075	0.0822349
SG1158_labels_2024-08-27.tif	SG1158	SG1158_2024-08-27	9.07624	0.0447293	0.0495853	10.3478	0.653415	0.893955	0.0335181
SG1158_labels_2024-08-27.tif	SG1158	SG1158_2024-08-27	5.03663	0.0417875	0.0783784	5.62526	0.812214	0.943515	0.0454548
SG1158_labels_2024-08-27.tif	SG1158	SG1158_2024-08-27	3.63723	0.0681463	0.125403	4.23294	0.901887	0.885179	0.0577855
SG1158_labels_2024-08-27.tif	SG1158	SG1158_2024-08-27	4.34642	0.0602606	0.0686468	4.57843	0.907874	1.01607	0.0396032
SG1158_labels_2024-08-27.tif	SG1158	SG1158_2024-08-27	3.90309	0.0643	0.0264733	4.56325	0.794474	0.898828	0.0515228
SG1158_labels_2024-08-27.tif	SG1158	SG1158_2024-08-27	5.00257	0.0560554	0.05672	5.13455	0.822834	1.01509	0.0232433
SG1158_labels_2024-08-27.tif	SG1158	SG1158_2024-08-27	2.07824	0.132846	0.0985238	2.56669	0.989661	0.928023	0.0813047
SG1158_labels_2024-08-27.tif	SG1158	SG1158_2024-08-27	8.12601	0.105503	0.113909	8.18862	0.599372	1.01784	0.0873813
SG1158_labels_2024-08-27.tif	SG1158	SG1158_2024-08-27	5.75467	0.0812663	0.111412	6.34626	0.853216	0.936969	0.0707736
SG1158_labels_2024-08-27.tif	SG1158	SG1158_2024-08-27	3.53153	0.114914	0.0784678	4.4116	0.923098	0.829132	0.04211
SG1158_labels_2024-08-28.tif	SG1158	SG1158_2024-08-28	2.36826	0.0651033	0.0558943	2.95897	0.966944	0.86495	0.0262151
SG1158_labels_2024-08-28.tif	SG1158	SG1158_2024-08-28	7.85075	0.0847802	0.0429953	9.52299	0.729113	0.842735	0.027771
SG1158_labels_2024-08-28.tif	SG1158	SG1158_2024-08-28	2.05988	0.0620173	0.060219	2.44923	0.949952	0.890383	0.0177931
SG1158_labels_2024-08-28.tif	SG1158	SG1158_2024-08-28	3.6291	0.0604781	0.106239	4.15203	0.810296	0.92213	0.0605543
SG1158_labels_2024-08-28.tif	SG1158	SG1158_2024-08-28	7.67797	0.0430545	0.0441698	8.93593	0.714903	0.879558	0.0293069
SG1158_labels_2024-08-28.tif	SG1158	SG1158_2024-08-28	6.69604	0.063658	0.0388541	8.15309	0.694407	0.836563	0.0340822
SG1158_labels_2024-08-28.tif	SG1158	SG1158_2024-08-28	7.99155	0.0662738	0.0490948	9.35924	0.839573	0.869834	0.0360525
SG1158_labels_2024-08-28.tif	SG1158	SG1158_2024-08-28	6.37948	0.0450388	0.0997168	7.41358	0.68755	0.887274	0.0572565
SG1158_labels_2024-08-28.tif	SG1158	SG1158_2024-08-28	3.28374	0.0724592	0.0341529	3.93086	0.892521	0.87927	0.0751853
SG1158_labels_2024-08-28.tif	SG1158	SG1158_2024-08-28	2.64943	0.0638982	0.0661814	3.30162	0.939189	0.869221	0.067808
SG1158_labels_2024-08-28.tif	SG1158	SG1158_2024-08-28	3.63385	0.0687131	0.059415	4.33069	0.953992	0.893185	0.0547703
SG1158_labels_2024-08-28.tif	SG1158	SG1158_2024-08-28	3.35108	0.126404	0.0917922	4.24677	0.793981	0.80893	0.0562489
SG1158_labels_2024-08-28.tif	SG1158	SG1158_2024-08-28	8.81301	0.0842826	0.0571012	9.65299	0.709252	0.937841	0.0490345
SG1158_labels_2024-08-28.tif	SG1158	SG1158_2024-08-28	5.29736	0.0310562	0.0439227	6.04011	0.806446	0.905328	0.0186885
SG1158_labels_2024-08-28.tif	SG1158	SG1158_2024-08-28	5.18253	0.0985624	0.0897942	5.28975	0.899345	1.03613	0.0729492
SG1158_labels_2024-08-28.tif	SG1158	SG1158_2024-08-28	11.1549	0.0630415	0.0383946	12.3754	0.759753	0.918544	0.026549
SG1158_labels_2024-08-28.tif	SG1158	SG1158_2024-08-28	5.41606	0.0623781	0.024642	6.22167	0.824108	0.905718	0.0300661
SG1158_labels_2024-08-28.tif	SG1158	SG1158_2024-08-28	2.07876	0.0205422	0.0496837	2.36813	0.981824	0.95899	0.0334781
SG1158_labels_2024-08-28.tif	SG1158	SG1158_2024-08-28	4.51888	0.0783196	0.0648605	5.07388	0.746997	0.929233	0.0387506
SG1158_labels_2024-08-28.tif	SG1158	SG1158_2024-08-28	10.1586	0.0562042	0.0977132	11.7756	0.669526	0.876095	0.05824
SG1158_labels_2024-08-28.tif	SG1158	SG1158_2024-08-28	5.14376	0.0356106	0.298896	6.34589	0.949416	0.84372	0.178874
SG1158_labels_2024-08-28.tif	SG1158	SG1158_2024-08-28	5.43472	0.144971	0.0422732	6.57998	0.645272	0.848545	0.0808959
SG1158_labels_2024-08-28.tif	SG1158	SG1158_2024-08-28	12.3955	0.099242	0.134556	15.1622	0.511564	0.817591	0.130028
SG1158_labels_2024-08-28.tif	SG1158	SG1158_2024-08-28	4.11143	0.103639	0.0657044	5.16253	0.926386	0.830575	0.0491624
SG1158_labels_2024-08-28.tif	SG1158	SG1158_2024-08-28	2.59268	0.078629	0.111047	2.78294	0.912074	1.03486	0.0568844
SG1158_labels_2024-08-28.tif	SG1158	SG1158_2024-08-28	11.7292	0.0538975	0.106176	13.2918	0.701199	0.89531	0.0772391
SG1158_labels_2024-08-28.tif	SG1158	SG1158_2024-08-28	2.73159	0.0518169	0.0472873	3.06305	0.90676	0.959297	0.0398239
SG1158_labels_2024-08-28.tif	SG1158	SG1158_2024-08-28	3.44345	0.0746472	0.0879267	4.45671	0.793829	0.78418	0.0599687
SG1158_labels_2024-08-28.tif	SG1158	SG1158_2024-08-28	4.76748	0.0548327	0.0333857	5.62825	0.862116	0.882007	0.0343262
SG1158_labels_2024-08-28.tif	SG1158	SG1158_2024-08-28	5.59268	0.0557301	0.0397603	7.08148	0.772857	0.812828	0.0233101
SG1158_labels_2024-08-28.tif	SG1158	SG1158_2024-08-28	7.38191	0.0682683	0.0726205	8.54752	0.784597	0.879704	0.0383915
SG1158_labels_2024-08-28.tif	SG1158	SG1158_2024-08-28	8.66795	0.0428542	0.0439364	9.84545	0.813921	0.902225	0.0302791
SG1158_labels_2024-08-28.tif	SG1158	SG1158_2024-08-28	6.95763	0.0502	0.0670203	8.16028	0.849854	0.875914	0.0476618
SG1158_labels_2024-08-28.tif	SG1158	SG1158_2024-08-28	3.97694	0.0583811	0.0676708	4.11607	0.916884	1.00386	0.0868291
SG1158_labels_2024-08-28.tif	SG1158	SG1158_2024-08-28	4.37385	0.048569	0.0648706	4.5408	0.763607	1.01062	0.0334709
SG1158_labels_2024-08-28.tif	SG1158	SG1158_2024-08-28	6.64002	0.0968702	0.14418	6.81259	0.726443	1.00225	0.0938462
SG1158_labels_2024-08-28.tif	SG1158	SG1158_2024-08-28	5.65469	0.0747186	0.0772487	7.48705	0.698535	0.774915	0.0457942
SG1158_labels_2024-08-28.tif	SG1158	SG1158_2024-08-28	4.18586	0.0480212	0.0255232	5.32789	0.776561	0.816364	0.0185963
SG1158_labels_2024-08-28.tif	SG1158	SG1158_2024-08-28	4.69119	0.0969342	0.0329682	6.20399	0.84379	0.779077	0.0275274
SG1158_labels_2024-08-28.tif	SG1158	SG1158_2024-08-28	3.17142	0.0812902	0.0558335	3.2867	0.889503	1.03818	0.0404409
SG1158_labels_2024-08-28.tif	SG1158	SG1158_2024-08-28	2.14277	0.0565207	0.0680338	2.56503	0.993977	0.924276	0.037712
SG1158_labels_2024-08-28.tif	SG1158	SG1158_2024-08-28	3.05678	0.103861	0.0477114	3.45648	0.918782	0.946508	0.0880121
SG1158_labels_2024-08-28.tif	SG1158	SG1158_2024-08-28	9.51789	0.0623599	0.104275	11.5768	0.621204	0.837913	0.0568846
SG1158_labels_2024-08-28.tif	SG1158	SG1158_2024-08-28	6.54251	0.0783743	0.208339	6.96192	0.666746	0.975752	0.109412
SG1158_labels_2024-08-28.tif	SG1158	SG1158_2024-08-28	3.46405	0.1319	0.196617	3.91443	0.913221	0.944276	0.0914633
SG1158_labels_2024-08-28.tif	SG1158	SG1158_2024-08-28	5.51504	0.0690651	0.0753154	6.18554	0.777664	0.920135	0.0488587
SG1158_labels_2024-08-28.tif	SG1158	SG1158_2024-08-28	2.41824	0.114409	0.0578403	2.71891	0.97727	0.973316	0.0363209
SG1158_labels_2024-08-28.tif	SG1158	SG1158_2024-08-28	3.97531	0.101297	0.060125	4.50321	0.905026	0.928755	0.040011
SG1158_labels_2024-08-28.tif	SG1158	SG1158_2024-08-28	3.35763	0.0676253	0.0478933	3.63316	0.872771	0.967079	0.0881249
SG1158_labels_2024-08-28.tif	SG1158	SG1158_2024-08-28	3.19995	0.067235	0.0426973	4.04542	0.891384	0.838592	0.0267889
SG1158_labels_2024-08-28.tif	SG1158	SG1158_2024-08-28	4.07464	0.0369781	0.054224	4.42652	0.833126	0.972564	0.0515746
SG1158_labels_2024-08-28.tif	SG1158	SG1158_2024-08-28	8.29885	0.0418472	0.0580108	9.44278	0.576057	0.900054	0.0426153
SG1158_labels_2024-08-28.tif	SG1158	SG1158_2024-08-28	5.23828	0.0787424	0.0501775	6.19799	0.735296	0.867048	0.0204518
SG1158_labels_2024-08-28.tif	SG1158	SG1158_2024-08-28	5.25542	0.0464709	0.0545111	5.82205	0.849019	0.933195	0.0589162
SG1158_labels_2024-08-28.tif	SG1158	SG1158_2024-08-28	3.19731	0.0695669	0.0571502	3.65734	0.964983	0.936185	0.0203539
SG1158_labels_2024-08-28.tif	SG1158	SG1158_2024-08-28	5.32285	0.0519986	0.0660012	5.98305	0.84305	0.914162	0.0197524
SG1158_labels_2024-08-28.tif	SG1158	SG1158_2024-08-28	3.49487	0.0759906	0.0455799	3.75535	0.92998	0.981831	0.0275962
SG1158_labels_2024-08-28.tif	SG1158	SG1158_2024-08-28	8.24055	0.0782599	0.12806	9.57747	0.635907	0.879049	0.0701675
SG1158_labels_2024-08-28.tif	SG1158	SG1158_2024-08-28	3.22614	0.0509141	0.0487462	4.15956	0.927074	0.823583	0.0379114
SG1158_labels_2024-08-28.tif	SG1158	SG1158_2024-08-28	5.17041	0.0630132	0.0443009	5.86997	0.646546	0.911162	0.021893
SG1158_labels_2024-08-28.tif	SG1158	SG1158_2024-08-28	2.33975	0.109105	0.0613557	2.59429	0.97155	0.979057	0.1465
SG1158_labels_2024-08-28.tif	SG1158	SG1158_2024-08-28	8.79204	0.0448073	0.0889978	10.1826	0.486496	0.883817	0.0623787
SG1158_labels_2024-08-28.tif	SG1158	SG1158_2024-08-28	4.05117	0.0770858	0.06216	4.74679	0.803326	0.892341	0.0444744
SG1158_labels_2024-08-28.tif	SG1158	SG1158_2024-08-28	9.56715	0.0655617	0.138844	10.211	0.581038	0.957038	0.0735957
SG1158_labels_2024-08-28.tif	SG1158	SG1158_2024-08-28	3.29098	0.0468075	0.0379818	3.94223	0.874766	0.873455	0.0233349
SG1158_labels_2024-08-28.tif	SG1158	SG1158_2024-08-28	2.58586	0.0750174	0.137126	2.93703	0.961613	0.957302	0.0814723
SG1158_labels_2024-08-28.tif	SG1158	SG1158_2024-08-28	4.24541	0.0859348	0.0916475	4.39034	0.800917	1.03513	0.0638487
SG1158_labels_2024-08-28.tif	SG1158	SG1158_2024-08-28	2.04658	0.0963742	0.070474	2.15515	0.983998	1.07415	0.0531087
SG1158_labels_2024-08-28.tif	SG1158	SG1158_2024-08-28	4.35526	0.0762788	0.112998	5.26593	0.937929	0.855182	0.0254196
SG1158_labels_2024-08-28.tif	SG1158	SG1158_2024-08-28	5.57994	0.0656369	0.0292774	7.10278	0.704322	0.803072	0.073802
SG1158_labels_2024-08-28.tif	SG1158	SG1158_2024-08-28	2.3612	0.113055	0.0571685	2.73444	0.983324	0.934976	0.0252957
SG1158_labels_2024-08-28.tif	SG1158	SG1158_2024-08-28	3.02923	0.0657805	0.154648	3.4367	0.93764	0.917632	0.0991838
SG1158_labels_2024-08-28.tif	SG1158	SG1158_2024-08-28	12.0081	0.0378936	0.0737099	13.5675	0.656112	0.901892	0.0448055
SG1158_labels_2024-08-28.tif	SG1158	SG1158_2024-08-28	4.86674	0.0804837	0.0328979	5.88525	0.910149	0.847681	0.0155642
SG1158_labels_2024-08-28.tif	SG1158	SG1158_2024-08-28	3.92121	0.064454	0.0672952	4.78885	0.923821	0.852637	0.0169691
SG1158_labels_2024-08-28.tif	SG1158	SG1158_2024-08-28	4.63052	0.0895031	0.162711	5.58576	0.732961	0.850569	0.0857272
SG1158_labels_2024-08-28.tif	SG1158	SG1158_2024-08-28	3.15258	0.0594272	0.166938	3.94058	0.961232	0.839103	0.0588223
SG1158_labels_2024-08-28.tif	SG1158	SG1158_2024-08-28	8.10518	0.0373078	0.0636923	9.3776	0.771533	0.884716	0.0256876
SG1158_labels_2024-08-28.tif	SG1158	SG1158_2024-08-28	6.54937	0.0557392	0.100805	7.12705	0.935176	0.947445	0.050363
SG1158_labels_2024-08-28.tif	SG1158	SG1158_2024-08-28	2.25187	0.120844	0.0555739	2.98957	0.901854	0.80621	0.137282
SG1158_labels_2024-08-28.tif	SG1158	SG1158_2024-08-28	5.13173	0.0927281	0.0471408	5.94425	0.935683	0.88099	0.0236539
SG1158_labels_2024-08-28.tif	SG1158	SG1158_2024-08-28	4.97787	0.0439842	0.0683961	5.78562	0.903213	0.888846	0.0580204
SG1158_labels_2024-08-28.tif	SG1158	SG1158_2024-08-28	6.49311	0.0788084	0.12048	7.04004	0.903285	0.959191	0.126046
SG1158_labels_2024-08-28.tif	SG1158	SG1158_2024-08-28	3.23511	0.0883267	0.0971899	3.4866	0.877371	0.956952	0.0436387
SG1158_labels_2024-08-28.tif	SG1158	SG1158_2024-08-28	3.35362	0.115286	0.132529	3.40515	0.904867	1.04149	0.0698496
SG1158_labels_2024-08-28.tif	SG1158	SG1158_2024-08-28	5.98172	0.0586123	0.0527496	6.4565	0.779014	0.956704	0.0669895
SG1158_labels_2024-08-28.tif	SG1158	SG1158_2024-08-28	9.56825	0.127397	0.0950622	10.8088	0.576112	0.888396	0.0680622
SG1158_labels_2024-08-28.tif	SG1158	SG1158_2024-08-28	6.84143	0.033478	0.0397876	7.62804	0.74412	0.930167	0.0304079
SG1158_labels_2024-08-28.tif	SG1158	SG1158_2024-08-28	5.75961	0.0861306	0.0750836	6.73557	0.814106	0.883571	0.0296792
SG1158_labels_2024-08-28.tif	SG1158	SG1158_2024-08-28	7.95323	0.0778502	0.0680404	8.95716	0.865851	0.901011	0.030344
SG1158_labels_2024-08-28.tif	SG1158	SG1158_2024-08-28	6.8806	0.0418137	0.0639588	8.0519	0.609448	0.87061	0.0525501
SG1158_labels_2024-08-28.tif	SG1158	SG1158_2024-08-28	7.20731	0.0489985	0.0245363	8.17401	0.679406	0.900152	0.0164989
SG1158_labels_2024-08-28.tif	SG1158	SG1158_2024-08-28	5.58754	0.0655636	0.0888389	6.41835	0.90272	0.904527	0.0473353
SG1158_labels_2024-08-28.tif	SG1158	SG1158_2024-08-28	3.90498	0.0796379	0.0375998	4.78585	0.975449	0.851723	0.0182652
SG1158_labels_2024-08-28.tif	SG1158	SG1158_2024-08-28	2.78698	0.0550329	0.0802063	2.71233	0.955985	1.09997	0.0447052
SG1158_labels_2024-08-28.tif	SG1158	SG1158_2024-08-28	4.05338	0.0963974	0.0978427	3.77315	0.837151	1.1219	0.0238186
SG1158_labels_2024-08-28.tif	SG1158	SG1158_2024-08-28	3.9603	0.0676579	0.0554977	5.0732	0.668774	0.804131	0.0483576
SG1158_labels_2024-08-28.tif	SG1158	SG1158_2024-08-28	3.7582	0.0867458	0.0967308	4.49684	0.943241	0.871343	0.079006
SG1158_labels_2024-08-28.tif	SG1158	SG1158_2024-08-28	4.69978	0.0589857	0.0589661	5.85495	0.654832	0.8276	0.0494709
SG1158_labels_2024-08-28.tif	SG1158	SG1158_2024-08-28	2.37381	0.0729551	0.13093	3.07297	0.963434	0.827868	0.0577713
SG1158_labels_2024-08-28.tif	SG1158	SG1158_2024-08-28	2.06498	0.0608828	0.0245274	2.5967	0.979586	0.855329	0.0831219
SG1158_labels_2024-08-28.tif	SG1158	SG1158_2024-08-28	3.67805	0.0455917	0.093183	4.2317	0.924558	0.897321	0.0647422
SG1158_labels_2024-08-28.tif	SG1158	SG1158_2024-08-28	4.30092	0.0651993	0.0600727	4.89438	0.949868	0.916616	0.0145551
SG1158_labels_2024-08-28.tif	SG1158	SG1158_2024-08-28	2.69428	0.0386049	0.0569182	3.2227	0.887823	0.886779	0.0433141
SG1158_labels_2024-08-28.tif	SG1158	SG1158_2024-08-28	2.33927	0.172103	0.106008	2.5711	0.936449	1.01364	0.149055
SG1158_labels_2024-08-28.tif	SG1158	SG1158_2024-08-28	7.71024	0.0512467	0.125171	8.88861	0.626635	0.885252	0.0664417
SG1158_labels_2024-08-28.tif	SG1158	SG1158_2024-08-28	2.6197	0.0537052	0.0288981	3.17672	0.968841	0.89452	0.0213814
SG1158_labels_2024-08-28.tif	SG1158	SG1158_2024-08-28	2.33088	0.0530653	0.116095	2.82622	0.936992	0.875756	0.14806
SG1158_labels_2024-08-28.tif	SG1158	SG1158_2024-08-28	5.65915	0.0998934	0.0697167	6.5352	0.897649	0.886245	0.101036
SG1158_labels_2024-08-28.tif	SG1158	SG1158_2024-08-28	4.18278	0.154759	0.0808112	4.34368	0.902151	0.987879	0.0898057
SG1158_labels_2024-08-28.tif	SG1158	SG1158_2024-08-28	4.86415	0.0535601	0.0559723	4.76259	0.844803	1.0896	0.0567066
SG1158_labels_2024-08-28.tif	SG1158	SG1158_2024-08-28	3.50932	0.0457154	0.0692179	4.04922	0.90119	0.932493	0.0412717
SG1158_labels_2024-08-28.tif	SG1158	SG1158_2024-08-28	6.32893	0.0491351	0.0474194	7.38679	0.83444	0.879573	0.0292411
SG1158_labels_2024-08-28.tif	SG1158	SG1158_2024-08-28	2.45546	0.0819127	0.0514597	2.97964	0.972054	0.882751	0.0289989
SG1158_labels_2024-08-28.tif	SG1158	SG1158_2024-08-28	12.969	0.0848988	0.0660304	15.0847	0.657756	0.868575	0.0520497
SG1158_labels_2024-08-28.tif	SG1158	SG1158_2024-08-28	2.60352	0.182379	0.236276	2.76399	0.910873	1.01753	0.113733
SG1158_labels_2024-08-28.tif	SG1158	SG1158_2024-08-28	11.0002	0.0638043	0.032487	13.0258	0.610926	0.856511	0.0297071
SG1158_labels_2024-08-28.tif	SG1158	SG1158_2024-08-28	6.86649	0.0615565	0.165883	7.95781	0.65149	0.887448	0.109619
SG1158_labels_2024-08-28.tif	SG1158	SG1158_2024-08-28	3.71322	0.109074	0.0652764	4.31547	0.835779	0.916395	0.0359523
SG1158_labels_2024-08-28.tif	SG1158	SG1158_2024-08-28	6.58113	0.0657362	0.0224468	7.65367	0.845383	0.882766	0.0198561
SG1158_labels_2024-08-28.tif	SG1158	SG1158_2024-08-28	2.64585	0.0820594	0.102021	3.4083	0.898541	0.830093	0.0439704
SG1158_labels_2024-08-28.tif	SG1158	SG1158_2024-08-28	13.4053	0.079301	0.0546398	15.3221	0.601216	0.887464	0.031908
SG1158_labels_2024-08-28.tif	SG1158	SG1158_2024-08-28	4.84844	0.0976865	0.0626114	5.70786	0.883803	0.879231	0.0403463
SG1158_labels_2024-08-28.tif	SG1158	SG1158_2024-08-28	2.35847	0.106867	0.0690114	2.70119	0.905963	0.909572	0.0163394
SG1158_labels_2024-08-28.tif	SG1158	SG1158_2024-08-28	4.74938	0.0470197	0.0358202	5.30549	0.895018	0.933006	0.0381698
SG1158_labels_2024-08-28.tif	SG1158	SG1158_2024-08-28	7.46644	0.0496124	0.072663	8.87251	0.557494	0.86243	0.0802862
SG1158_labels_2024-08-28.tif	SG1158	SG1158_2024-08-28	8.46481	0.0644749	0.0540259	9.85565	0.768768	0.875755	0.0305499
SG1158_labels_2024-08-28.tif	SG1158	SG1158_2024-08-28	4.74711	0.0685421	0.160687	5.62299	0.711469	0.880545	0.0992986
SG1158_labels_2024-08-28.tif	SG1158	SG1158_2024-08-28	13.9869	0.03896	0.0383682	16.7182	0.410759	0.845656	0.0237306
SG1158_labels_2024-08-28.tif	SG1158	SG1158_2024-08-28	6.55512	0.0612086	0.0840755	7.42782	0.61823	0.915455	0.0521272
SG1158_labels_2024-08-28.tif	SG1158	SG1158_2024-08-28	7.61885	0.0743112	0.0675771	8.37598	0.847575	0.943341	0.0607069
SG1158_labels_2024-08-28.tif	SG1158	SG1158_2024-08-28	15.1932	0.0828918	0.0513748	16.3549	0.332854	0.940704	0.0567487
SG1158_labels_2024-08-28.tif	SG1158	SG1158_2024-08-28	2.43111	0.0500238	0.110925	2.98491	0.943086	0.860996	0.0466185
SG1158_labels_2024-08-28.tif	SG1158	SG1158_2024-08-28	2.54281	0.0755526	0.0595175	3.24598	0.968381	0.807081	0.118284
SG1158_labels_2024-08-28.tif	SG1158	SG1158_2024-08-28	6.74	0.0561569	0.058115	7.78144	0.729492	0.89089	0.0320601
SG1158_labels_2024-08-28.tif	SG1158	SG1158_2024-08-28	3.15087	0.125863	0.0522201	3.6455	0.891161	0.89128	0.106272
SG1158_labels_2024-08-28.tif	SG1158	SG1158_2024-08-28	2.6948	0.0529892	0.0885678	3.1018	0.914982	0.940385	0.117352
SG1158_labels_2024-08-28.tif	SG1158	SG1158_2024-08-28	2.63461	0.0410491	0.0626406	2.85954	0.96795	1.0072	0.0471285
SG1158_labels_2024-08-28.tif	SG1158	SG1158_2024-08-28	5.02337	0.0351941	0.0675129	6.01553	0.908191	0.860318	0.0373482
SG1158_labels_2024-08-28.tif	SG1158	SG1158_2024-08-28	6.95928	0.0933052	0.0606625	8.32364	0.903831	0.847884	0.0368283
SG1158_labels_2024-08-28.tif	SG1158	SG1158_2024-08-28	3.01481	0.0470848	0.063527	3.45196	0.905455	0.943258	0.041464
SG1158_labels_2024-08-28.tif	SG1158	SG1158_2024-08-28	3.55498	0.0369724	0.0323055	4.02465	0.886406	0.927798	0.0249478
SG1158_labels_2024-08-28.tif	SG1158	SG1158_2024-08-28	2.20249	0.0525639	0.0776587	2.74171	0.986453	0.874134	0.0690568
SG1158_labels_2024-08-28.tif	SG1158	SG1158_2024-08-28	2.46639	0.10536	0.0656519	2.70254	0.908551	1.00306	0.0260483
SG1158_labels_2024-08-28.tif	SG1158	SG1158_2024-08-28	3.8987	0.0521316	0.0315224	4.56751	0.946554	0.904542	0.0283151
SG1158_labels_2024-08-28.tif	SG1158	SG1158_2024-08-28	4.12731	0.0434335	0.0827948	5.36137	0.831803	0.799345	0.0440038
SG1158_labels_2024-08-28.tif	SG1158	SG1158_2024-08-28	4.5585	0.0373245	0.043031	4.97346	0.907522	0.973222	0.0282076
SG1158_labels_2024-08-28.tif	SG1158	SG1158_2024-08-28	4.61871	0.0523347	0.0617029	5.97515	0.912457	0.803377	0.0447283
SG1158_labels_2024-08-28.tif	SG1158	SG1158_2024-08-28	4.83078	0.0748142	0.141657	5.40412	0.785447	0.934588	0.102855
SG1158_labels_2024-08-28.tif	SG1158	SG1158_2024-08-28	5.2098	0.0741816	0.062999	5.64015	0.784384	0.961254	0.0329017
SG1158_labels_2024-08-28.tif	SG1158	SG1158_2024-08-28	3.03965	0.0722354	0.197209	3.43637	0.87365	0.908668	0.106156
SG1158_labels_2024-08-28.tif	SG1158	SG1158_2024-08-28	3.27499	0.0347084	0.0281642	4.11062	0.903603	0.843124	0.0258631
SG1158_labels_2024-08-28.tif	SG1158	SG1158_2024-08-28	2.12571	0.0737745	0.0506901	2.86111	0.983045	0.818514	0.0317779
SG1158_labels_2024-08-28.tif	SG1158	SG1158_2024-08-28	3.61926	0.0439139	0.0548764	4.42829	0.846433	0.859367	0.017661
SG1158_labels_2024-08-28.tif	SG1158	SG1158_2024-08-28	7.58531	0.0706609	0.116346	8.801	0.722036	0.88492	0.0688785
SG1158_labels_2024-08-28.tif	SG1158	SG1158_2024-08-28	5.97143	0.0805251	0.0282737	7.11841	0.810733	0.862338	0.0200431
SG1158_labels_2024-08-28.tif	SG1158	SG1158_2024-08-28	4.06342	0.0828524	0.0831069	4.60043	0.870949	0.930982	0.0658688
SG1158_labels_2024-08-28.tif	SG1158	SG1158_2024-08-28	6.54427	0.0639802	0.106131	8.32735	0.709368	0.803214	0.0566157
SG1158_labels_2024-08-28.tif	SG1158	SG1158_2024-08-28	3.69918	0.0685165	0.0802711	4.49152	0.873356	0.854771	0.0490664
SG1158_labels_2024-08-28.tif	SG1158	SG1158_2024-08-28	4.89658	0.0437601	0.0437965	5.58504	0.919564	0.915872	0.025545
SG1158_labels_2024-08-28.tif	SG1158	SG1158_2024-08-28	3.37695	0.127244	0.0624973	4.11232	0.945482	0.868407	0.0710832
SG1158_labels_2024-08-28.tif	SG1158	SG1158_2024-08-28	2.54035	0.0500784	0.0629671	3.24918	0.930365	0.835718	0.0229133
SG1158_labels_2024-08-28.tif	SG1158	SG1158_2024-08-28	2.99051	0.0336843	0.0225216	3.64394	0.87472	0.873918	0.026347
SG1158_labels_2024-08-28.tif	SG1158	SG1158_2024-08-28	4.74893	0.0369404	0.0710918	5.49044	0.859553	0.904192	0.0555742
SG1158_labels_2024-08-28.tif	SG1158	SG1158_2024-08-28	3.01332	0.0753434	0.0411766	3.70972	0.934955	0.864136	0.0193427
SG1158_labels_2024-08-28.tif	SG1158	SG1158_2024-08-28	4.56496	0.0694798	0.1292	4.72478	0.846158	1.01861	0.0713278
SG1158_labels_2024-08-28.tif	SG1158	SG1158_2024-08-28	3.86738	0.0716408	0.0263803	4.77953	0.945077	0.834686	0.0625141
SG1158_labels_2024-08-28.tif	SG1158	SG1158_2024-08-28	5.12569	0.0648691	0.0719585	5.72499	0.948105	0.93284	0.071001
SG1158_labels_2024-08-28.tif	SG1158	SG1158_2024-08-28	2.32441	0.0544695	0.0139071	2.7029	0.899889	0.943575	0.0252125
SG1158_labels_2024-08-28.tif	SG1158	SG1158_2024-08-28	4.89492	0.0231386	0.0238346	5.92262	0.756994	0.856902	0.0196292
SG1158_labels_2024-08-28.tif	SG1158	SG1158_2024-08-28	3.55394	0.0877451	0.080889	4.38259	0.962129	0.838932	0.00997652
SG1158_labels_2024-08-28.tif	SG1158	SG1158_2024-08-28	4.55567	0.0416733	0.0763968	5.49397	0.92028	0.861871	0.0624844
SG1158_labels_2024-08-28.tif	SG1158	SG1158_2024-08-28	3.63489	0.0315669	0.0170515	4.26679	0.947731	0.899903	0.0131884
SG1158_labels_2024-08-28.tif	SG1158	SG1158_2024-08-28	3.56273	0.136099	0.200963	3.72555	0.874535	0.998511	0.0926656
SG1158_labels_2024-08-28.tif	SG1158	SG1158_2024-08-28	2.62921	0.0358289	0.0378103	3.19867	0.976391	0.882572	0.0278521
SG1158_labels_2024-08-28.tif	SG1158	SG1158_2024-08-28	2.54572	0.0711156	0.0809846	2.82733	0.9221	0.984232	0.0486214
SG1158_labels_2024-08-28.tif	SG1158	SG1158_2024-08-28	3.13098	0.0799243	0.137516	3.54845	0.953858	0.961408	0.0792965
SG1158_labels_2024-08-28.tif	SG1158	SG1158_2024-08-28	3.5379	0.0800859	0.080507	3.83152	0.922006	0.981636	0.0496015
SG1158_labels_2024-08-28.tif	SG1158	SG1158_2024-08-28	4.09401	0.0790823	0.102488	4.48403	0.817521	0.958987	0.0662926
SG1158_labels_2024-08-28.tif	SG1158	SG1158_2024-08-28	2.17666	0.103644	0.171628	2.49843	0.986362	0.991567	0.107571
SG1158_labels_2024-08-28.tif	SG1158	SG1158_2024-08-28	2.16619	0.0614453	0.0709411	2.53153	0.993738	0.958817	0.0583962
SG1158_labels_2024-08-28.tif	SG1158	SG1158_2024-08-28	6.15964	0.0679602	0.0952676	6.7788	0.766328	0.941162	0.100251
SG1158_labels_2024-08-28.tif	SG1158	SG1158_2024-08-28	5.8094	0.0548918	0.0531901	6.73175	0.868682	0.892767	0.0303591
SG1158_labels_2024-08-28.tif	SG1158	SG1158_2024-08-28	5.08545	0.0598001	0.0561829	5.62152	0.88068	0.948921	0.0331349
SG1158_labels_2024-08-28.tif	SG1158	SG1158_2024-08-28	4.86281	0.104797	0.0306243	5.13443	0.742828	0.991105	0.0336613
SG1158_labels_2024-08-28.tif	SG1158	SG1158_2024-08-28	4.35955	0.0450447	0.0367062	5.14475	0.682453	0.872409	0.0360311
SG1158_labels_2024-08-28.tif	SG1158	SG1158_2024-08-28	3.16387	0.0534235	0.050979	3.73924	0.950922	0.910311	0.0255226
SG1158_labels_2024-08-28.tif	SG1158	SG1158_2024-08-28	4.33186	0.0877075	0.0380818	4.97602	0.77384	0.911944	0.025779
SG1158_labels_2024-08-28.tif	SG1158	SG1158_2024-08-28	4.1963	0.0893709	0.0425538	4.48123	0.985798	0.9615	0.0878811
SG1158_labels_2024-08-28.tif	SG1158	SG1158_2024-08-28	3.29024	0.0446975	0.150594	4.03558	0.856041	0.851498	0.0431159
SG1158_labels_2024-08-28.tif	SG1158	SG1158_2024-08-28	3.71627	0.0232776	0.0527278	4.34123	0.873358	0.893025	0.0175215
SG1158_labels_2024-08-28.tif	SG1158	SG1158_2024-08-28	4.39209	0.071546	0.0714529	5.75275	0.67715	0.790742	0.106564
SG1158_labels_2024-08-28.tif	SG1158	SG1158_2024-08-28	13.0564	0.0627519	0.100779	15.6626	0.361499	0.843114	0.0936399
SG1158_labels_2024-08-28.tif	SG1158	SG1158_2024-08-28	7.57409	0.0515073	0.0563524	8.54065	0.90445	0.898126	0.0790792
SG1158_labels_2024-08-28.tif	SG1158	SG1158_2024-08-28	6.53727	0.0269833	0.0455176	8.52307	0.700401	0.78476	0.0330791
SG1158_labels_2024-08-28.tif	SG1158	SG1158_2024-08-28	2.7255	0.0587659	0.0725037	3.41531	0.978909	0.85933	0.0366203
SG1158_labels_2024-08-28.tif	SG1158	SG1158_2024-08-28	3.03152	0.096162	0.037102	3.96599	0.915679	0.804219	0.0318544
SG1158_labels_2024-08-28.tif	SG1158	SG1158_2024-08-28	3.56997	0.103942	0.164747	4.70754	0.874446	0.798982	0.114004
SG1158_labels_2024-08-28.tif	SG1158	SG1158_2024-08-28	3.81853	0.0790333	0.107094	5.06123	0.872403	0.782507	0.0704444
SG1158_labels_2024-08-28.tif	SG1158	SG1158_2024-08-28	4.72756	0.0523768	0.100824	5.03992	0.962141	0.990469	0.0734326
SG1158_labels_2024-08-28.tif	SG1158	SG1158_2024-08-28	4.35544	0.0598926	0.0685372	5.39893	0.922601	0.839434	0.0332856
SG1158_labels_2024-08-28.tif	SG1158	SG1158_2024-08-28	6.44229	0.0921795	0.10467	7.46337	0.567524	0.880195	0.0735484
SG1158_labels_2024-08-28.tif	SG1158	SG1158_2024-08-28	3.62328	0.0736864	0.105263	4.5044	0.727743	0.845754	0.0434797
SG1158_labels_2024-08-28.tif	SG1158	SG1158_2024-08-28	3.40364	0.0307812	0.0727065	4.27568	0.88271	0.847086	0.0737692
SG1158_labels_2024-08-28.tif	SG1158	SG1158_2024-08-28	4.16396	0.060877	0.0254674	5.24585	0.859901	0.83005	0.0366689
SG1158_labels_2024-08-28.tif	SG1158	SG1158_2024-08-28	3.03921	0.0866985	0.27484	3.90097	0.813142	0.815779	0.154421
SG1158_labels_2024-08-28.tif	SG1158	SG1158_2024-08-28	4.17657	0.121694	0.117496	5.91479	0.635211	0.729079	0.0727436
SG1158_labels_2024-08-28.tif	SG1158	SG1158_2024-08-28	3.07131	0.0386392	0.0767459	3.68221	0.963331	0.890009	0.0559608
SG1158_labels_2024-08-28.tif	SG1158	SG1158_2024-08-28	2.17163	0.0837496	0.126749	3.044	0.963544	0.771329	0.0846491
SG1158_labels_2024-08-28.tif	SG1158	SG1158_2024-08-28	16.354	0.0770868	0.0987581	18.6021	0.386527	0.878171	0.0702849
SG1158_labels_2024-08-28.tif	SG1158	SG1158_2024-08-28	4.64585	0.0504131	0.0189365	6.05133	0.914907	0.799668	0.0326915
SG1158_labels_2024-08-28.tif	SG1158	SG1158_2024-08-28	3.0899	0.0916785	0.0841129	3.63587	0.910029	0.88396	0.0701766
SG1158_labels_2024-08-28.tif	SG1158	SG1158_2024-08-28	3.41732	0.0736596	0.108133	4.20743	0.923011	0.858458	0.0571185
SG1158_labels_2024-08-28.tif	SG1158	SG1158_2024-08-28	9.53562	0.0665416	0.0963308	11.7431	0.838564	0.824236	0.0533772
SG1158_labels_2024-08-28.tif	SG1158	SG1158_2024-08-28	7.22545	0.0929216	0.14285	9.06941	0.511216	0.812423	0.0873777
SG1158_labels_2024-08-28.tif	SG1158	SG1158_2024-08-28	2.64143	0.0930687	0.11498	3.02377	0.982744	0.916072	0.149216
SG1158_labels_2024-08-28.tif	SG1158	SG1158_2024-08-28	8.23619	0.0522957	0.0459544	10.0763	0.602361	0.83764	0.0565009
SG1158_labels_2024-08-28.tif	SG1158	SG1158_2024-08-28	3.01352	0.138486	0.0698745	3.36806	0.956753	0.959634	0.0260153
SG1158_labels_2024-08-28.tif	SG1158	SG1158_2024-08-28	4.05569	0.0732829	0.0740248	4.67356	0.753912	0.903778	0.0909334
SG1158_labels_2024-08-28.tif	SG1158	SG1158_2024-08-28	7.12284	0.0543723	0.0681254	9.15764	0.639923	0.795433	0.0449154
SG1158_labels_2024-08-28.tif	SG1158	SG1158_2024-08-28	5.48506	0.0569253	0.0477362	7.64717	0.881935	0.733578	0.0421679
SG1158_labels_2024-08-28.tif	SG1158	SG1158_2024-08-28	6.61208	0.0877775	0.0778522	8.41044	0.57264	0.806126	0.0491882
SG1158_labels_2024-08-28.tif	SG1158	SG1158_2024-08-28	3.28829	0.0740991	0.0817909	4.36082	0.899531	0.78091	0.0516833
SG1158_labels_2024-08-28.tif	SG1158	SG1158_2024-08-28	3.73496	0.0564589	0.0567589	4.40021	0.910672	0.893613	0.0393533
SG1158_labels_2024-08-28.tif	SG1158	SG1158_2024-08-28	6.43126	0.0754483	0.0665385	8.15872	0.91823	0.80009	0.0412074
SG1158_labels_2024-08-28.tif	SG1158	SG1158_2024-08-28	5.18145	0.0593114	0.0983973	6.98397	0.779277	0.755908	0.072832
SG1158_labels_2024-08-28.tif	SG1158	SG1158_2024-08-28	7.75328	0.0469028	0.117866	8.9603	0.725198	0.882897	0.0686715
SG1158_labels_2024-08-28.tif	SG1158	SG1158_2024-08-28	4.1635	0.0889087	0.0762403	5.54709	0.911887	0.777492	0.0323319
SG1158_labels_2024-08-28.tif	SG1158	SG1158_2024-08-28	4.87936	0.0527663	0.0505152	5.86776	0.917494	0.864863	0.0661497
SG1158_labels_2024-08-28.tif	SG1158	SG1158_2024-08-28	7.05077	0.132268	0.105932	8.39697	0.731697	0.857419	0.0806116
SG1158_labels_2024-08-28.tif	SG1158	SG1158_2024-08-28	3.21617	0.0565451	0.0356022	3.93831	0.971571	0.869563	0.0371081
SG1158_labels_2024-08-28.tif	SG1158	SG1158_2024-08-28	5.87723	0.0561382	0.0430248	6.94815	0.685078	0.874324	0.0329318
SG1158_labels_2024-08-28.tif	SG1158	SG1158_2024-08-28	4.8477	0.0443506	0.0469608	5.85104	0.815568	0.854194	0.0254766
SG1158_labels_2024-08-28.tif	SG1158	SG1158_2024-08-28	6.87592	0.0557406	0.0706464	8.02506	0.808532	0.876182	0.0372916
SG1158_labels_2024-08-28.tif	SG1158	SG1158_2024-08-28	3.96686	0.0849208	0.0488692	4.54358	0.87564	0.920519	0.0277576
SG1158_labels_2024-08-28.tif	SG1158	SG1158_2024-08-28	3.27717	0.0909447	0.0674587	3.84405	0.910544	0.914021	0.0431998
SG1158_labels_2024-08-28.tif	SG1158	SG1158_2024-08-28	3.94931	0.0633239	0.148355	4.63469	0.840446	0.898281	0.0815425
SG1158_labels_2024-08-28.tif	SG1158	SG1158_2024-08-28	5.92602	0.0907567	0.169637	7.02901	0.652771	0.867066	0.101095
SG1158_labels_2024-08-28.tif	SG1158	SG1158_2024-08-28	3.94457	0.0809569	0.0652659	4.93828	0.893223	0.835277	0.0216382
SG1158_labels_2024-08-28.tif	SG1158	SG1158_2024-08-28	4.84146	0.0718007	0.0312975	6.15257	0.85944	0.819053	0.0241183
SG1158_labels_2024-08-28.tif	SG1158	SG1158_2024-08-28	3.32966	0.0237786	0.090046	3.6496	0.900133	0.957139	0.0365246
SG1158_labels_2024-08-28.tif	SG1158	SG1158_2024-08-28	5.79471	0.0632004	0.116875	6.32722	0.757692	0.957515	0.0691384
SG1158_labels_2024-08-28.tif	SG1158	SG1158_2024-08-28	2.04031	0.0673339	0.1357	2.39137	0.961892	0.937473	0.0204201
SG1158_labels_2024-08-28.tif	SG1158	SG1158_2024-08-28	5.21965	0.0733516	0.0357776	6.11361	0.811951	0.884171	0.0237746
SG1158_labels_2024-08-28.tif	SG1158	SG1158_2024-08-28	7.94413	0.0452835	0.0515364	9.8483	0.744438	0.826496	0.0374804
SG1158_labels_2024-08-28.tif	SG1158	SG1158_2024-08-28	2.66653	0.068786	0.0411297	3.08138	0.969134	0.924092	0.0197396
SG1158_labels_2024-08-28.tif	SG1158	SG1158_2024-08-28	12.36	0.083321	0.0815822	13.7365	0.633026	0.916192	0.0509529
SG1158_labels_2024-08-28.tif	SG1158	SG1158_2024-08-28	5.57493	0.0783784	0.0771799	7.20979	0.838922	0.794368	0.0496268
SG1158_labels_2024-08-28.tif	SG1158	SG1158_2024-08-28	3.40413	0.0676353	0.0971816	4.1619	0.816006	0.863693	0.0617619
SG1158_labels_2024-08-28.tif	SG1158	SG1158_2024-08-28	6.01683	0.0638793	0.146972	6.48571	0.714638	0.967573	0.0837277
SG1158_labels_2024-08-28.tif	SG1158	SG1158_2024-08-28	3.42317	0.0754967	0.112874	4.47149	0.708047	0.796721	0.0649162
SG1158_labels_2024-08-28.tif	SG1158	SG1158_2024-08-28	2.80342	0.0369247	0.0672806	3.52798	0.945871	0.842238	0.0362612
SG1158_labels_2024-08-28.tif	SG1158	SG1158_2024-08-28	3.30534	0.0672643	0.12294	3.7286	0.952288	0.938998	0.03775
SG1158_labels_2024-08-28.tif	SG1158	SG1158_2024-08-28	4.64076	0.040144	0.0724527	5.70749	0.927482	0.843425	0.0375542
SG1158_labels_2024-08-28.tif	SG1158	SG1158_2024-08-28	6.50689	0.0735433	0.137533	7.42322	0.770652	0.903178	0.0699445
SG1158_labels_2024-08-28.tif	SG1158	SG1158_2024-08-28	5.16707	0.0726448	0.0994104	5.24746	0.750796	1.01564	0.0613007
SG1158_labels_2024-08-28.tif	SG1158	SG1158_2024-08-28	3.44066	0.054216	0.0712727	3.95851	0.930883	0.930295	0.0467891
SG1158_labels_2024-08-28.tif	SG1158	SG1158_2024-08-28	7.819	0.0726567	0.0502941	8.09267	0.610444	0.994327	0.0344379
SG1158_labels_2024-08-28.tif	SG1158	SG1158_2024-08-28	6.82015	0.0471601	0.0950723	7.50311	0.73276	0.940626	0.0627752
SG1158_labels_2024-08-28.tif	SG1158	SG1158_2024-08-28	2.7389	0.166964	0.149409	2.89692	0.890075	0.979063	0.237888
SG1158_labels_2024-08-28.tif	SG1158	SG1158_2024-08-28	5.57938	0.053375	0.114413	6.75083	0.782668	0.855769	0.0609862
SG1158_labels_2024-08-28.tif	SG1158	SG1158_2024-08-28	6.72513	0.0586366	0.080946	8.08315	0.671368	0.858301	0.0640775
SG1158_labels_2024-08-28.tif	SG1158	SG1158_2024-08-28	3.05968	0.030665	0.0310652	3.83176	0.884347	0.845051	0.0219032
SG1158_labels_2024-08-28.tif	SG1158	SG1158_2024-08-28	5.20465	0.0786637	0.0760728	6.83914	0.743697	0.781964	0.0437558
SG1158_labels_2024-08-28.tif	SG1158	SG1158_2024-08-28	2.22199	0.101787	0.17224	2.62164	0.909508	0.920863	0.0997959
SG1158_labels_2024-08-28.tif	SG1158	SG1158_2024-08-28	8.0778	0.0763736	0.0472293	10.5006	0.710505	0.78735	0.0422799
SG1158_labels_2024-08-28.tif	SG1158	SG1158_2024-08-28	2.54483	0.0958608	0.0632606	3.29006	0.978575	0.818362	0.079546
SG1158_labels_2024-08-28.tif	SG1158	SG1158_2024-08-28	5.61893	0.0593207	0.135359	6.65605	0.90778	0.869785	0.0839888
SG1158_labels_2024-08-28.tif	SG1158	SG1158_2024-08-28	5.9738	0.0444932	0.048994	6.74593	0.728604	0.917743	0.0342883
SG1158_labels_2024-08-28.tif	SG1158	SG1158_2024-08-28	2.84019	0.0712354	0.0496382	2.86823	0.959924	1.07097	0.0500332
SG1158_labels_2024-08-28.tif	SG1158	SG1158_2024-08-28	5.05102	0.0354564	0.0525776	5.70036	0.895895	0.918031	0.0294994
SG1158_labels_2024-08-28.tif	SG1158	SG1158_2024-08-28	14.5853	0.0408646	0.0646887	16.6058	0.462727	0.887043	0.0419972
SG1158_labels_2024-08-28.tif	SG1158	SG1158_2024-08-28	5.51012	0.0676527	0.0600482	6.37553	0.756279	0.891834	0.0306679
SG1158_labels_2024-08-28.tif	SG1158	SG1158_2024-08-28	3.78245	0.0649836	0.0518398	4.49114	0.763618	0.881879	0.053377
SG1158_labels_2024-08-28.tif	SG1158	SG1158_2024-08-28	4.49717	0.0530578	0.126491	5.3098	0.818182	0.88571	0.0729986
SG1158_labels_2024-08-28.tif	SG1158	SG1158_2024-08-28	2.79718	0.0316079	0.0376208	3.01432	0.975981	1.00854	0.0210238
SG1158_labels_2024-08-28.tif	SG1158	SG1158_2024-08-28	4.09232	0.0555191	0.112779	5.03364	0.870157	0.847028	0.0596804
SG1158_labels_2024-08-28.tif	SG1158	SG1158_2024-08-28	6.85278	0.0575728	0.0597469	8.30703	0.683287	0.842677	0.0252858
SG1158_labels_2024-08-28.tif	SG1158	SG1158_2024-08-28	3.0657	0.101888	0.0959274	3.53016	0.896466	0.929358	0.0600593
SG1158_labels_2024-08-28.tif	SG1158	SG1158_2024-08-28	4.16415	0.0493537	0.0236044	5.01851	0.794198	0.865016	0.0142431
SG1158_labels_2024-08-28.tif	SG1158	SG1158_2024-08-28	3.26386	0.0883891	0.0957129	3.99309	0.961518	0.863587	0.0725771
SG1158_labels_2024-08-28.tif	SG1158	SG1158_2024-08-28	6.62539	0.0404031	0.022331	7.55988	0.851103	0.901716	0.0185517
SG1158_labels_2024-08-28.tif	SG1158	SG1158_2024-08-28	4.1739	0.114553	0.0596222	5.13703	0.856065	0.848182	0.0370566
SG1158_labels_2024-08-28.tif	SG1158	SG1158_2024-08-28	2.713	0.0823171	0.0411617	3.54341	0.821445	0.79686	0.0309223
SG1158_labels_2024-08-28.tif	SG1158	SG1158_2024-08-28	3.78037	0.0441212	0.0248195	4.40388	0.909	0.904718	0.0239523
SG1158_labels_2024-08-28.tif	SG1158	SG1158_2024-08-28	4.12109	0.0851382	0.0223909	5.05918	0.730329	0.855359	0.027813
SG1158_labels_2024-08-28.tif	SG1158	SG1158_2024-08-28	3.3392	0.0497062	0.0480756	3.80841	0.847083	0.926817	0.0379333
SG1158_labels_2024-08-28.tif	SG1158	SG1158_2024-08-28	8.34728	0.0610188	0.0327758	9.98685	0.618427	0.856128	0.0240692
SG1158_labels_2024-08-28.tif	SG1158	SG1158_2024-08-28	4.21886	0.0387106	0.041372	4.99508	0.735923	0.878763	0.0204937
SG1158_labels_2024-08-28.tif	SG1158	SG1158_2024-08-28	3.30811	0.0550902	0.0357023	3.96003	0.911473	0.878213	0.0174873
SG1158_labels_2024-08-28.tif	SG1158	SG1158_2024-08-28	5.18166	0.0833506	0.0299964	5.81584	0.89733	0.927565	0.0434599
SG1158_labels_2024-08-28.tif	SG1158	SG1158_2024-08-28	4.24885	0.101257	0.0590236	4.86235	0.916999	0.909646	0.0718479
SG1158_labels_2024-08-28.tif	SG1158	SG1158_2024-08-28	2.07092	0.058355	0.0953187	2.68559	0.964295	0.832381	0.0456768
SG1158_labels_2024-08-28.tif	SG1158	SG1158_2024-08-28	7.46011	0.0484421	0.0263774	8.85661	0.761307	0.862894	0.0215548
SG1158_labels_2024-08-28.tif	SG1158	SG1158_2024-08-28	6.35969	0.0633406	0.0537401	7.7069	0.839991	0.849789	0.0353089
SG1158_labels_2024-08-28.tif	SG1158	SG1158_2024-08-28	4.96478	0.034142	0.0587295	5.97759	0.869719	0.853749	0.0737797
SG1158_labels_2024-08-28.tif	SG1158	SG1158_2024-08-28	2.06725	0.0969925	0.0657348	2.87689	0.980212	0.781545	0.0398337
SG1158_labels_2024-08-28.tif	SG1158	SG1158_2024-08-28	4.70916	0.0720356	0.0319742	5.55018	0.96005	0.878748	0.0430952
SG1158_labels_2024-08-28.tif	SG1158	SG1158_2024-08-28	7.78071	0.0794943	0.0576396	9.10577	0.698787	0.869455	0.0520705
SG1158_labels_2024-08-28.tif	SG1158	SG1158_2024-08-28	2.70933	0.0395602	0.131414	3.26519	0.929651	0.886197	0.0735404
SG1158_labels_2024-08-28.tif	SG1158	SG1158_2024-08-28	7.41559	0.069448	0.0259941	8.49207	0.841666	0.88572	0.0841129
SG1158_labels_2024-08-28.tif	SG1158	SG1158_2024-08-28	9.30486	0.074941	0.105947	10.3181	0.520264	0.919347	0.0695277
SG1158_labels_2024-08-28.tif	SG1158	SG1158_2024-08-28	8.51272	0.070853	0.0247041	9.18117	0.673655	0.945164	0.0233854
SG1158_labels_2024-08-28.tif	SG1158	SG1158_2024-08-28	7.67079	0.0629824	0.0940348	8.86452	0.7223	0.88341	0.0401833
SG1158_labels_2024-08-28.tif	SG1158	SG1158_2024-08-28	5.47356	0.134836	0.0483812	5.60431	0.728155	1.01239	0.0526208
SG1158_labels_2024-08-28.tif	SG1158	SG1158_2024-08-28	2.73816	0.0781832	0.0205783	2.89884	0.958038	0.998155	0.0933839
SG1158_labels_2024-08-28.tif	SG1158	SG1158_2024-08-28	2.35184	0.0912619	0.22928	2.53743	0.969908	1.01964	0.146277
SG1158_labels_2024-08-28.tif	SG1158	SG1158_2024-08-28	3.75762	0.0569795	0.0776272	4.13122	0.922284	0.953836	0.0889752
SG1158_labels_2024-08-28.tif	SG1158	SG1158_2024-08-28	3.46078	0.09975	0.0745823	3.92006	0.960646	0.925104	0.0177118
SG1158_labels_2024-08-28.tif	SG1158	SG1158_2024-08-28	5.01934	0.800966	0.0464508	5.33302	0.747695	0.967781	0.0297164
SG1158_labels_2024-08-28.tif	SG1158	SG1158_2024-08-28	4.22109	0.0616731	0.0263559	5.18321	0.817854	0.852289	0.0180989
SG1158_labels_2024-08-28.tif	SG1158	SG1158_2024-08-28	6.99702	0.0479713	0.0825313	8.55575	0.544384	0.837878	0.0631803
SG1158_labels_2024-08-28.tif	SG1158	SG1158_2024-08-28	9.89854	0.0547899	0.0473739	11.7787	0.465491	0.857649	0.0273819
SG1158_labels_2024-08-28.tif	SG1158	SG1158_2024-08-28	3.49065	0.118483	0.0575918	3.60552	0.832517	1.03081	0.038543
SG1158_labels_2024-08-28.tif	SG1158	SG1158_2024-08-28	4.23052	0.0617966	0.074018	4.55104	0.914033	0.968653	0.0297835
SG1158_labels_2024-08-28.tif	SG1158	SG1158_2024-08-28	3.58685	0.118229	0.0568479	3.64112	0.871046	1.05236	0.0876396
SG1158_labels_2024-08-28.tif	SG1158	SG1158_2024-08-28	7.9011	0.0463894	0.0930206	9.41592	0.640286	0.863165	0.0496002
SG1158_labels_2024-08-28.tif	SG1158	SG1158_2024-08-28	5.42939	0.100325	0.201513	5.89199	0.703799	0.9623	0.110407
SG1158_labels_2024-08-28.tif	SG1158	SG1158_2024-08-28	6.11271	0.121302	0.0348413	7.30162	0.885678	0.858874	0.0278076
SG1158_labels_2024-08-28.tif	SG1158	SG1158_2024-08-28	2.16466	0.0458464	0.107952	2.837	0.954128	0.806019	0.0335293
SG1158_labels_2024-08-28.tif	SG1158	SG1158_2024-08-28	2.45988	0.0811496	0.0325274	3.03662	0.971366	0.840204	0.0886056
SG1158_labels_2024-08-28.tif	SG1158	SG1158_2024-08-28	4.60278	0.0189408	0.0240438	5.16954	0.883325	0.931558	0.0151779
SG1158_labels_2024-08-28.tif	SG1158	SG1158_2024-08-28	4.87298	0.0757898	0.0484659	5.17591	0.767982	0.982195	0.0216111
SG1158_labels_2024-08-28.tif	SG1158	SG1158_2024-08-28	6.38277	0.0360985	0.0623428	7.35353	0.774415	0.895952	0.0353104
SG1158_labels_2024-08-28.tif	SG1158	SG1158_2024-08-28	3.84303	0.0642712	0.0600543	3.89423	0.856402	1.05946	0.0315887
SG1158_labels_2024-08-28.tif	SG1158	SG1158_2024-08-28	6.20651	0.0802542	0.0746892	6.25798	0.741924	1.03188	0.0598673
SG1158_labels_2024-08-28.tif	SG1158	SG1158_2024-08-28	3.25062	0.140353	0.0849742	3.04439	0.972927	1.09981	0.0555645
SG1158_labels_2024-08-28.tif	SG1158	SG1158_2024-08-28	2.94903	0.0802149	0.127297	3.18506	0.952478	1.00323	0.0589755
SG1158_labels_2024-08-28.tif	SG1158	SG1158_2024-08-28	4.96604	0.0667931	0.209533	5.33988	0.775503	0.973979	0.124594
SG1158_labels_2024-08-28.tif	SG1158	SG1158_2024-08-28	3.31549	0.0765156	0.062399	4.03815	0.913494	0.847674	0.1354
SG1158_labels_2024-08-28.tif	SG1158	SG1158_2024-08-28	5.39178	0.0571988	0.0413179	6.54294	0.659127	0.851567	0.0252164
SG1158_labels_2024-08-28.tif	SG1158	SG1158_2024-08-28	5.96817	0.0661461	0.132848	6.83134	0.72307	0.901036	0.0815646
SG1158_labels_2024-08-28.tif	SG1158	SG1158_2024-08-28	6.13608	0.0466364	0.0275329	7.08109	0.856692	0.876701	0.0164282
SG1158_labels_2024-08-28.tif	SG1158	SG1158_2024-08-28	3.14469	0.0583887	0.0619614	3.68679	0.977333	0.917783	0.0465988
SG1158_labels_2024-08-28.tif	SG1158	SG1158_2024-08-28	5.75847	0.0354029	0.0391004	6.77401	0.913578	0.872442	0.0211315
SG1158_labels_2024-08-28.tif	SG1158	SG1158_2024-08-28	4.243	0.0507986	0.0639584	5.03139	0.828411	0.882628	0.0496603
SG1158_labels_2024-08-28.tif	SG1158	SG1158_2024-08-28	2.96951	0.0606872	0.158608	3.68397	0.943609	0.854863	0.0869982
SG1158_labels_2024-08-28.tif	SG1158	SG1158_2024-08-28	2.55953	0.108941	0.0719969	3.4021	0.937947	0.794746	0.0361141
SG1158_labels_2024-08-28.tif	SG1158	SG1158_2024-08-28	5.35047	0.0540787	0.06805	5.85734	0.71358	0.950562	0.0403606
SG1158_labels_2024-08-28.tif	SG1158	SG1158_2024-08-28	8.19901	0.0859947	0.0784506	9.11899	0.580361	0.917736	0.0461716
SG1158_labels_2024-08-28.tif	SG1158	SG1158_2024-08-28	11.0404	0.108873	0.110659	11.3096	0.547581	0.990563	0.0659456
SG1158_labels_2024-08-28.tif	SG1158	SG1158_2024-08-28	6.00825	0.0585672	0.0271958	7.17297	0.865173	0.867811	0.0263966
SG1158_labels_2024-08-28.tif	SG1158	SG1158_2024-08-28	3.43477	0.0667067	0.0271455	3.99809	0.93489	0.913413	0.0231115
SG1158_labels_2024-08-28.tif	SG1158	SG1158_2024-08-28	7.78974	0.0768429	0.0762981	9.27808	0.520725	0.85807	0.0548458
SG1158_labels_2024-08-28.tif	SG1158	SG1158_2024-08-28	5.65323	0.0680236	0.050904	6.71428	0.711091	0.869364	0.0275141
SG1158_labels_2024-08-28.tif	SG1158	SG1158_2024-08-28	3.15262	0.0668337	0.0550987	4.12427	0.784608	0.814528	0.0320309
SG1158_labels_2024-08-28.tif	SG1158	SG1158_2024-08-28	9.22666	0.0750881	0.0822533	10.3467	0.57748	0.912934	0.0469063
SG1158_labels_2024-08-28.tif	SG1158	SG1158_2024-08-28	10.6405	0.0431671	0.0714639	12.6701	0.632648	0.855696	0.0405855
SG1158_labels_2024-08-28.tif	SG1158	SG1158_2024-08-28	7.58147	0.0616874	0.0595605	8.48358	0.59781	0.915577	0.0395585
SG1158_labels_2024-08-28.tif	SG1158	SG1158_2024-08-28	3.11915	0.0404022	0.0704853	3.62603	0.966251	0.910398	0.0977353
SG1158_labels_2024-08-28.tif	SG1158	SG1158_2024-08-28	2.31804	0.0465572	0.0869981	2.6574	0.97924	0.967957	0.0256122
SG1158_labels_2024-08-28.tif	SG1158	SG1158_2024-08-28	4.98289	0.0286453	0.0656951	5.87411	0.884703	0.864424	0.0150724
SG1158_labels_2024-08-28.tif	SG1158	SG1158_2024-08-28	2.79829	0.0732956	0.0714543	3.17798	0.968813	0.961135	0.0476581
SG1158_labels_2024-08-28.tif	SG1158	SG1158_2024-08-28	3.08504	0.0878069	0.0957213	3.59762	0.900316	0.896188	0.0195766
SG1158_labels_2024-08-28.tif	SG1158	SG1158_2024-08-28	2.3414	0.154033	0.0381115	2.68561	0.973548	0.948159	0.0653145
SG1158_labels_2024-08-28.tif	SG1158	SG1158_2024-08-28	3.51533	0.104429	0.0611154	4.0578	0.95163	0.902319	0.0101865
SG1158_labels_2024-08-28.tif	SG1158	SG1158_2024-08-28	7.09937	0.0842818	0.0811443	7.95172	0.703576	0.910135	0.0497825
SG1158_labels_2024-08-28.tif	SG1158	SG1158_2024-08-28	5.29151	0.0776699	0.0430368	5.99943	0.656142	0.917726	0.0324291
SG1158_labels_2024-08-28.tif	SG1158	SG1158_2024-08-28	2.04385	0.0462719	0.0691085	3.07733	0.819101	0.705826	0.0371981
SG1158_labels_2024-08-28.tif	SG1158	SG1158_2024-08-28	6.0635	0.0631113	0.10742	7.56213	0.566103	0.820322	0.0560012
SG1158_labels_2024-08-28.tif	SG1158	SG1158_2024-08-28	2.12582	0.0671057	0.0248431	2.63898	0.888765	0.879141	0.0252836
SG1158_labels_2024-08-28.tif	SG1158	SG1158_2024-08-28	3.19059	0.0845967	0.0281284	3.93397	0.913206	0.847235	0.00999669
SG1158_labels_2024-08-28.tif	SG1158	SG1158_2024-08-28	3.05869	0.0558166	0.103595	3.49135	0.859701	0.930893	0.0707284
SG1158_labels_2024-08-28.tif	SG1158	SG1158_2024-08-28	7.35578	0.0824267	0.0661832	9.02491	0.471021	0.829322	0.0242917
SG1158_labels_2024-08-28.tif	SG1158	SG1158_2024-08-28	3.50989	0.0552683	0.0477812	3.91724	0.953066	0.945829	0.0551572
SG1158_labels_2024-08-28.tif	SG1158	SG1158_2024-08-28	9.06922	0.0597417	0.0953136	10.1455	0.577274	0.919976	0.0664313
SG1158_labels_2024-08-28.tif	SG1158	SG1158_2024-08-28	2.55992	0.0570225	0.140053	2.90543	0.963945	0.921579	0.0944259
SG1158_labels_2024-08-28.tif	SG1158	SG1158_2024-08-28	4.18495	0.0375606	0.0347446	5.02824	0.874206	0.865692	0.0217343
SG1158_labels_2024-08-28.tif	SG1158	SG1158_2024-08-28	2.54828	0.0617952	0.0369792	2.90066	0.958719	0.915453	0.0113513
SG1158_labels_2024-08-28.tif	SG1158	SG1158_2024-08-28	2.83762	0.0361016	0.0727191	3.60407	0.901866	0.830068	0.0422945
SG1158_labels_2024-08-28.tif	SG1158	SG1158_2024-08-28	5.69733	0.03534	0.079326	6.51487	0.710559	0.897348	0.0286984
SG1158_labels_2024-08-28.tif	SG1158	SG1158_2024-08-28	3.52126	0.0655712	0.0449704	4.15822	0.888732	0.896622	0.0405958
SG1158_labels_2024-08-28.tif	SG1158	SG1158_2024-08-28	5.53905	0.0904121	0.0324274	6.55402	0.589121	0.866649	0.0245474
SG1158_labels_2024-08-28.tif	SG1158	SG1158_2024-08-28	2.73044	0.115684	0.0815497	3.40363	0.807929	0.833175	0.0305509
SG1158_labels_2024-08-28.tif	SG1158	SG1158_2024-08-28	5.43725	0.0867308	0.0801376	5.75699	0.679693	0.980523	0.071309
SG1158_labels_2024-08-28.tif	SG1158	SG1158_2024-08-28	8.86907	0.0503802	0.184938	10.9115	0.483735	0.829197	0.112815
SG1158_labels_2024-08-28.tif	SG1158	SG1158_2024-08-28	17.6595	0.06488	0.151859	21.5391	0.506991	0.829648	0.0832231
SG1158_labels_2024-08-28.tif	SG1158	SG1158_2024-08-28	4.98236	0.0703082	0.170409	6.88902	0.700011	0.738175	0.0931029
SG1158_labels_2024-08-28.tif	SG1158	SG1158_2024-08-28	2.29139	0.060998	0.0861506	2.41683	0.992846	1.0166	0.17249
SG1158_labels_2024-08-28.tif	SG1158	SG1158_2024-08-28	5.1916	0.0753003	0.132236	7.09967	0.801489	0.753025	0.0723649
SG1158_labels_2024-08-28.tif	SG1158	SG1158_2024-08-28	7.6924	0.0888716	0.0929327	10.0806	0.682938	0.777142	0.059252
SG1158_labels_2024-08-28.tif	SG1158	SG1158_2024-08-28	2.58092	0.149129	0.14816	3.0334	0.894567	0.897083	0.151452
SG1158_labels_2024-08-28.tif	SG1158	SG1158_2024-08-28	2.56938	0.114079	0.0617849	3.33268	0.941443	0.822222	0.0595714
SG1158_labels_2024-08-28.tif	SG1158	SG1158_2024-08-28	3.82119	0.0850913	0.105559	4.0107	0.895279	1.01838	0.0680584
SG1158_labels_2024-08-28.tif	SG1158	SG1158_2024-08-28	5.12744	0.0464344	0.0344972	6.01994	0.787498	0.888575	0.027888
SG1158_labels_2024-08-28.tif	SG1158	SG1158_2024-08-28	2.2766	0.0923359	0.129038	2.50189	0.915896	0.997581	0.0881184
SG1158_labels_2024-08-28.tif	SG1158	SG1158_2024-08-28	4.24448	0.0899801	0.0403628	5.14909	0.710739	0.85072	0.0277432
SG1158_labels_2024-08-28.tif	SG1158	SG1158_2024-08-28	3.69305	0.0566427	0.0751875	5.029	0.93905	0.763292	0.0379057
SG1158_labels_2024-08-28.tif	SG1158	SG1158_2024-08-28	6.36245	0.048769	0.0577443	6.92768	0.859263	0.95369	0.0436352
SG1158_labels_2024-08-28.tif	SG1158	SG1158_2024-08-28	3.39561	0.0618034	0.0288296	3.88323	0.889845	0.930495	0.0271935
SG1158_labels_2024-08-28.tif	SG1158	SG1158_2024-08-28	7.95711	0.0707666	0.0367936	9.01845	0.680245	0.904162	0.0201047
SG1158_labels_2024-08-28.tif	SG1158	SG1158_2024-08-28	4.94917	0.0602352	0.0685811	5.56108	0.867099	0.936751	0.0411223
SG1158_labels_2024-08-28.tif	SG1158	SG1158_2024-08-28	9.23199	0.0794957	0.10929	10.4606	0.567638	0.902218	0.071104
SG1158_labels_2024-08-28.tif	SG1158	SG1158_2024-08-28	6.00883	0.0506373	0.0642911	6.64013	0.831898	0.934447	0.0440319
SG1158_labels_2024-08-28.tif	SG1158	SG1158_2024-08-28	13.6858	0.0690652	0.072673	15.6631	0.446408	0.880715	0.0526474
SG1158_labels_2024-08-28.tif	SG1158	SG1158_2024-08-28	3.02255	0.101187	0.042513	4.29101	0.913804	0.732394	0.0324535
SG1158_labels_2024-08-28.tif	SG1158	SG1158_2024-08-28	6.47809	0.0783277	0.145544	7.5254	0.758396	0.880386	0.0853264
SG1158_labels_2024-08-28.tif	SG1158	SG1158_2024-08-28	3.48362	0.103274	0.104664	3.62781	0.841541	1.04746	0.0420116
SG1158_labels_2024-08-28.tif	SG1158	SG1158_2024-08-28	6.20943	0.0751365	0.0280791	6.76056	0.634918	0.949122	0.0204502
SG1158_labels_2024-08-28.tif	SG1158	SG1158_2024-08-28	5.22989	0.0523954	0.0669588	6.24331	0.765393	0.857455	0.0272354
SG1158_labels_2024-08-28.tif	SG1158	SG1158_2024-08-28	3.61484	0.124017	0.0860588	3.78269	0.887423	0.986739	0.107347
SG1158_labels_2024-08-28.tif	SG1158	SG1158_2024-08-28	5.95387	0.0663336	0.0736164	6.86253	0.803975	0.899388	0.0353037
SG1158_labels_2024-08-28.tif	SG1158	SG1158_2024-08-28	5.39766	0.0740263	0.0492688	6.22118	0.91635	0.891133	0.0814869
SG1158_labels_2024-08-28.tif	SG1158	SG1158_2024-08-28	5.92368	0.0778562	0.0865634	7.37746	0.881673	0.822363	0.103753
SG1158_labels_2024-08-28.tif	SG1158	SG1158_2024-08-28	5.17964	0.0683463	0.151844	6.04998	0.821278	0.871844	0.0804934
SG1158_labels_2024-08-28.tif	SG1158	SG1158_2024-08-28	9.87884	0.0604944	0.0751588	10.6383	0.498599	0.945936	0.0511373
SG1158_labels_2024-08-28.tif	SG1158	SG1158_2024-08-28	7.33712	0.0266759	0.0979613	8.1952	0.833041	0.912391	0.0461541
SG1158_labels_2024-08-28.tif	SG1158	SG1158_2024-08-28	6.95427	0.132212	0.151595	7.65292	0.700638	0.92079	0.0811742
SG1158_labels_2024-08-28.tif	SG1158	SG1158_2024-08-28	4.3269	0.0472128	0.0438922	5.04104	0.94621	0.897422	0.024905
SG1158_labels_2024-08-28.tif	SG1158	SG1158_2024-08-28	5.4917	0.0542557	0.0384166	6.79359	0.635898	0.833538	0.0285158
SG1158_labels_2024-08-28.tif	SG1158	SG1158_2024-08-28	5.61106	0.072935	0.0750613	6.35892	0.661263	0.908821	0.0426087
SG1158_labels_2024-08-28.tif	SG1158	SG1158_2024-08-28	8.62189	0.0739061	0.0735996	10.4833	0.876675	0.840749	0.0425898
SG1158_labels_2024-08-28.tif	SG1158	SG1158_2024-08-28	4.84396	0.0464236	0.105783	5.68333	0.806341	0.891491	0.0608331
SG1158_labels_2024-08-28.tif	SG1158	SG1158_2024-08-28	4.68476	0.0367858	0.103012	5.50626	0.843767	0.887826	0.0584601
SG1158_labels_2024-08-28.tif	SG1158	SG1158_2024-08-28	3.59462	0.0542828	0.0797654	4.38525	0.870404	0.865919	0.0431243
SG1158_labels_2024-08-28.tif	SG1158	SG1158_2024-08-28	5.07281	0.0569884	0.108114	5.69744	0.716275	0.920256	0.0674877
SG1158_labels_2024-08-28.tif	SG1158	SG1158_2024-08-28	3.76233	0.0551634	0.0878377	4.30644	0.854573	0.924083	0.0553063
SG1158_labels_2024-08-28.tif	SG1158	SG1158_2024-08-28	5.22271	0.0645331	0.0588749	5.98738	0.853247	0.901541	0.0355453
SG1158_labels_2024-08-28.tif	SG1158	SG1158_2024-08-28	7.4893	0.0414358	0.0625983	9.09325	0.623896	0.839981	0.0478731
SG1158_labels_2024-08-28.tif	SG1158	SG1158_2024-08-28	5.36334	0.0410491	0.0856284	6.30614	0.88943	0.872947	0.0215666
SG1158_labels_2024-08-28.tif	SG1158	SG1158_2024-08-28	6.67034	0.0323868	0.0876889	7.80733	0.851686	0.880378	0.0481057
SG1158_labels_2024-08-28.tif	SG1158	SG1158_2024-08-28	3.61097	0.0714339	0.0367424	3.78011	0.895751	1.01694	0.0257944
SG1158_labels_2024-08-28.tif	SG1158	SG1158_2024-08-28	5.40621	0.060442	0.0800551	6.34468	0.787608	0.878457	0.0344156
SG1158_labels_2024-08-28.tif	SG1158	SG1158_2024-08-28	4.24794	0.0503863	0.0394693	5.00368	0.729374	0.877191	0.0205564
SG1158_labels_2024-08-28.tif	SG1158	SG1158_2024-08-28	4.17221	0.0507338	0.063009	4.8096	0.917216	0.90017	0.0249867
SG1158_labels_2024-08-28.tif	SG1158	SG1158_2024-08-28	3.5275	0.0456329	0.0205239	4.03146	0.942609	0.9216	0.0195134
SG1158_labels_2024-08-28.tif	SG1158	SG1158_2024-08-28	5.79172	0.0565777	0.112556	7.15819	0.694483	0.833427	0.0699566
SG1158_labels_2024-08-28.tif	SG1158	SG1158_2024-08-28	6.7517	0.0433734	0.0192768	8.04141	0.770588	0.861644	0.0182127
SG1158_labels_2024-08-28.tif	SG1158	SG1158_2024-08-28	3.84163	0.0614504	0.073962	4.21168	0.832771	0.971259	0.0620823
SG1158_labels_2024-08-28.tif	SG1158	SG1158_2024-08-28	2.91824	0.0352442	0.100507	3.71367	0.872196	0.825529	0.061104
SG1158_labels_2024-08-28.tif	SG1158	SG1158_2024-08-28	2.89883	0.0572232	0.0263474	3.12723	0.863338	1.00643	0.0411285
SG1158_labels_2024-08-28.tif	SG1158	SG1158_2024-08-28	4.82761	0.0636296	0.069609	5.67282	0.624454	0.883574	0.0472803
SG1158_labels_2024-08-28.tif	SG1158	SG1158_2024-08-28	3.56332	0.0527044	0.0481007	4.37211	0.902545	0.85501	0.0426412
SG1158_labels_2024-08-28.tif	SG1158	SG1158_2024-08-28	5.11304	0.0610811	0.102756	6.18604	0.865067	0.857544	0.0569321
SG1158_labels_2024-08-28.tif	SG1158	SG1158_2024-08-28	4.76823	0.0590823	0.110465	5.57531	0.831424	0.898122	0.0654648
SG1158_labels_2024-08-28.tif	SG1158	SG1158_2024-08-28	9.898	0.0805848	0.152362	11.0057	0.550041	0.917665	0.104477
SG1158_labels_2024-08-28.tif	SG1158	SG1158_2024-08-28	9.30988	0.0366855	0.0605659	11.0227	0.734249	0.862402	0.0452963
SG1158_labels_2024-08-28.tif	SG1158	SG1158_2024-08-28	3.87142	0.0367838	0.0520018	4.35656	0.778001	0.930661	0.0489128
SG1158_labels_2024-08-28.tif	SG1158	SG1158_2024-08-28	5.12808	0.0381845	0.0254061	6.2808	0.704471	0.842038	0.0157112
SG1158_labels_2024-08-28.tif	SG1158	SG1158_2024-08-28	6.6317	0.112718	0.203445	7.83139	0.549416	0.877451	0.124574
SG1158_labels_2024-08-28.tif	SG1158	SG1158_2024-08-28	3.10459	0.059738	0.166784	3.44791	0.963136	0.97144	0.0912193
SG1158_labels_2024-08-28.tif	SG1158	SG1158_2024-08-28	3.73135	0.0992967	0.0456216	4.09477	0.908605	0.970862	0.034659
SG1158_labels_2024-08-28.tif	SG1158	SG1158_2024-08-28	5.79659	0.0743963	0.0862496	7.50699	0.585463	0.789497	0.0524568
SG1158_labels_2024-08-28.tif	SG1158	SG1158_2024-08-28	7.28856	0.0917529	0.125846	8.39021	0.611599	0.888017	0.0883893
SG1158_labels_2024-08-28.tif	SG1158	SG1158_2024-08-28	2.6636	0.0566495	0.0543401	3.22686	0.907995	0.897598	0.0377404
SG1158_labels_2024-08-28.tif	SG1158	SG1158_2024-08-28	4.92522	0.163037	0.0758894	4.73719	0.879857	1.09952	0.0514524
SG1158_labels_2024-08-28.tif	SG1158	SG1158_2024-08-28	7.74509	0.12289	0.0676335	8.77141	0.643508	0.904275	0.0364566
SG1158_labels_2024-09-03.tif	SG1158	SG1158_2024-09-03	4.68768	0.0560818	0.0252548	5.51019	0.882569	0.886668	0.0160133
SG1158_labels_2024-09-03.tif	SG1158	SG1158_2024-09-03	7.06245	0.0779774	0.0618127	7.48711	0.63865	0.97358	0.046243
SG1158_labels_2024-09-03.tif	SG1158	SG1158_2024-09-03	2.67582	0.114237	0.122803	2.94215	0.990162	0.93939	0.145722
SG1158_labels_2024-09-03.tif	SG1158	SG1158_2024-09-03	10.3186	0.0577302	0.0225909	11.4632	0.750825	0.915717	0.0327171
SG1158_labels_2024-09-03.tif	SG1158	SG1158_2024-09-03	2.87467	0.0752101	0.0874596	3.47513	0.906971	0.877228	0.0886447
SG1158_labels_2024-09-03.tif	SG1158	SG1158_2024-09-03	8.38979	0.0714048	0.177336	8.99545	0.5701	0.954497	0.104053
SG1158_labels_2024-09-03.tif	SG1158	SG1158_2024-09-03	4.98886	0.056554	0.182386	4.61997	0.827283	1.14883	0.0963041
SG1158_labels_2024-09-03.tif	SG1158	SG1158_2024-09-03	3.91753	0.0731643	0.0269495	5.0919	0.85644	0.80184	0.0204376
SG1158_labels_2024-09-03.tif	SG1158	SG1158_2024-09-03	4.27673	0.069061	0.0659663	4.74323	0.938087	0.936765	0.0306626
SG1158_labels_2024-09-03.tif	SG1158	SG1158_2024-09-03	3.579	0.024231	0.0556004	4.09207	0.97184	0.914234	0.0085495
SG1158_labels_2024-09-03.tif	SG1158	SG1158_2024-09-03	4.82933	0.0358862	0.0366646	5.9172	0.959018	0.849086	0.0231522
SG1158_labels_2024-09-03.tif	SG1158	SG1158_2024-09-03	4.87165	0.062123	0.0467399	5.26892	0.941951	0.971327	0.037294
SG1158_labels_2024-09-03.tif	SG1158	SG1158_2024-09-03	4.62935	0.055948	0.0547285	5.33354	0.922123	0.894486	0.0784684
SG1158_labels_2024-09-03.tif	SG1158	SG1158_2024-09-03	7.48611	0.0713371	0.187492	7.98725	0.766712	0.960815	0.104742
SG1158_labels_2024-09-03.tif	SG1158	SG1158_2024-09-03	4.75005	0.0543181	0.0341028	5.56852	0.918352	0.882465	0.0461303
SG1158_labels_2024-09-03.tif	SG1158	SG1158_2024-09-03	3.22315	0.0721246	0.056762	3.56788	0.981259	0.981709	0.0344963
SG1158_labels_2024-09-03.tif	SG1158	SG1158_2024-09-03	5.49247	0.0856119	0.0567911	6.16015	0.882205	0.912964	0.0526218
SG1158_labels_2024-09-03.tif	SG1158	SG1158_2024-09-03	4.23187	0.0750868	0.0553545	4.9757	0.821054	0.890669	0.0304255
SG1158_labels_2024-09-03.tif	SG1158	SG1158_2024-09-03	6.31558	0.0958449	0.100786	7.59219	0.698403	0.85845	0.0526762
SG1158_labels_2024-09-03.tif	SG1158	SG1158_2024-09-03	5.05906	0.040651	0.101217	5.42024	0.866545	0.978757	0.0709118
SG1158_labels_2024-09-03.tif	SG1158	SG1158_2024-09-03	6.02203	0.0528488	0.0473941	6.55779	0.80329	0.93615	0.0298158
SG1158_labels_2024-09-03.tif	SG1158	SG1158_2024-09-03	8.52279	0.0628445	0.0463235	9.5946	0.806694	0.905473	0.056994
SG1158_labels_2024-09-03.tif	SG1158	SG1158_2024-09-03	12.0549	0.068176	0.0454416	13.8313	0.470095	0.882359	0.045225
SG1158_labels_2024-09-03.tif	SG1158	SG1158_2024-09-03	2.55517	0.0994998	0.0307671	3.05155	0.894746	0.877914	0.0850947
SG1158_labels_2024-09-03.tif	SG1158	SG1158_2024-09-03	4.93016	0.0631573	0.113208	5.94053	0.815352	0.857364	0.0688008
SG1158_labels_2024-09-03.tif	SG1158	SG1158_2024-09-03	12.5261	0.0701395	0.0316811	13.6774	0.532312	0.931005	0.0204758
SG1158_labels_2024-09-03.tif	SG1158	SG1158_2024-09-03	4.08915	0.107442	0.056951	4.83676	0.912223	0.888816	0.0399225
SG1158_labels_2024-09-03.tif	SG1158	SG1158_2024-09-03	8.82609	0.062957	0.0491849	10.7722	0.525773	0.834685	0.0340059
SG1158_labels_2024-09-03.tif	SG1158	SG1158_2024-09-03	9.01227	0.0824439	0.123609	10.3278	0.681845	0.895519	0.0737772
SG1158_labels_2024-09-03.tif	SG1158	SG1158_2024-09-03	3.86799	0.0856391	0.0434572	4.51041	0.930244	0.906208	0.0245047
SG1158_labels_2024-09-03.tif	SG1158	SG1158_2024-09-03	2.66714	0.0888661	0.039417	3.15348	0.935339	0.881477	0.117134
SG1158_labels_2024-09-03.tif	SG1158	SG1158_2024-09-03	10.0892	0.0691731	0.0777085	11.585	0.458516	0.881969	0.0333647
SG1158_labels_2024-09-03.tif	SG1158	SG1158_2024-09-03	4.28629	0.0419964	0.041751	4.99603	0.923942	0.894676	0.0124588
SG1158_labels_2024-09-03.tif	SG1158	SG1158_2024-09-03	4.66598	0.102924	0.0291272	5.36709	0.950716	0.898709	0.0167034
SG1158_labels_2024-09-03.tif	SG1158	SG1158_2024-09-03	3.79824	0.043036	0.0451841	4.29956	0.905444	0.913385	0.0122038
SG1158_labels_2024-09-03.tif	SG1158	SG1158_2024-09-03	7.35935	0.0639331	0.140431	8.82033	0.605455	0.856526	0.075912
SG1158_labels_2024-09-03.tif	SG1158	SG1158_2024-09-03	3.65433	0.0394504	0.0429539	4.48872	0.908572	0.849958	0.0242264
SG1158_labels_2024-09-03.tif	SG1158	SG1158_2024-09-03	5.39675	0.0444996	0.0567852	5.70994	0.786625	0.995204	0.0545009
SG1158_labels_2024-09-03.tif	SG1158	SG1158_2024-09-03	4.95655	0.04565	0.0522095	5.69615	0.892815	0.897561	0.0163629
SG1158_labels_2024-09-03.tif	SG1158	SG1158_2024-09-03	5.25355	0.0342996	0.0588751	5.78194	0.864726	0.949253	0.0361448
SG1158_labels_2024-09-03.tif	SG1158	SG1158_2024-09-03	5.34241	0.0802519	0.0652169	5.87588	0.90648	0.942073	0.065831
SG1158_labels_2024-09-03.tif	SG1158	SG1158_2024-09-03	6.68253	0.108114	0.058536	7.90457	0.882114	0.859988	0.0266641
SG1158_labels_2024-09-03.tif	SG1158	SG1158_2024-09-03	6.09909	0.068791	0.0545062	7.0185	0.882986	0.891974	0.01403
SG1158_labels_2024-09-03.tif	SG1158	SG1158_2024-09-03	6.23427	0.0544891	0.0376024	6.94498	0.863442	0.928456	0.0147782
SG1158_labels_2024-09-03.tif	SG1158	SG1158_2024-09-03	8.2046	0.0409501	0.0563401	8.99376	0.77265	0.934915	0.0284873
SG1158_labels_2024-09-03.tif	SG1158	SG1158_2024-09-03	6.32885	0.0875697	0.041061	7.00428	0.863888	0.933917	0.0292085
SG1158_labels_2024-09-03.tif	SG1158	SG1158_2024-09-03	7.15316	0.0502144	0.0495666	8.07039	0.641091	0.905432	0.0277451
SG1158_labels_2024-09-03.tif	SG1158	SG1158_2024-09-03	10.7251	0.0517094	0.0735697	11.9394	0.558359	0.915104	0.0420534
SG1158_labels_2024-09-03.tif	SG1158	SG1158_2024-09-03	4.72977	0.0459044	0.0477703	5.78328	0.885165	0.846763	0.0318941
SG1158_labels_2024-09-03.tif	SG1158	SG1158_2024-09-03	4.59839	0.0722471	0.0230878	5.43265	0.874402	0.882155	0.0223697
SG1158_labels_2024-09-03.tif	SG1158	SG1158_2024-09-03	13.5742	0.0840819	0.0387886	14.2598	0.490355	0.959181	0.0410131
SG1158_labels_2024-09-03.tif	SG1158	SG1158_2024-09-03	4.82238	0.0889252	0.136666	5.49609	0.895274	0.920592	0.101452
SG1158_labels_2024-09-03.tif	SG1158	SG1158_2024-09-03	6.36375	0.0717562	0.100831	7.81361	0.873575	0.831619	0.0536975
SG1158_labels_2024-09-03.tif	SG1158	SG1158_2024-09-03	5.23873	0.0860214	0.16803	6.36371	0.970812	0.847175	0.10278
SG1158_labels_2024-09-03.tif	SG1158	SG1158_2024-09-03	9.72368	0.0506201	0.0503348	10.7875	0.83479	0.92152	0.0364397
SG1158_labels_2024-09-03.tif	SG1158	SG1158_2024-09-03	22.3128	0.0618863	0.119422	24.5482	0.258771	0.916075	0.0798277
SG1158_labels_2024-09-03.tif	SG1158	SG1158_2024-09-03	10.2743	0.0674292	0.0518897	10.9429	0.458197	0.956405	0.0395348
SG1158_labels_2024-09-03.tif	SG1158	SG1158_2024-09-03	5.06797	0.0627848	0.162027	5.50757	0.888661	0.955589	0.0883082
SG1158_labels_2024-09-03.tif	SG1158	SG1158_2024-09-03	7.03043	0.0543814	0.0630505	7.56068	0.795835	0.965876	0.0726974
SG1158_labels_2024-09-03.tif	SG1158	SG1158_2024-09-03	5.96437	0.0491996	0.0581612	6.82285	0.930153	0.897526	0.0670499
SG1158_labels_2024-09-03.tif	SG1158	SG1158_2024-09-03	5.50063	0.0722298	0.0446949	7.068	0.706863	0.800605	0.0270072
SG1158_labels_2024-09-03.tif	SG1158	SG1158_2024-09-03	4.21706	0.0560751	0.0762423	4.93098	0.952601	0.89125	0.0677254
SG1158_labels_2024-09-03.tif	SG1158	SG1158_2024-09-03	6.91603	0.0789469	0.172076	7.94318	0.644554	0.894741	0.123529
SG1158_labels_2024-09-03.tif	SG1158	SG1158_2024-09-03	11.141	0.0848901	0.0740951	11.9988	0.657195	0.951086	0.058695
SG1158_labels_2024-09-03.tif	SG1158	SG1158_2024-09-03	5.28274	0.0718708	0.178437	5.91685	0.670252	0.909307	0.0884079
SG1158_labels_2024-09-03.tif	SG1158	SG1158_2024-09-03	5.30321	0.0743295	0.0369314	6.18052	0.956402	0.890558	0.0183153
SG1158_labels_2024-09-03.tif	SG1158	SG1158_2024-09-03	9.22177	0.0472152	0.0350671	10.8545	0.66883	0.864296	0.0305151
SG1158_labels_2024-09-03.tif	SG1158	SG1158_2024-09-03	6.67626	0.0425687	0.0135893	7.05671	0.940983	0.977628	0.0105801
SG1158_labels_2024-09-03.tif	SG1158	SG1158_2024-09-03	6.04506	0.047504	0.0791187	6.76778	0.830445	0.92879	0.0549837
SG1158_labels_2024-09-03.tif	SG1158	SG1158_2024-09-03	6.11181	0.0442045	0.0817233	7.59309	0.7741	0.82659	0.041281
SG1158_labels_2024-09-03.tif	SG1158	SG1158_2024-09-03	3.71496	0.079609	0.113191	4.32644	0.834949	0.891936	0.0602603
SG1158_labels_2024-09-03.tif	SG1158	SG1158_2024-09-03	7.10459	0.0619237	0.0526445	8.26983	0.902037	0.882124	0.0370758
SG1158_labels_2024-09-03.tif	SG1158	SG1158_2024-09-03	3.97185	0.0508199	0.0722571	4.80151	0.87825	0.876888	0.04102
SG1158_labels_2024-09-03.tif	SG1158	SG1158_2024-09-03	7.32458	0.0918209	0.129072	8.3273	0.617436	0.891142	0.0713497
SG1158_labels_2024-09-03.tif	SG1158	SG1158_2024-09-03	6.96832	0.0528035	0.0431785	8.18451	0.721613	0.874038	0.0243379
SG1158_labels_2024-09-03.tif	SG1158	SG1158_2024-09-03	12.6908	0.0718337	0.0715057	14.5611	0.429928	0.885499	0.0406624
SG1158_labels_2024-09-03.tif	SG1158	SG1158_2024-09-03	11.4318	0.074744	0.056835	12.7995	0.525686	0.901467	0.0717871
SG1158_labels_2024-09-03.tif	SG1158	SG1158_2024-09-03	4.92626	0.065039	0.202539	5.73898	0.750262	0.899635	0.113509
SG1158_labels_2024-09-03.tif	SG1158	SG1158_2024-09-03	3.27217	0.0343318	0.104738	3.81383	0.964958	0.932007	0.0532251
SG1158_labels_2024-09-03.tif	SG1158	SG1158_2024-09-03	4.12853	0.140667	0.0588375	5.04114	0.71718	0.866953	0.133436
SG1158_labels_2024-09-03.tif	SG1158	SG1158_2024-09-03	2.21663	0.10611	0.0662354	2.59684	0.891643	0.932822	0.0776822
SG1158_labels_2024-09-03.tif	SG1158	SG1158_2024-09-03	4.60964	0.0558828	0.0251678	5.48115	0.941226	0.875893	0.0151726
SG1158_labels_2024-09-03.tif	SG1158	SG1158_2024-09-03	7.6152	0.076353	0.0429659	8.30688	0.814034	0.945408	0.0319244
SG1158_labels_2024-09-03.tif	SG1158	SG1158_2024-09-03	4.28103	0.0459389	0.0376792	4.6388	0.754102	0.978443	0.0237606
SG1158_labels_2024-09-03.tif	SG1158	SG1158_2024-09-03	6.33276	0.0454414	0.0406031	7.24707	0.792449	0.899476	0.0152771
SG1158_labels_2024-09-03.tif	SG1158	SG1158_2024-09-03	5.29777	0.0736302	0.0569621	5.7134	0.832285	0.964822	0.0598575
SG1158_labels_2024-09-03.tif	SG1158	SG1158_2024-09-03	4.17671	0.0848262	0.0859967	4.59012	0.909034	0.948879	0.0703942
SG1158_labels_2024-09-03.tif	SG1158	SG1158_2024-09-03	6.77022	0.0952834	0.0610572	8.2134	0.736304	0.844986	0.0312487
SG1158_labels_2024-09-03.tif	SG1158	SG1158_2024-09-03	3.39476	0.0416684	0.0389638	3.9997	0.890025	0.897652	0.0509214
SG1158_labels_2024-09-03.tif	SG1158	SG1158_2024-09-03	3.78167	0.0864371	0.0400558	4.45847	0.926163	0.875127	0.0765805
SG1158_labels_2024-09-03.tif	SG1158	SG1158_2024-09-03	2.91764	0.0750628	0.0555867	3.68769	0.785399	0.837713	0.0318049
SG1158_labels_2024-09-03.tif	SG1158	SG1158_2024-09-03	10.6454	0.0414928	0.0700132	11.971	0.528694	0.906728	0.049655
SG1158_labels_2024-09-03.tif	SG1158	SG1158_2024-09-03	6.63476	0.0490582	0.0855387	7.59904	0.874568	0.886009	0.058991
SG1158_labels_2024-09-03.tif	SG1158	SG1158_2024-09-03	5.88937	0.0653511	0.040129	7.06024	0.890432	0.855282	0.0127104
SG1158_labels_2024-09-03.tif	SG1158	SG1158_2024-09-03	7.24386	0.0444095	0.0301648	8.42977	0.733179	0.885144	0.0249233
SG1158_labels_2024-09-03.tif	SG1158	SG1158_2024-09-03	6.88638	0.0430382	0.0732856	8.63699	0.530693	0.813379	0.039969
SG1158_labels_2024-09-03.tif	SG1158	SG1158_2024-09-03	4.18274	0.0617025	0.0587036	4.88397	0.925136	0.889118	0.0494417
SG1158_labels_2024-09-03.tif	SG1158	SG1158_2024-09-03	18.1852	0.0498058	0.0581003	19.9491	0.322601	0.923566	0.0364961
SG1158_labels_2024-09-03.tif	SG1158	SG1158_2024-09-03	4.0764	0.0650161	0.0446679	4.6217	0.846906	0.917718	0.0219839
SG1158_labels_2024-09-03.tif	SG1158	SG1158_2024-09-03	4.07412	0.0290506	0.0710771	4.2872	0.967681	0.990948	0.0152729
SG1158_labels_2024-09-03.tif	SG1158	SG1158_2024-09-03	13.9046	0.0742307	0.108572	15.1458	0.613085	0.926645	0.0698851
SG1158_labels_2024-09-03.tif	SG1158	SG1158_2024-09-03	3.14286	0.105601	0.125194	3.55654	0.967023	0.900528	0.109824
SG1158_labels_2024-09-03.tif	SG1158	SG1158_2024-09-03	13.3522	0.0344581	0.09377	14.0617	0.618745	0.965766	0.0498854
SG1158_labels_2024-09-03.tif	SG1158	SG1158_2024-09-03	7.89099	0.072874	0.039268	8.95226	0.5502	0.905181	0.0298414
SG1158_labels_2024-09-03.tif	SG1158	SG1158_2024-09-03	4.08442	0.0405158	0.0530311	4.66812	0.943517	0.913984	0.0171202
SG1158_labels_2024-09-03.tif	SG1158	SG1158_2024-09-03	3.96651	0.061552	0.0659549	4.71247	0.768895	0.868179	0.0507209
SG1158_labels_2024-09-03.tif	SG1158	SG1158_2024-09-03	5.10398	0.0507444	0.0589116	5.79417	0.818194	0.911578	0.0439456
SG1158_labels_2024-09-03.tif	SG1158	SG1158_2024-09-03	4.25457	0.0809839	0.101883	5.19585	0.946713	0.842717	0.0283526
SG1158_labels_2024-09-03.tif	SG1158	SG1158_2024-09-03	5.64767	0.0622117	0.0499729	6.52235	0.814257	0.886298	0.0188634
SG1158_labels_2024-09-03.tif	SG1158	SG1158_2024-09-03	23.2029	0.0550774	0.0579408	25.0977	0.397665	0.932767	0.0441859
SG1158_labels_2024-09-03.tif	SG1158	SG1158_2024-09-03	3.77589	0.045027	0.0356021	4.52005	0.838433	0.87719	0.0223291
SG1158_labels_2024-09-03.tif	SG1158	SG1158_2024-09-03	5.58679	0.0491127	0.0383027	6.41858	0.772414	0.904882	0.0293172
SG1158_labels_2024-09-03.tif	SG1158	SG1158_2024-09-03	4.63554	0.0960109	0.138026	5.20081	0.767162	0.932046	0.0802913
SG1158_labels_2024-09-03.tif	SG1158	SG1158_2024-09-03	5.39487	0.0340844	0.0394584	6.38069	0.857689	0.873635	0.0254822
SG1158_labels_2024-09-03.tif	SG1158	SG1158_2024-09-03	6.76837	0.103718	0.128765	7.39753	0.705014	0.950105	0.0830917
SG1158_labels_2024-09-03.tif	SG1158	SG1158_2024-09-03	12.0638	0.0415324	0.0363369	13.0153	0.573529	0.942104	0.0243281
SG1158_labels_2024-09-03.tif	SG1158	SG1158_2024-09-03	4.01211	0.0689339	0.0418496	4.91621	0.913614	0.852146	0.0243458
SG1158_labels_2024-09-03.tif	SG1158	SG1158_2024-09-03	9.76496	0.0387417	0.103513	10.7906	0.613527	0.925827	0.055296
SG1158_labels_2024-09-03.tif	SG1158	SG1158_2024-09-03	4.21775	0.0498139	0.0741119	4.92538	0.874979	0.901625	0.0411246
SG1158_labels_2024-09-03.tif	SG1158	SG1158_2024-09-03	17.1981	0.0826003	0.0846439	19.71	0.417811	0.880969	0.0536569
SG1158_labels_2024-09-03.tif	SG1158	SG1158_2024-09-03	16.3764	0.0551597	0.103569	18.8657	0.331944	0.872441	0.0710456
SG1158_labels_2024-09-03.tif	SG1158	SG1158_2024-09-03	5.37761	0.0897181	0.10616	6.42176	0.767627	0.869425	0.0623507
SG1158_labels_2024-09-03.tif	SG1158	SG1158_2024-09-03	11.6147	0.0546529	0.0406636	13.2879	0.545017	0.889533	0.0298922
SG1158_labels_2024-09-03.tif	SG1158	SG1158_2024-09-03	4.59272	0.0573098	0.0325767	5.40573	0.91843	0.885908	0.0233172
SG1158_labels_2024-09-03.tif	SG1158	SG1158_2024-09-03	4.74795	0.0856042	0.0570334	5.89778	0.864498	0.820438	0.093037
SG1158_labels_2024-09-03.tif	SG1158	SG1158_2024-09-03	5.21058	0.0431805	0.0293234	5.91542	0.904004	0.913311	0.0172936
SG1158_labels_2024-09-03.tif	SG1158	SG1158_2024-09-03	7.3446	0.0686236	0.0961277	8.56133	0.612957	0.882752	0.0939441
SG1158_labels_2024-09-03.tif	SG1158	SG1158_2024-09-03	3.99829	0.0609063	0.0413873	5.2813	0.801988	0.784516	0.0366154
SG1158_labels_2024-09-03.tif	SG1158	SG1158_2024-09-03	6.23332	0.0541631	0.0748705	7.30311	0.707726	0.876565	0.0433702
SG1158_labels_2024-09-03.tif	SG1158	SG1158_2024-09-03	11.8604	0.0818727	0.0500141	13.6276	0.693899	0.881726	0.0340889
SG1158_labels_2024-09-03.tif	SG1158	SG1158_2024-09-03	5.91391	0.0600171	0.0869243	6.48709	0.934692	0.936364	0.031077
SG1158_labels_2024-09-03.tif	SG1158	SG1158_2024-09-03	6.02843	0.0851743	0.0251682	6.59574	0.888394	0.946845	0.0396377
SG1158_labels_2024-09-03.tif	SG1158	SG1158_2024-09-03	5.04905	0.0675259	0.0519231	6.13449	0.854714	0.849188	0.0721898
SG1158_labels_2024-09-03.tif	SG1158	SG1158_2024-09-03	5.30373	0.0377581	0.023972	6.13003	0.958485	0.897496	0.0142981
SG1158_labels_2024-09-03.tif	SG1158	SG1158_2024-09-03	4.45335	0.069868	0.0869539	5.2394	0.926661	0.873772	0.0135168
SG1158_labels_2024-09-03.tif	SG1158	SG1158_2024-09-03	13.8367	0.0638748	0.081515	17.3837	0.452883	0.80267	0.0592395
SG1158_labels_2024-09-03.tif	SG1158	SG1158_2024-09-03	3.63996	0.0674568	0.137346	4.26593	0.956608	0.875678	0.0930011
SG1158_labels_2024-09-03.tif	SG1158	SG1158_2024-09-03	5.95293	0.0717429	0.0562109	6.63667	0.88985	0.923025	0.0765301
SG1158_labels_2024-09-03.tif	SG1158	SG1158_2024-09-03	5.33786	0.0461967	0.025101	7.06184	0.889867	0.778419	0.014704
SG1158_labels_2024-09-03.tif	SG1158	SG1158_2024-09-03	11.9745	0.0699581	0.0753718	13.8713	0.466629	0.871503	0.0423084
SG1158_labels_2024-09-03.tif	SG1158	SG1158_2024-09-03	5.69512	0.0431961	0.0337292	6.51808	0.906755	0.899102	0.0230889
SG1158_labels_2024-09-03.tif	SG1158	SG1158_2024-09-03	3.59615	0.0891834	0.0826088	3.74191	0.872862	1.02324	0.0828267
SG1158_labels_2024-09-03.tif	SG1158	SG1158_2024-09-03	10.1067	0.0417432	0.0356339	11.0851	0.595523	0.930028	0.038328
SG1158_labels_2024-09-03.tif	SG1158	SG1158_2024-09-03	5.04518	0.0497582	0.0254268	5.87689	0.845136	0.888029	0.0215057
SG1158_labels_2024-09-03.tif	SG1158	SG1158_2024-09-03	4.91755	0.0820947	0.144371	5.85254	0.902874	0.870323	0.082995
SG1158_labels_2024-09-03.tif	SG1158	SG1158_2024-09-03	10.0992	0.0642189	0.0967869	11.8841	0.591453	0.863787	0.076724
SG1158_labels_2024-09-03.tif	SG1158	SG1158_2024-09-03	11.6165	0.0747855	0.0623211	12.0171	0.529076	0.981814	0.0483331
SG1158_labels_2024-09-03.tif	SG1158	SG1158_2024-09-03	9.27924	0.0516196	0.0818886	10.8008	0.648211	0.873132	0.0473862
SG1158_labels_2024-09-03.tif	SG1158	SG1158_2024-09-03	3.34913	0.0518343	0.0993901	4.10194	0.951152	0.840992	0.0878243
SG1158_labels_2024-09-03.tif	SG1158	SG1158_2024-09-03	3.15191	0.098441	0.095869	3.92341	0.944762	0.832808	0.104878
SG1150_labels_2024-08-27.tif	SG1150	SG1150_2024-08-27	3.34928	0.0843978	0.0153158	4.13311	0.894685	0.854888	0.0127683
SG1150_labels_2024-08-27.tif	SG1150	SG1150_2024-08-27	4.65075	0.0934382	0.0174274	5.49071	0.939041	0.880958	0.0181434
SG1150_labels_2024-08-27.tif	SG1150	SG1150_2024-08-27	5.69252	0.0231623	0.0382566	6.97929	0.70196	0.844612	0.0353861
SG1150_labels_2024-08-27.tif	SG1150	SG1150_2024-08-27	4.64359	0.0293457	0.0903328	5.90027	0.821216	0.812523	0.038972
SG1150_labels_2024-08-27.tif	SG1150	SG1150_2024-08-27	2.77229	0.0529611	0.0164034	3.68807	0.945569	0.791685	0.0195098
SG1150_labels_2024-08-27.tif	SG1150	SG1150_2024-08-27	5.8081	0.0338045	0.071792	6.80609	0.884965	0.886685	0.0428333
SG1150_labels_2024-08-27.tif	SG1150	SG1150_2024-08-27	3.47511	0.101787	0.0778504	4.27973	0.967225	0.849267	0.0412026
SG1150_labels_2024-08-27.tif	SG1150	SG1150_2024-08-27	8.684	0.0747734	0.0243877	11.0084	0.74955	0.803631	0.0204477
SG1150_labels_2024-08-27.tif	SG1150	SG1150_2024-08-27	4.83364	0.0766327	0.0368962	5.71268	0.913022	0.878036	0.0214481
SG1150_labels_2024-08-27.tif	SG1150	SG1150_2024-08-27	4.29153	0.0253659	0.0347438	5.0555	0.89213	0.889431	0.0253393
SG1150_labels_2024-08-27.tif	SG1150	SG1150_2024-08-27	5.07275	0.0501636	0.0594967	5.72569	0.82666	0.924102	0.041187
SG1150_labels_2024-08-27.tif	SG1150	SG1150_2024-08-27	4.01978	0.067126	0.02904	4.30623	0.97893	0.991545	0.0253427
SG1150_labels_2024-08-27.tif	SG1150	SG1150_2024-08-27	4.56684	0.0527544	0.0331163	5.56137	0.912408	0.853557	0.0275935
SG1150_labels_2024-08-27.tif	SG1150	SG1150_2024-08-27	9.71867	0.0364535	0.0366801	11.2937	0.817612	0.875722	0.0196858
SG1150_labels_2024-08-27.tif	SG1150	SG1150_2024-08-27	10.2223	0.0770706	0.0858259	12.6913	0.770203	0.818649	0.0442108
SG1150_labels_2024-08-27.tif	SG1150	SG1150_2024-08-27	3.94847	0.0722056	0.0213685	4.68065	0.793432	0.876498	0.0304317
SG1150_labels_2024-08-27.tif	SG1150	SG1150_2024-08-27	6.23557	0.052761	0.064004	7.89581	0.906416	0.80577	0.034736
SG1150_labels_2024-08-27.tif	SG1150	SG1150_2024-08-27	6.12766	0.0624773	0.023082	6.94003	0.804599	0.901028	0.0684468
SG1150_labels_2024-08-27.tif	SG1150	SG1150_2024-08-27	8.03305	0.0733506	0.070208	9.75141	0.741115	0.842073	0.0410692
SG1150_labels_2024-08-27.tif	SG1150	SG1150_2024-08-27	5.76871	0.0338444	0.079252	7.12842	0.938613	0.833729	0.0437774
SG1150_labels_2024-08-27.tif	SG1150	SG1150_2024-08-27	4.72656	0.0555435	0.104783	6.34997	0.896152	0.76829	0.0540195
SG1150_labels_2024-08-27.tif	SG1150	SG1150_2024-08-27	4.57933	0.0557454	0.0396491	5.64454	0.872182	0.841282	0.0209185
SG1150_labels_2024-08-27.tif	SG1150	SG1150_2024-08-27	6.38104	0.0646911	0.0441591	8.0849	0.702597	0.808022	0.043089
SG1150_labels_2024-08-27.tif	SG1150	SG1150_2024-08-27	4.18443	0.0617844	0.0460617	5.56752	0.913519	0.77879	0.027783
SG1150_labels_2024-08-27.tif	SG1150	SG1150_2024-08-27	4.47045	0.0359432	0.0471286	6.14942	0.773606	0.748867	0.0322038
SG1150_labels_2024-08-27.tif	SG1150	SG1150_2024-08-27	4.26237	0.0645425	0.0367255	4.72536	0.881888	0.959915	0.0290795
SG1150_labels_2024-08-27.tif	SG1150	SG1150_2024-08-27	10.6972	0.0550905	0.0391417	12.4657	0.674348	0.870104	0.0264914
SG1150_labels_2024-08-27.tif	SG1150	SG1150_2024-08-27	6.53757	0.0408858	0.0320878	8.01433	0.711878	0.837314	0.0203746
SG1150_labels_2024-08-27.tif	SG1150	SG1150_2024-08-27	4.57329	0.0802937	0.0583726	5.66182	0.911062	0.838797	0.0357772
SG1150_labels_2024-08-27.tif	SG1150	SG1150_2024-08-27	4.54863	0.0391644	0.0363778	4.9924	0.965598	0.941771	0.0140941
SG1150_labels_2024-08-27.tif	SG1150	SG1150_2024-08-27	10.0907	0.0562741	0.0325666	12.114	0.617627	0.845581	0.0395778
SG1150_labels_2024-08-27.tif	SG1150	SG1150_2024-08-27	3.4025	0.0608946	0.0377557	3.94744	0.931718	0.920965	0.0233894
SG1150_labels_2024-08-27.tif	SG1150	SG1150_2024-08-27	4.88888	0.036986	0.0876794	5.99397	0.907154	0.836214	0.0495957
SG1150_labels_2024-08-27.tif	SG1150	SG1150_2024-08-27	5.99369	0.0649189	0.0270065	7.83883	0.700886	0.783623	0.0224842
SG1150_labels_2024-08-27.tif	SG1150	SG1150_2024-08-27	4.17195	0.077545	0.0479686	4.50599	0.922011	0.963098	0.0260393
SG1150_labels_2024-08-27.tif	SG1150	SG1150_2024-08-27	4.02114	0.0727576	0.0587812	5.06826	0.935402	0.828683	0.0438197
SG1150_labels_2024-08-27.tif	SG1150	SG1150_2024-08-27	3.79883	0.0580344	0.0507569	5.05628	0.876661	0.783463	0.0460297
SG1150_labels_2024-08-27.tif	SG1150	SG1150_2024-08-27	3.57853	0.059461	0.0718688	4.42572	0.95272	0.833777	0.0431528
SG1150_labels_2024-08-27.tif	SG1150	SG1150_2024-08-27	4.79319	0.0581224	0.0737846	5.49946	0.847454	0.909939	0.0447894
SG1150_labels_2024-08-27.tif	SG1150	SG1150_2024-08-27	4.04467	0.0826737	0.0433789	4.99386	0.855144	0.839043	0.0181357
SG1150_labels_2024-08-27.tif	SG1150	SG1150_2024-08-27	5.53294	0.104231	0.029753	6.3943	0.940332	0.898589	0.0213235
SG1150_labels_2024-08-27.tif	SG1150	SG1150_2024-08-27	4.78361	0.0505713	0.0170279	5.83654	0.797411	0.847274	0.0107035
SG1150_labels_2024-08-27.tif	SG1150	SG1150_2024-08-27	3.61636	0.0683107	0.0653259	4.29871	0.890555	0.871381	0.0137985
SG1150_labels_2024-08-27.tif	SG1150	SG1150_2024-08-27	4.81003	0.0282101	0.044164	5.90633	0.756776	0.838885	0.0122535
SG1150_labels_2024-08-27.tif	SG1150	SG1150_2024-08-27	4.46733	0.0307674	0.0596426	5.26231	0.945349	0.889965	0.0388793
SG1150_labels_2024-08-27.tif	SG1150	SG1150_2024-08-27	3.56143	0.0816511	0.0498319	4.22944	0.938054	0.878056	0.0260234
SG1150_labels_2024-08-27.tif	SG1150	SG1150_2024-08-27	3.75645	0.0569885	0.0670717	4.88737	0.868444	0.792678	0.0277114
SG1150_labels_2024-08-27.tif	SG1150	SG1150_2024-08-27	5.52923	0.064289	0.146357	6.23579	0.81825	0.916441	0.0862402
SG1150_labels_2024-08-27.tif	SG1150	SG1150_2024-08-27	5.36978	0.083191	0.100274	6.3948	0.819595	0.868733	0.0590303
SG1150_labels_2024-08-27.tif	SG1150	SG1150_2024-08-27	5.14441	0.0598605	0.0203576	6.05156	0.942614	0.880558	0.0137966
SG1150_labels_2024-08-27.tif	SG1150	SG1150_2024-08-27	6.58854	0.0391639	0.0308467	7.80602	0.900447	0.866772	0.0250215
SG1150_labels_2024-08-27.tif	SG1150	SG1150_2024-08-27	6.08307	0.0494756	0.0503941	6.81131	0.877088	0.926762	0.0341743
SG1150_labels_2024-08-27.tif	SG1150	SG1150_2024-08-27	5.02636	0.0499962	0.0181452	6.15097	0.788586	0.844602	0.0121172
SG1150_labels_2024-08-27.tif	SG1150	SG1150_2024-08-27	7.28011	0.0637453	0.0518501	8.22468	0.812624	0.909107	0.030901
SG1150_labels_2024-08-27.tif	SG1150	SG1150_2024-08-27	5.37595	0.0754621	0.0232086	6.18627	0.915899	0.89707	0.0153958
SG1150_labels_2024-08-27.tif	SG1150	SG1150_2024-08-27	5.62635	0.0653576	0.0803969	6.67078	0.834111	0.87457	0.042306
SG1150_labels_2024-08-27.tif	SG1150	SG1150_2024-08-27	11.665	0.0603766	0.0539467	12.9961	0.811155	0.914625	0.0372063
SG1150_labels_2024-08-27.tif	SG1150	SG1150_2024-08-27	3.84407	0.0286859	0.0430286	4.51747	0.958553	0.882691	0.018709
SG1150_labels_2024-08-27.tif	SG1150	SG1150_2024-08-27	3.63684	0.0462592	0.0121242	4.48337	0.966754	0.849581	0.0101619
SG1150_labels_2024-08-27.tif	SG1150	SG1150_2024-08-27	4.1516	0.0328544	0.0353291	5.02067	0.938213	0.858182	0.0113171
SG1150_labels_2024-08-27.tif	SG1150	SG1150_2024-08-27	3.56897	0.0547501	0.0326394	4.32124	0.916027	0.869213	0.0152389
SG1150_labels_2024-08-27.tif	SG1150	SG1150_2024-08-27	6.35174	0.0490459	0.0340761	7.93548	0.940512	0.816148	0.043975
SG1150_labels_2024-08-27.tif	SG1150	SG1150_2024-08-27	6.18715	0.0709401	0.0283881	7.15534	0.865487	0.889922	0.0191359
SG1150_labels_2024-08-27.tif	SG1150	SG1150_2024-08-27	9.25418	0.0678197	0.0341794	10.6876	0.656212	0.880487	0.0226953
SG1150_labels_2024-08-27.tif	SG1150	SG1150_2024-08-27	7.14824	0.0291307	0.0341934	8.98902	0.793608	0.811114	0.0236152
SG1150_labels_2024-08-27.tif	SG1150	SG1150_2024-08-27	3.94035	0.11013	0.0296265	4.84362	0.918226	0.841366	0.0392839
SG1150_labels_2024-08-27.tif	SG1150	SG1150_2024-08-27	3.64856	0.0229362	0.0231662	4.45309	0.910929	0.854008	0.0141055
SG1150_labels_2024-08-27.tif	SG1150	SG1150_2024-08-27	4.57172	0.0429046	0.0165145	4.97537	0.875902	0.963423	0.0212713
SG1150_labels_2024-08-27.tif	SG1150	SG1150_2024-08-27	6.18654	0.0836662	0.0689692	7.28524	0.766204	0.875276	0.0382986
SG1150_labels_2024-08-27.tif	SG1150	SG1150_2024-08-27	2.7608	0.117059	0.0640222	3.23193	0.965557	0.901982	0.0618779
SG1150_labels_2024-08-27.tif	SG1150	SG1150_2024-08-27	4.40301	0.0545035	0.0196646	5.08416	0.969526	0.909058	0.0129698
SG1150_labels_2024-08-27.tif	SG1150	SG1150_2024-08-27	3.29006	0.0636127	0.05961	3.71609	0.891055	0.929458	0.0759646
SG1150_labels_2024-08-27.tif	SG1150	SG1150_2024-08-27	13.3058	0.0721747	0.0771104	16.527	0.618035	0.814875	0.0512806
SG1150_labels_2024-08-27.tif	SG1150	SG1150_2024-08-27	5.3338	0.0535512	0.0785715	6.53776	0.84934	0.842974	0.0450414
SG1150_labels_2024-08-27.tif	SG1150	SG1150_2024-08-27	3.48431	0.0883983	0.0693806	4.6929	0.906211	0.767135	0.0300853
SG1150_labels_2024-08-27.tif	SG1150	SG1150_2024-08-27	2.24176	0.0398679	0.100305	2.65484	0.983614	0.902928	0.0343537
SG1150_labels_2024-08-27.tif	SG1150	SG1150_2024-08-27	4.09853	0.056022	0.0615385	5.36546	0.93252	0.781168	0.0995568
SG1150_labels_2024-08-27.tif	SG1150	SG1150_2024-08-27	4.01831	0.102224	0.0699726	5.18923	0.924013	0.798615	0.0355621
SG1150_labels_2024-08-27.tif	SG1150	SG1150_2024-08-27	2.96535	0.0825735	0.0638468	3.47826	0.970276	0.896754	0.0126376
SG1150_labels_2024-08-27.tif	SG1150	SG1150_2024-08-27	3.79681	0.0447539	0.0862019	4.81739	0.839837	0.817402	0.0112019
SG1150_labels_2024-08-27.tif	SG1150	SG1150_2024-08-27	4.29721	0.0647373	0.062873	5.2219	0.936419	0.847441	0.0244652
SG1150_labels_2024-08-27.tif	SG1150	SG1150_2024-08-27	6.22192	0.0674339	0.0452502	7.87595	0.847855	0.813851	0.0342232
SG1150_labels_2024-08-27.tif	SG1150	SG1150_2024-08-27	6.99884	0.07894	0.0861379	8.16816	0.812092	0.881876	0.046047
SG1150_labels_2024-08-27.tif	SG1150	SG1150_2024-08-27	3.67994	0.0848991	0.068794	4.67029	0.943029	0.825881	0.0516191
SG1150_labels_2024-08-27.tif	SG1150	SG1150_2024-08-27	4.53701	0.0449865	0.0202172	5.32121	0.923215	0.885219	0.0119082
SG1150_labels_2024-08-27.tif	SG1150	SG1150_2024-08-27	4.28382	0.0381023	0.0682434	5.06496	0.919776	0.876133	0.0605931
SG1150_labels_2024-08-27.tif	SG1150	SG1150_2024-08-27	4.99308	0.0331947	0.038305	6.06673	0.917684	0.854495	0.0248373
SG1150_labels_2024-08-27.tif	SG1150	SG1150_2024-08-27	3.98695	0.0417773	0.0774569	4.99934	0.947302	0.829325	0.0281826
SG1150_labels_2024-08-27.tif	SG1150	SG1150_2024-08-27	3.73278	0.0395341	0.0271348	4.49048	0.917727	0.871123	0.0106575
SG1150_labels_2024-08-27.tif	SG1150	SG1150_2024-08-27	3.58849	0.0340822	0.0293529	3.73129	0.926335	1.02155	0.0196437
SG1150_labels_2024-08-27.tif	SG1150	SG1150_2024-08-27	5.35385	0.0484298	0.103667	6.01558	0.902637	0.928316	0.0616793
SG1150_labels_2024-08-27.tif	SG1150	SG1150_2024-08-27	4.03232	0.0453139	0.0336836	4.93718	0.969159	0.853192	0.0210839
SG1150_labels_2024-08-27.tif	SG1150	SG1150_2024-08-27	3.73044	0.0766115	0.0445474	4.39004	0.95532	0.875588	0.0658647
SG1150_labels_2024-08-27.tif	SG1150	SG1150_2024-08-27	3.50774	0.0697555	0.0676381	3.89773	0.904098	0.936548	0.0263152
SG1150_labels_2024-08-27.tif	SG1150	SG1150_2024-08-27	3.47849	0.138477	0.0768708	3.89707	0.885902	0.935039	0.0634863
SG1150_labels_2024-08-27.tif	SG1150	SG1150_2024-08-27	6.09997	0.0358039	0.044763	7.43046	0.700236	0.844118	0.032344
SG1150_labels_2024-08-27.tif	SG1150	SG1150_2024-08-27	2.88695	0.0498215	0.0860021	3.37758	0.951455	0.906964	0.0253037
SG1150_labels_2024-08-27.tif	SG1150	SG1150_2024-08-27	5.72132	0.0938747	0.0296734	6.38179	0.884448	0.931201	0.0249782
SG1150_labels_2024-08-27.tif	SG1150	SG1150_2024-08-27	2.96418	0.0442198	0.035234	3.64713	0.934541	0.848452	0.0244972
SG1150_labels_2024-08-27.tif	SG1150	SG1150_2024-08-27	5.34934	0.0642824	0.0398476	6.1123	0.844309	0.910865	0.0326774
SG1150_labels_2024-08-27.tif	SG1150	SG1150_2024-08-27	5.20219	0.0475608	0.0191706	6.23058	0.911814	0.865097	0.0146066
SG1150_labels_2024-08-27.tif	SG1150	SG1150_2024-08-27	5.11142	0.0318482	0.0254138	6.19993	0.869026	0.851265	0.0164155
SG1150_labels_2024-08-27.tif	SG1150	SG1150_2024-08-27	2.37089	0.022459	0.067383	2.93113	0.968751	0.855391	0.019631
SG1150_labels_2024-08-27.tif	SG1150	SG1150_2024-08-27	4.02056	0.0311919	0.017676	4.80674	0.971194	0.882063	0.022461
SG1150_labels_2024-08-27.tif	SG1150	SG1150_2024-08-27	2.67166	0.109768	0.0360816	3.20477	0.978525	0.882405	0.0151923
SG1150_labels_2024-08-27.tif	SG1150	SG1150_2024-08-27	4.20673	0.0415409	0.0436524	4.93165	0.898632	0.88354	0.0230947
SG1150_labels_2024-08-27.tif	SG1150	SG1150_2024-08-27	3.01576	0.0642519	0.0370811	3.43697	0.967509	0.923954	0.0217971
SG1150_labels_2024-08-27.tif	SG1150	SG1150_2024-08-27	3.73912	0.0637586	0.044653	4.2626	0.938032	0.904764	0.100046
SG1150_labels_2024-08-27.tif	SG1150	SG1150_2024-08-27	3.96228	0.0596234	0.032941	4.71659	0.922665	0.866025	0.0637518
SG1150_labels_2024-08-27.tif	SG1150	SG1150_2024-08-27	2.43303	0.0473079	0.0811628	2.81839	0.977029	0.92206	0.0237041
SG1150_labels_2024-08-27.tif	SG1150	SG1150_2024-08-27	3.27454	0.0788708	0.107461	3.60455	0.973797	0.949547	0.0459472
SG1150_labels_2024-08-27.tif	SG1150	SG1150_2024-08-27	4.38113	0.0591253	0.0286919	4.82114	0.894323	0.953622	0.0182652
SG1150_labels_2024-08-27.tif	SG1150	SG1150_2024-08-27	3.92997	0.0435235	0.0425917	4.54143	0.914751	0.904312	0.0138452
SG1150_labels_2024-08-27.tif	SG1150	SG1150_2024-08-27	3.93105	0.0589315	0.0391451	4.52351	0.903568	0.904974	0.0162477
SG1150_labels_2024-08-27.tif	SG1150	SG1150_2024-08-27	2.69966	0.0665454	0.121677	3.05307	0.963507	0.949845	0.119969
SG1150_labels_2024-08-27.tif	SG1150	SG1150_2024-08-27	3.88681	0.0582248	0.0334114	4.49367	0.924108	0.900916	0.01166
SG1150_labels_2024-08-27.tif	SG1150	SG1150_2024-08-27	6.23246	0.110867	0.048072	7.81449	0.753841	0.820267	0.035476
SG1150_labels_2024-08-27.tif	SG1150	SG1150_2024-08-27	4.28948	0.0497372	0.0168742	4.98823	0.90521	0.894686	0.00851103
SG1150_labels_2024-08-27.tif	SG1150	SG1150_2024-08-27	3.03682	0.0412869	0.0423898	3.35676	0.977522	0.953459	0.014081
SG1150_labels_2024-08-27.tif	SG1150	SG1150_2024-08-27	6.08287	0.0758459	0.166962	7.05102	0.623917	0.888261	0.102598
SG1150_labels_2024-08-27.tif	SG1150	SG1150_2024-08-27	3.61006	0.0494881	0.0242208	4.51203	0.971317	0.84147	0.0134817
SG1150_labels_2024-08-27.tif	SG1150	SG1150_2024-08-27	3.93573	0.04505	0.0460257	4.78437	0.930246	0.860864	0.0204545
SG1150_labels_2024-08-27.tif	SG1150	SG1150_2024-08-27	3.21093	0.0438028	0.0536146	3.65597	0.874885	0.939457	0.0397011
SG1150_labels_2024-08-27.tif	SG1150	SG1150_2024-08-27	4.56538	0.0478439	0.0192903	5.27461	0.927094	0.905712	0.023665
SG1150_labels_2024-08-27.tif	SG1150	SG1150_2024-08-27	2.77099	0.0325196	0.0548325	3.22164	0.972443	0.904429	0.00752712
SG1150_labels_2024-08-27.tif	SG1150	SG1150_2024-08-27	3.98872	0.0667502	0.0707171	4.93043	0.929994	0.842677	0.0211885
SG1150_labels_2024-08-27.tif	SG1150	SG1150_2024-08-27	3.55792	0.0791489	0.0547517	4.24937	0.94239	0.869286	0.0168144
SG1150_labels_2024-08-27.tif	SG1150	SG1150_2024-08-27	2.95638	0.097192	0.0842848	3.38938	0.927142	0.923718	0.0385721
SG1150_labels_2024-08-27.tif	SG1150	SG1150_2024-08-27	3.6917	0.0363243	0.0802748	4.31207	0.966113	0.887486	0.0123684
SG1150_labels_2024-08-27.tif	SG1150	SG1150_2024-08-27	3.29665	0.115806	0.0546866	3.81292	0.822157	0.894824	0.0790797
SG1150_labels_2024-08-27.tif	SG1150	SG1150_2024-08-27	3.20663	0.0678764	0.0432949	3.84087	0.921467	0.878423	0.0149397
SG1150_labels_2024-08-27.tif	SG1150	SG1150_2024-08-27	4.54442	0.0391277	0.044452	5.52254	0.780054	0.854977	0.022233
SG1150_labels_2024-08-27.tif	SG1150	SG1150_2024-08-27	4.45745	0.0530807	0.0356979	5.0101	0.918113	0.9343	0.026469
SG1150_labels_2024-08-27.tif	SG1150	SG1150_2024-08-27	5.49143	0.0647501	0.0304422	6.72012	0.90883	0.841177	0.0224099
SG1150_labels_2024-08-27.tif	SG1150	SG1150_2024-08-27	3.39413	0.0756274	0.060495	4.00239	0.959424	0.886431	0.0130832
SG1150_labels_2024-08-27.tif	SG1150	SG1150_2024-08-27	4.55836	0.0789489	0.0600947	5.56572	0.937537	0.841909	0.0149519
SG1150_labels_2024-08-27.tif	SG1150	SG1150_2024-08-27	3.25213	0.0546093	0.0238789	4.20525	0.922764	0.816549	0.0121674
SG1150_labels_2024-08-27.tif	SG1150	SG1150_2024-08-27	4.11	0.0793636	0.0441716	4.80374	0.921273	0.885651	0.0168864
SG1150_labels_2024-08-27.tif	SG1150	SG1150_2024-08-27	3.87389	0.0487029	0.0622878	5.20975	0.949157	0.773145	0.0321731
SG1150_labels_2024-08-27.tif	SG1150	SG1150_2024-08-27	4.95177	0.0617586	0.0333409	5.91476	0.878987	0.863964	0.0194736
SG1150_labels_2024-08-27.tif	SG1150	SG1150_2024-08-27	3.93462	0.0499927	0.0304777	4.48836	0.936583	0.921146	0.0115583
SG1150_labels_2024-08-27.tif	SG1150	SG1150_2024-08-27	4.94659	0.044348	0.0153938	5.84074	0.935592	0.876778	0.0142775
SG1150_labels_2024-08-27.tif	SG1150	SG1150_2024-08-27	7.00411	0.0234888	0.0377164	7.6923	0.760021	0.943046	0.0367876
SG1150_labels_2024-08-27.tif	SG1150	SG1150_2024-08-27	5.92631	0.0287509	0.04202	7.30912	0.836961	0.831135	0.025924
SG1150_labels_2024-08-27.tif	SG1150	SG1150_2024-08-27	3.5134	0.0255725	0.0189728	4.1467	0.889498	0.890143	0.0154155
SG1150_labels_2024-08-27.tif	SG1150	SG1150_2024-08-27	8.40809	0.0538831	0.0356253	10.2584	0.815214	0.836246	0.0236021
SG1150_labels_2024-08-27.tif	SG1150	SG1150_2024-08-27	4.19015	0.0473528	0.0670853	4.99197	0.894706	0.870104	0.0319194
SG1150_labels_2024-08-27.tif	SG1150	SG1150_2024-08-27	15.7095	0.0780914	0.0595374	19.5238	0.396234	0.81174	0.0479334
SG1150_labels_2024-08-27.tif	SG1150	SG1150_2024-08-27	4.38191	0.0634483	0.072835	5.46534	0.827117	0.829824	0.0546898
SG1150_labels_2024-08-27.tif	SG1150	SG1150_2024-08-27	5.15286	0.0763037	0.0425967	7.0539	0.818567	0.753082	0.0606453
SG1150_labels_2024-08-27.tif	SG1150	SG1150_2024-08-27	2.10288	0.0821236	0.0684734	2.5469	0.967983	0.873678	0.0106186
SG1150_labels_2024-08-27.tif	SG1150	SG1150_2024-08-27	3.31845	0.0856566	0.0396712	4.07709	0.935839	0.853146	0.025392
SG1150_labels_2024-08-27.tif	SG1150	SG1150_2024-08-27	5.80474	0.0284398	0.032758	6.65886	0.92561	0.894919	0.015048
SG1150_labels_2024-08-27.tif	SG1150	SG1150_2024-08-27	2.5007	0.0631224	0.0673628	3.11671	0.975901	0.852545	0.0806888
SG1150_labels_2024-08-27.tif	SG1150	SG1150_2024-08-27	3.90585	0.0509597	0.0570255	4.79493	0.929125	0.85943	0.0393703
SG1150_labels_2024-08-27.tif	SG1150	SG1150_2024-08-27	5.80342	0.0396924	0.0635367	7.35516	0.830138	0.817201	0.052689
SG1150_labels_2024-08-27.tif	SG1150	SG1150_2024-08-27	5.75736	0.0623244	0.0365856	6.57689	0.838623	0.89905	0.0142262
SG1150_labels_2024-08-27.tif	SG1150	SG1150_2024-08-27	4.30456	0.0577133	0.0381677	5.66682	0.823857	0.77842	0.018415
SG1150_labels_2024-08-27.tif	SG1150	SG1150_2024-08-27	3.77309	0.0607261	0.0306626	4.66051	0.882181	0.851979	0.025662
SG1150_labels_2024-08-27.tif	SG1150	SG1150_2024-08-27	3.83497	0.0262996	0.0467919	4.30185	0.92659	0.947416	0.0420928
SG1150_labels_2024-08-27.tif	SG1150	SG1150_2024-08-27	3.09458	0.0651826	0.121737	3.6323	0.968547	0.881334	0.0297342
SG1150_labels_2024-08-27.tif	SG1150	SG1150_2024-08-27	2.53723	0.0339027	0.0133309	3.21709	0.999846	0.83672	0.00787589
SG1150_labels_2024-08-27.tif	SG1150	SG1150_2024-08-27	4.41481	0.0419546	0.0489326	5.29777	0.837373	0.871689	0.0388512
SG1150_labels_2024-08-27.tif	SG1150	SG1150_2024-08-27	3.12461	0.0729227	0.0876908	3.63624	0.947115	0.904721	0.0182276
SG1150_labels_2024-08-27.tif	SG1150	SG1150_2024-08-27	5.09319	0.0282056	0.0417619	6.09157	0.853898	0.869416	0.0275946
SG1150_labels_2024-08-27.tif	SG1150	SG1150_2024-08-27	4.03804	0.0724396	0.0198179	4.81618	0.854001	0.872547	0.0181204
SG1150_labels_2024-08-27.tif	SG1150	SG1150_2024-08-27	3.72745	0.0611252	0.023952	4.31264	0.959506	0.91024	0.0117611
SG1150_labels_2024-08-27.tif	SG1150	SG1150_2024-08-27	5.50845	0.0754796	0.0207025	6.58892	0.941607	0.859656	0.019383
SG1150_labels_2024-08-27.tif	SG1150	SG1150_2024-08-27	2.88754	0.0364151	0.0741209	3.14381	0.971015	0.976926	0.0213351
SG1150_labels_2024-08-27.tif	SG1150	SG1150_2024-08-27	2.54544	0.0983575	0.0297678	2.76239	0.953951	0.981193	0.0730213
SG1150_labels_2024-08-27.tif	SG1150	SG1150_2024-08-27	4.5832	0.0488883	0.0314864	5.43865	0.863014	0.882111	0.0304144
SG1150_labels_2024-08-27.tif	SG1150	SG1150_2024-08-27	4.25828	0.0597911	0.0543536	5.10724	0.905369	0.867673	0.0346482
SG1150_labels_2024-08-27.tif	SG1150	SG1150_2024-08-27	4.54579	0.0304383	0.021738	5.42091	0.954611	0.871249	0.0139234
SG1150_labels_2024-08-27.tif	SG1150	SG1150_2024-08-27	5.59385	0.0627623	0.0690374	6.58122	0.90429	0.882205	0.0416384
SG1150_labels_2024-08-27.tif	SG1150	SG1150_2024-08-27	7.50569	0.0708281	0.0248	8.69455	0.812635	0.885031	0.0218578
SG1150_labels_2024-08-27.tif	SG1150	SG1150_2024-08-27	4.98387	0.051774	0.0447877	5.84228	0.796422	0.884733	0.0592926
SG1150_labels_2024-08-27.tif	SG1150	SG1150_2024-08-27	6.96673	0.0501884	0.0219241	7.7884	0.853086	0.926069	0.0224762
SG1150_labels_2024-08-27.tif	SG1150	SG1150_2024-08-27	13.0181	0.040686	0.0373552	15.0109	0.656065	0.878497	0.0296873
SG1150_labels_2024-08-27.tif	SG1150	SG1150_2024-08-27	5.27981	0.0265465	0.108663	6.29841	0.768103	0.867247	0.0740223
SG1150_labels_2024-08-27.tif	SG1150	SG1150_2024-08-27	4.60554	0.0750086	0.0649356	4.94222	0.946171	0.966237	0.107457
SG1150_labels_2024-08-27.tif	SG1150	SG1150_2024-08-27	2.65359	0.0199806	0.096766	2.95864	0.986086	0.946873	0.02427
SG1150_labels_2024-08-27.tif	SG1150	SG1150_2024-08-27	2.38772	0.0296984	0.0992629	2.77378	0.986836	0.924911	0.0191297
SG1150_labels_2024-08-27.tif	SG1150	SG1150_2024-08-27	5.27312	0.0599666	0.0262113	5.91686	0.790871	0.926402	0.0182631
SG1150_labels_2024-08-27.tif	SG1150	SG1150_2024-08-27	6.07699	0.0371905	0.0382543	7.08986	0.881944	0.883401	0.0329507
SG1150_labels_2024-08-27.tif	SG1150	SG1150_2024-08-27	4.04116	0.0486767	0.0250176	4.78252	0.91118	0.884446	0.0160251
SG1150_labels_2024-08-27.tif	SG1150	SG1150_2024-08-27	6.68445	0.0379105	0.0664542	7.37732	0.836406	0.930931	0.0291882
SG1150_labels_2024-08-27.tif	SG1150	SG1150_2024-08-27	2.98251	0.039125	0.0877551	3.51984	0.97692	0.892841	0.0286611
SG1150_labels_2024-08-27.tif	SG1150	SG1150_2024-08-27	4.34025	0.0784226	0.0400062	5.02828	0.976898	0.916052	0.046412
SG1150_labels_2024-08-27.tif	SG1150	SG1150_2024-08-27	3.08132	0.047936	0.114119	3.77442	0.935209	0.853964	0.0300047
SG1150_labels_2024-08-27.tif	SG1150	SG1150_2024-08-27	3.79779	0.0397416	0.134375	5.06324	0.906417	0.780003	0.0795875
SG1150_labels_2024-08-27.tif	SG1150	SG1150_2024-08-27	4.4035	0.0917397	0.0402806	5.76074	0.851501	0.79181	0.0313427
SG1150_labels_2024-08-27.tif	SG1150	SG1150_2024-08-27	3.09466	0.0863598	0.0659133	3.49646	0.97456	0.945551	0.0103166
SG1150_labels_2024-08-27.tif	SG1150	SG1150_2024-08-27	4.50588	0.0744349	0.201646	5.59976	0.921468	0.834554	0.125577
SG1150_labels_2024-08-27.tif	SG1150	SG1150_2024-08-27	5.61054	0.0327675	0.017571	6.6331	0.940045	0.869807	0.0103885
SG1150_labels_2024-08-27.tif	SG1150	SG1150_2024-08-27	2.91255	0.0468133	0.0541004	3.11939	0.974941	0.997224	0.0263849
SG1150_labels_2024-08-27.tif	SG1150	SG1150_2024-08-27	2.46746	0.05804	0.0545942	2.68788	0.959916	0.985776	0.0175289
SG1150_labels_2024-08-27.tif	SG1150	SG1150_2024-08-27	2.92638	0.0297214	0.0749755	3.45748	0.94527	0.886984	0.013642
SG1150_labels_2024-08-27.tif	SG1150	SG1150_2024-08-27	7.89554	0.0440283	0.0456414	9.74297	0.694653	0.827671	0.0235044
SG1150_labels_2024-08-27.tif	SG1150	SG1150_2024-08-27	3.06461	0.0479207	0.0930096	3.60537	0.946297	0.88389	0.0178842
SG1150_labels_2024-08-27.tif	SG1150	SG1150_2024-08-27	5.16355	0.0514379	0.0433508	6.32363	0.876531	0.840835	0.021114
SG1150_labels_2024-08-27.tif	SG1150	SG1150_2024-08-27	5.48188	0.0706859	0.0491869	6.75124	0.928117	0.833362	0.0229172
SG1150_labels_2024-08-27.tif	SG1150	SG1150_2024-08-27	6.06187	0.0782321	0.105553	8.00797	0.66809	0.777334	0.0579977
SG1150_labels_2024-08-27.tif	SG1150	SG1150_2024-08-27	3.18792	0.033086	0.0755481	3.67674	0.931914	0.918717	0.0151338
SG1150_labels_2024-08-27.tif	SG1150	SG1150_2024-08-27	3.99482	0.0550622	0.0360015	4.81957	0.898432	0.867426	0.026656
SG1150_labels_2024-08-27.tif	SG1150	SG1150_2024-08-27	3.21496	0.0638198	0.0686766	3.65804	0.946239	0.920309	0.0143305
SG1150_labels_2024-08-27.tif	SG1150	SG1150_2024-08-27	3.92656	0.0949798	0.0417576	4.70503	0.933819	0.874264	0.0257968
SG1150_labels_2024-08-27.tif	SG1150	SG1150_2024-08-27	4.01383	0.0588729	0.0405164	4.77682	0.925001	0.880917	0.0253309
SG1150_labels_2024-08-27.tif	SG1150	SG1150_2024-08-27	3.48245	0.0874337	0.0667611	4.25049	0.851162	0.857281	0.0313019
SG1150_labels_2024-08-27.tif	SG1150	SG1150_2024-08-27	2.6175	0.0343683	0.0626162	2.95824	0.985354	0.944698	0.025066
SG1150_labels_2024-08-27.tif	SG1150	SG1150_2024-08-27	6.85856	0.089813	0.05047	8.43531	0.599775	0.830696	0.0387889
SG1150_labels_2024-08-27.tif	SG1150	SG1150_2024-08-27	2.37648	0.0682544	0.109127	2.72556	0.983933	0.921692	0.0263619
SG1150_labels_2024-08-27.tif	SG1150	SG1150_2024-08-27	4.51114	0.0678159	0.0634628	5.03772	0.931267	0.938856	0.033065
SG1150_labels_2024-08-27.tif	SG1150	SG1150_2024-08-27	4.70511	0.0603875	0.0378315	5.64891	0.861444	0.866204	0.0224121
SG1150_labels_2024-08-27.tif	SG1150	SG1150_2024-08-27	3.44235	0.0273865	0.052219	4.10273	0.971384	0.879522	0.0196555
SG1150_labels_2024-08-27.tif	SG1150	SG1150_2024-08-27	3.24207	0.0584218	0.0485506	3.43673	0.897291	1.00653	0.0351773
SG1150_labels_2024-08-27.tif	SG1150	SG1150_2024-08-27	3.84706	0.0324444	0.0373136	4.20493	0.935861	0.968187	0.0223696
SG1150_labels_2024-08-27.tif	SG1150	SG1150_2024-08-27	3.32671	0.0560429	0.136572	3.49328	0.972947	0.993689	0.124022
SG1150_labels_2024-08-27.tif	SG1150	SG1150_2024-08-27	3.73005	0.0309591	0.0775689	4.34305	0.865725	0.904093	0.0416781
SG1150_labels_2024-08-27.tif	SG1150	SG1150_2024-08-27	3.85707	0.0430446	0.0301821	4.35943	0.862317	0.921482	0.0148832
SG1150_labels_2024-08-27.tif	SG1150	SG1150_2024-08-27	3.27646	0.0638617	0.0369665	3.81918	0.921092	0.905316	0.0133981
SG1150_labels_2024-08-27.tif	SG1150	SG1150_2024-08-27	5.21701	0.0422533	0.0925805	6.20781	0.947123	0.869187	0.0498941
SG1150_labels_2024-08-27.tif	SG1150	SG1150_2024-08-27	5.13166	0.0284223	0.0655201	6.25404	0.889163	0.851572	0.0499876
SG1150_labels_2024-08-27.tif	SG1150	SG1150_2024-08-27	2.51183	0.063624	0.0263455	3.48302	0.920918	0.761698	0.0177808
SG1150_labels_2024-08-27.tif	SG1150	SG1150_2024-08-27	5.02753	0.0857022	0.0373802	6.21485	0.90413	0.836028	0.0426186
SG1150_labels_2024-08-27.tif	SG1150	SG1150_2024-08-27	6.20977	0.0599869	0.0182213	7.43817	0.795738	0.858373	0.0408141
SG1150_labels_2024-08-27.tif	SG1150	SG1150_2024-08-27	5.96432	0.0352823	0.0640945	7.03683	0.654496	0.873292	0.0338533
SG1150_labels_2024-08-27.tif	SG1150	SG1150_2024-08-27	4.23356	0.0716497	0.0519241	5.23358	0.926858	0.840888	0.0282835
SG1150_labels_2024-08-27.tif	SG1150	SG1150_2024-08-27	5.60135	0.0598534	0.0332461	6.75379	0.703594	0.856662	0.0159789
SG1150_labels_2024-08-27.tif	SG1150	SG1150_2024-08-27	4.52623	0.0678103	0.036774	5.48414	0.880306	0.856628	0.024448
SG1150_labels_2024-08-27.tif	SG1150	SG1150_2024-08-27	5.66655	0.0398223	0.0517902	6.60065	0.84975	0.88286	0.0168888
SG1150_labels_2024-08-27.tif	SG1150	SG1150_2024-08-27	4.0047	0.0507478	0.054493	4.84628	0.915939	0.857802	0.0263391
SG1150_labels_2024-08-27.tif	SG1150	SG1150_2024-08-27	7.48767	0.0577057	0.112739	9.00448	0.480719	0.847846	0.0701572
SG1150_labels_2024-08-27.tif	SG1150	SG1150_2024-08-27	2.54887	0.0784684	0.042913	3.25252	0.991353	0.832097	0.0246324
SG1150_labels_2024-08-27.tif	SG1150	SG1150_2024-08-27	3.09086	0.0536755	0.0663105	3.78397	0.961066	0.851345	0.0170426
SG1150_labels_2024-08-27.tif	SG1150	SG1150_2024-08-27	5.7441	0.0470706	0.0452242	6.80777	0.900921	0.861526	0.0209353
SG1150_labels_2024-08-27.tif	SG1150	SG1150_2024-08-27	4.1145	0.0480014	0.0298052	4.45876	0.956072	0.965135	0.0217695
[truncated: 2,572 more rows]

## Sheet: README
	Column Name :	meaning :
	IMAGE	image file name
	mut	Mutant strain code
	mutmanip	Mutant and experiment date
	SHAPE.area	cell area
	SHAPE.asymmetry.lateral	cell asymmetry lateral
	SHAPE.asymmetry.longitudinal	cell asymmetry longitudinal
	SHAPE.length	cell length
	SHAPE.solidity	cell solidity
	SHAPE.width.mean	cell width mean along main axis
	SHAPE.width.variation	cell width variation along main axis
