# Supplementary material for: RagB stimulates the activity of the peptidoglycan polymerase RodA in Bacillus subtilis
Source: EMBO Rep. 2025 Aug 15;26(18):4587–606. doi: 10.1038/s44319-025-00547-w (PMC12457691; doi:10.1038/s44319-025-00547-w)
Supplement: Supplementary file 11 — Source data Fig. 6 [file 44319_2025_547_MOESM11_ESM.zip]

Archive with 39 entries (35 files):
- Figure 6/
- Figure 6/.DS_Store
- __MACOSX/Figure 6/._.DS_Store
- Figure 6/Fig. 6A.xlsx
- __MACOSX/Figure 6/._Fig. 6A.xlsx
- Figure 6/Fig. 6B/
- Figure 6/Fig. 6C/
- Figure 6/Fig. 6D.tif
- __MACOSX/Figure 6/._Fig. 6D.tif
- Figure 6/Fig. 6E.tif
- __MACOSX/Figure 6/._Fig. 6E.tif
- Figure 6/Fig. 6F/
- __MACOSX/Figure 6/._Fig. 6F
- Figure 6/Fig. 6B/.DS_Store
- __MACOSX/Figure 6/Fig. 6B/._.DS_Store
- Figure 6/Fig. 6B/B1.tiff
- __MACOSX/Figure 6/Fig. 6B/._B1.tiff
- Figure 6/Fig. 6B/B2.tiff
- __MACOSX/Figure 6/Fig. 6B/._B2.tiff
- Figure 6/Fig. 6B/B3.tiff
- __MACOSX/Figure 6/Fig. 6B/._B3.tiff
- Figure 6/Fig. 6B/Figure 6B.pdf
- __MACOSX/Figure 6/Fig. 6B/._Figure 6B.pdf
- Figure 6/Fig. 6C/.DS_Store
- __MACOSX/Figure 6/Fig. 6C/._.DS_Store
- Figure 6/Fig. 6C/C1.tiff
- __MACOSX/Figure 6/Fig. 6C/._C1.tiff
- Figure 6/Fig. 6C/C2.tiff
- __MACOSX/Figure 6/Fig. 6C/._C2.tiff
- Figure 6/Fig. 6C/C3.tiff
- __MACOSX/Figure 6/Fig. 6C/._C3.tiff
- Figure 6/Fig. 6C/Figure 6C.pdf
- __MACOSX/Figure 6/Fig. 6C/._Figure 6C.pdf
- Figure 6/Fig. 6F/.DS_Store
- __MACOSX/Figure 6/Fig. 6F/._.DS_Store
- Figure 6/Fig. 6F/kymo_1657_GT70┬░ 37% 900ms_1s_60s 1_roi2_ROI.tif
- __MACOSX/Figure 6/Fig. 6F/._kymo_1657_GT70┬░ 37% 900ms_1s_60s 1_roi2_ROI.tif
- Figure 6/Fig. 6F/kymo_1657_GT70┬░ 37% 900ms_1s_60s 1_roi_ROI.tif
- __MACOSX/Figure 6/Fig. 6F/._kymo_1657_GT70┬░ 37% 900ms_1s_60s 1_roi_ROI.tif
