# Supplementary material for: RagB stimulates the activity of the peptidoglycan polymerase RodA in Bacillus subtilis
Source: EMBO Rep. 2025 Aug 15;26(18):4587–606. doi: 10.1038/s44319-025-00547-w (PMC12457691; doi:10.1038/s44319-025-00547-w)
Supplement: Supplementary file 11 — Source data Fig. 6 [file 44319_2025_547_MOESM11_ESM.zip › Figure 6/Fig. 6A.xlsx]

## Sheet: Feuil1
Time [min]	0	30.0001	60.0003	90.0003	120	150	180	210.001	240.001	270.001	300.001	330.002	360.002	390.002	420.002	450.002	480.002	510.002	540.003	570.003
WT1	0.1292	0.1484	0.2137	0.3131	0.4369	0.5463	0.6253	0.7153	0.7918	0.8817	0.9669	1.0308	1.093	1.1375	1.1736	1.2098	1.2395	1.2653	1.2909	1.305
WT2	0.1323	0.1485	0.2052	0.3012	0.41	0.5097	0.592	0.6703	0.7658	0.8398	0.9154	0.9902	1.0436	1.0874	1.1275	1.1556	1.2012	1.2381	1.2744	1.3077
WT3	0.1279	0.1406	0.1939	0.294	0.4016	0.5187	0.5864	0.6764	0.7587	0.836	0.9119	0.9787	1.0377	1.0834	1.1246	1.1641	1.1968	1.236	1.2598	1.2937
WT4	0.1334	0.1517	0.2215	0.3396	0.4687	0.5912	0.6552	0.7565	0.8376	0.9094	0.9729	1.0318	1.0873	1.1282	1.1639	1.1914	1.2167	1.2433	1.2769	1.3048
PS2062 1	0.1243	0.1354	0.1608	0.225	0.289	0.3504	0.4139	0.4562	0.5136	0.5573	0.6024	0.6504	0.6915	0.7306	0.7924	0.8342	0.8736	0.9141	0.947	0.973
PS2062 2	0.1237	0.135	0.1685	0.2199	0.2738	0.3334	0.3828	0.4204	0.4783	0.5185	0.5667	0.6075	0.6464	0.6804	0.7174	0.7548	0.8004	0.8417	0.8733	0.9101
PS2062 3	0.1343	0.1455	0.1964	0.2596	0.348	0.4248	0.4727	0.5057	0.5774	0.6407	0.6887	0.7634	0.8005	0.8333	0.8478	0.8911	0.9161	0.9502	0.9645	1.0036
PS2062 4	0.1252	0.1545	0.1825	0.2298	0.3037	0.3721	0.4309	0.4592	0.5109	0.5562	0.5966	0.6438	0.6962	0.7408	0.7647	0.8247	0.8709	0.8855	0.936	0.9778
SG667 1	0.1166	0.118	0.1298	0.1444	0.1585	0.1721	0.1873	0.2071	0.2329	0.2641	0.2866	0.3127	0.3504	0.3932	0.4344	0.4851	0.5276	0.5875	0.6445	0.6921
SG667 2	0.1164	0.1186	0.131	0.1524	0.1625	0.1804	0.1989	0.2171	0.2393	0.2629	0.2787	0.2948	0.3184	0.3444	0.3684	0.3988	0.4272	0.4592	0.487	0.5276
SG667 3	0.1157	0.1343	0.1678	0.1838	0.1765	0.1903	0.209	0.2298	0.2471	0.275	0.2976	0.3043	0.3288	0.3474	0.3676	0.3944	0.4117	0.4239	0.4449	0.467
SG667 4	0.1169	0.1328	0.1569	0.1701	0.1775	0.1916	0.2105	0.2338	0.252	0.2916	0.301	0.33	0.3506	0.3831	0.4096	0.4421	0.4724	0.5036	0.5371	0.5767
SG661 1	0.1212	0.1254	0.1675	0.2414	0.3302	0.428	0.4914	0.5504	0.6357	0.7113	0.7886	0.8462	0.9069	0.9418	0.9731	0.9998	1.0409	1.0639	1.0781	1.0997
SG661 2	0.1311	0.1392	0.1885	0.2835	0.371	0.4754	0.5286	0.5959	0.6809	0.7616	0.8416	0.9107	0.9648	1.0201	1.0507	1.0736	1.1108	1.1352	1.1546	1.177
SG661 3	0.123	0.1305	0.172	0.2803	0.3923	0.5139	0.5813	0.6158	0.7066	0.785	0.8499	0.9056	0.956	0.9966	1.0236	1.0626	1.0901	1.1096	1.1334	1.1459
SG661 4	0.123	0.1347	0.183	0.3004	0.4205	0.5413	0.6096	0.6617	0.7441	0.812	0.8874	0.954	1.0115	1.0641	1.1014	1.1346	1.1572	1.1867	1.218	1.2397
SG1014 1	0.1153	0.1239	0.1437	0.1706	0.2034	0.2487	0.3032	0.3439	0.3815	0.41	0.4575	0.5027	0.5353	0.5663	0.5975	0.6223	0.6514	0.6773	0.7055	0.7323
SG1014 2	0.12	0.1248	0.1436	0.1719	0.2043	0.2527	0.3014	0.3434	0.3865	0.4172	0.4628	0.5045	0.5432	0.5713	0.6051	0.6364	0.6649	0.6967	0.7218	0.7459
SG1014 3	0.1175	0.1237	0.1401	0.1693	0.1951	0.2407	0.2974	0.3375	0.3893	0.4189	0.4681	0.5113	0.5535	0.5871	0.622	0.6591	0.6952	0.7245	0.7546	0.7861
SG1014 4	0.1215	0.1305	0.1527	0.1853	0.2226	0.2825	0.3466	0.3976	0.4308	0.4648	0.5181	0.5667	0.6077	0.6388	0.6727	0.7019	0.7313	0.7555	0.7821	0.8106
Time [min]	0	30.0001	60.0003	90.0003	120	150	180	210.001	240.001	270.001	300.001	330.002	360.002	390.002	420.002	450.002	480.002	510.002	540.003	570.003
WT2	0.1323	0.1485	0.2052	0.3012	0.41	0.5097	0.592	0.6703	0.7658	0.8398	0.9154	0.9902	1.0436	1.0874	1.1275	1.1556	1.2012	1.2381	1.2744	1.3077
PS2062 2	0.1237	0.135	0.1685	0.2199	0.2738	0.3334	0.3828	0.4204	0.4783	0.5185	0.5667	0.6075	0.6464	0.6804	0.7174	0.7548	0.8004	0.8417	0.8733	0.9101
SG667 2	0.1164	0.1186	0.131	0.1524	0.1625	0.1804	0.1989	0.2171	0.2393	0.2629	0.2787	0.2948	0.3184	0.3444	0.3684	0.3988	0.4272	0.4592	0.487	0.5276
SG1014 4	0.1215	0.1305	0.1527	0.1853	0.2226	0.2825	0.3466	0.3976	0.4308	0.4648	0.5181	0.5667	0.6077	0.6388	0.6727	0.7019	0.7313	0.7555	0.7821	0.8106
