# Supplementary material for: RagB stimulates the activity of the peptidoglycan polymerase RodA in Bacillus subtilis
Source: EMBO Rep. 2025 Aug 15;26(18):4587–606. doi: 10.1038/s44319-025-00547-w (PMC12457691; doi:10.1038/s44319-025-00547-w)
Supplement: Supplementary file 12 — Source data Fig. 7 [file 44319_2025_547_MOESM12_ESM.zip]

Archive with 16 entries (15 files):
- Figure 7/
- __MACOSX/._Figure 7
- Figure 7/Fig. 7A.xls
- __MACOSX/Figure 7/._Fig. 7A.xls
- Figure 7/Fig. 7B.tif
- __MACOSX/Figure 7/._Fig. 7B.tif
- Figure 7/Fig. 7C.tif
- __MACOSX/Figure 7/._Fig. 7C.tif
- Figure 7/Fig. 7D.tif
- __MACOSX/Figure 7/._Fig. 7D.tif
- Figure 7/Fig. 7E.xlsx
- __MACOSX/Figure 7/._Fig. 7E.xlsx
- Figure 7/Fig. 7F.xlsx
- __MACOSX/Figure 7/._Fig. 7F.xlsx
- Figure 7/Fig7 G and H.xlsx
- __MACOSX/Figure 7/._Fig7 G and H.xlsx
