# Supplementary material for: RagB stimulates the activity of the peptidoglycan polymerase RodA in Bacillus subtilis
Source: EMBO Rep. 2025 Aug 15;26(18):4587–606. doi: 10.1038/s44319-025-00547-w (PMC12457691; doi:10.1038/s44319-025-00547-w)
Supplement: Supplementary file 12 — Source data Fig. 7 [file 44319_2025_547_MOESM12_ESM.zip › Figure 7/Fig. 7A.xls]

## Sheet: raw
Procedure Summary																																														raw
Plate Type	Greiner 96 flat bottom
Eject plate on completion
Set Temperature	Setpoint 37°C
	Preheat before moving to next step
Start Kinetic	Runtime 24:00:00 (HH:MM:SS), Interval 0:05:00, 289 Reads
Shake	Fast, Continuous
Read	Absorbance Endpoint
	A1..D9
	Wavelengths: 600
	Read Speed: Normal, Delay: 100 msec, Measurements/Data Point: 8									LB
End Kinetic										1	2	3	4	5	6	7	8			wt	rcl44 (168)
									A	wt 44	1445	1386	blk	wt 44	1445	1386	blk			1445	rodA Ω (rodA-Halo, phleo)
									B	wt 44	1445	1386	blk	wt 44	1445	1386	blk			1386	rodA Ω (rodA-Halo, phleo) (different linker, partially functional)
									C	wt 44	1445	1386	blk	wt 44	1445	1386	blk
											LB				LB + Mg
									Curves [600]
										1	2	3	4	5	6	7	8	9	10	11	12
									A													Bitmap [600]
									B													Bitmap [600]
									C													Bitmap [600]
									D													Bitmap [600]
									E													Bitmap [600]
									F													Bitmap [600]
									G													Bitmap [600]
									H													Bitmap [600]
	600
	Time	A1	A2	A3	A4	A5	A6	A7	A8	A9	A10	A11	A12	B1	B2	B3	B4	B5	B6	B7	B8	B9	B10	B11	B12	C1	C2	C3	C4	C5	C6	C7	C8	C9	C10	C11	C12	D1	D2	D3	D4	D5	D6	D7	D8	D9	D10	D11	D12
	1899-12-31 00:04:47	0.093	0.097	0.097	0.091	0.093	0.095	0.098	0.091	0.086				0.094	0.165	0.159	0.146	0.14	0.138	0.129	0.09	0.085				0.094	0.096	0.097	0.094	0.124	0.12	0.095	0.089	0.085				0.093	0.087	0.086	0.087	0.076	0.074	0.078	0.085	0.085
	1899-12-31 00:09:47	0.093	0.097	0.098	0.091	0.093	0.095	0.097	0.092	0.086				0.094	0.095	0.1	0.089	0.092	0.093	0.095	0.09	0.084				0.096	0.096	0.097	0.091	0.094	0.095	0.095	0.089	0.085				0.089	0.087	0.086	0.086	0.079	0.081	0.076	0.084	0.085
	1899-12-31 00:14:47	0.093	0.098	0.098	0.091	0.093	0.095	0.098	0.093	0.086				0.094	0.096	0.101	0.089	0.093	0.093	0.095	0.09	0.085				0.098	0.096	0.098	0.091	0.094	0.096	0.095	0.09	0.084				0.089	0.087	0.086	0.087	0.073	0.075	0.078	0.084	0.084
	1899-12-31 00:19:47	0.094	0.099	0.1	0.091	0.093	0.096	0.099	0.092	0.086				0.095	0.097	0.102	0.089	0.093	0.094	0.096	0.089	0.085				0.099	0.097	0.101	0.09	0.095	0.096	0.096	0.089	0.085				0.089	0.087	0.086	0.087	0.074	0.075	0.079	0.084	0.085
	1899-12-31 00:24:47	0.095	0.099	0.1	0.091	0.093	0.097	0.099	0.092	0.086				0.096	0.098	0.103	0.089	0.094	0.094	0.097	0.089	0.084				0.099	0.098	0.101	0.09	0.095	0.097	0.096	0.089	0.084				0.089	0.087	0.086	0.087	0.079	0.075	0.076	0.084	0.085
	1899-12-31 00:29:47	0.096	0.101	0.101	0.091	0.094	0.097	0.099	0.092	0.085				0.097	0.099	0.105	0.089	0.094	0.094	0.099	0.089	0.084				0.1	0.098	0.102	0.09	0.095	0.097	0.097	0.089	0.084				0.089	0.086	0.085	0.086	0.078	0.074	0.077	0.084	0.084
	1899-12-31 00:34:47	0.097	0.102	0.103	0.091	0.095	0.098	0.1	0.092	0.085				0.099	0.1	0.107	0.089	0.095	0.095	0.1	0.089	0.084				0.101	0.099	0.105	0.09	0.096	0.097	0.098	0.089	0.084				0.089	0.086	0.085	0.087	0.074	0.075	0.076	0.084	0.084
	1899-12-31 00:39:47	0.098	0.104	0.105	0.091	0.095	0.099	0.101	0.092	0.085				0.1	0.102	0.109	0.089	0.096	0.095	0.102	0.089	0.084				0.103	0.101	0.106	0.09	0.097	0.098	0.099	0.089	0.084				0.089	0.086	0.085	0.086	0.079	0.077	0.079	0.084	0.084
	1899-12-31 00:44:47	0.1	0.105	0.107	0.091	0.096	0.101	0.102	0.092	0.085				0.102	0.104	0.112	0.089	0.097	0.096	0.106	0.089	0.084				0.105	0.102	0.111	0.09	0.098	0.099	0.101	0.089	0.084				0.089	0.086	0.085	0.086	0.072	0.076	0.077	0.084	0.084
	1899-12-31 00:49:47	0.103	0.109	0.11	0.091	0.098	0.103	0.105	0.092	0.086				0.104	0.106	0.116	0.089	0.099	0.097	0.108	0.089	0.084				0.107	0.105	0.116	0.09	0.1	0.1	0.102	0.089	0.085				0.089	0.087	0.086	0.087	0.076	0.076	0.077	0.084	0.085
	1899-12-31 00:54:47	0.104	0.112	0.113	0.091	0.099	0.105	0.106	0.092	0.085				0.109	0.109	0.12	0.089	0.1	0.099	0.109	0.089	0.084				0.11	0.106	0.12	0.09	0.101	0.101	0.104	0.089	0.084				0.089	0.087	0.086	0.087	0.079	0.077	0.077	0.084	0.084
	1899-12-31 00:59:47	0.107	0.116	0.118	0.091	0.1	0.107	0.108	0.092	0.085				0.111	0.113	0.126	0.088	0.102	0.1	0.114	0.089	0.085				0.113	0.11	0.124	0.09	0.102	0.102	0.106	0.089	0.084				0.089	0.087	0.085	0.086	0.073	0.076	0.076	0.084	0.084
	1899-12-31 01:04:47	0.111	0.12	0.125	0.091	0.102	0.11	0.11	0.092	0.085				0.116	0.118	0.132	0.088	0.104	0.101	0.115	0.089	0.084				0.118	0.113	0.125	0.09	0.105	0.103	0.109	0.089	0.084				0.089	0.087	0.085	0.086	0.076	0.076	0.079	0.084	0.084
	1899-12-31 01:09:47	0.116	0.126	0.131	0.091	0.105	0.113	0.114	0.092	0.085				0.122	0.124	0.141	0.089	0.106	0.103	0.119	0.089	0.084				0.123	0.119	0.133	0.09	0.107	0.105	0.112	0.089	0.084				0.089	0.086	0.086	0.086	0.078	0.077	0.077	0.084	0.085
	1899-12-31 01:14:47	0.122	0.134	0.139	0.09	0.108	0.117	0.118	0.092	0.085				0.129	0.132	0.15	0.088	0.109	0.106	0.115	0.089	0.084				0.131	0.125	0.141	0.09	0.11	0.107	0.117	0.089	0.084				0.089	0.086	0.085	0.086	0.072	0.076	0.075	0.084	0.084
	1899-12-31 01:19:47	0.131	0.142	0.148	0.091	0.111	0.121	0.123	0.092	0.085				0.139	0.142	0.16	0.088	0.113	0.11	0.126	0.089	0.085				0.14	0.134	0.149	0.09	0.114	0.111	0.121	0.089	0.084				0.089	0.086	0.086	0.086	0.078	0.076	0.078	0.084	0.084
	1899-12-31 01:24:47	0.141	0.152	0.156	0.09	0.116	0.126	0.129	0.092	0.085				0.151	0.153	0.164	0.088	0.118	0.113	0.131	0.089	0.084				0.15	0.144	0.157	0.09	0.119	0.114	0.128	0.089	0.084				0.089	0.086	0.085	0.086	0.078	0.076	0.079	0.084	0.084
	1899-12-31 01:29:47	0.155	0.166	0.166	0.09	0.122	0.133	0.137	0.092	0.085				0.166	0.168	0.176	0.088	0.124	0.119	0.138	0.089	0.084				0.165	0.157	0.172	0.09	0.126	0.12	0.136	0.089	0.084				0.089	0.086	0.085	0.086	0.071	0.077	0.076	0.084	0.084
	1899-12-31 01:34:47	0.172	0.182	0.182	0.091	0.13	0.142	0.147	0.092	0.086				0.186	0.185	0.191	0.089	0.133	0.126	0.149	0.089	0.085				0.183	0.174	0.188	0.09	0.136	0.127	0.146	0.089	0.084				0.089	0.087	0.086	0.086	0.074	0.077	0.074	0.084	0.085
	1899-12-31 01:39:47	0.191	0.2	0.199	0.091	0.14	0.152	0.16	0.092	0.085				0.208	0.207	0.21	0.089	0.144	0.135	0.156	0.089	0.084				0.204	0.193	0.204	0.09	0.147	0.136	0.158	0.089	0.084				0.089	0.086	0.086	0.087	0.08	0.076	0.076	0.084	0.084
	1899-12-31 01:44:47	0.21	0.217	0.216	0.091	0.153	0.164	0.172	0.092	0.086				0.231	0.227	0.231	0.089	0.158	0.146	0.17	0.089	0.085				0.227	0.214	0.224	0.09	0.162	0.147	0.171	0.089	0.084				0.089	0.087	0.086	0.087	0.081	0.076	0.079	0.084	0.085
	1899-12-31 01:49:47	0.233	0.235	0.235	0.091	0.172	0.178	0.188	0.092	0.086				0.255	0.247	0.248	0.089	0.176	0.161	0.183	0.089	0.084				0.249	0.235	0.243	0.09	0.182	0.162	0.184	0.089	0.084				0.089	0.087	0.086	0.087	0.08	0.077	0.081	0.084	0.085
	1899-12-31 01:54:47	0.257	0.259	0.256	0.09	0.194	0.195	0.205	0.092	0.085				0.28	0.27	0.27	0.089	0.198	0.179	0.198	0.089	0.084				0.275	0.26	0.269	0.09	0.206	0.181	0.202	0.089	0.084				0.089	0.087	0.086	0.086	0.078	0.078	0.08	0.084	0.084
	1899-12-31 01:59:47	0.279	0.28	0.276	0.09	0.214	0.212	0.224	0.092	0.085				0.304	0.292	0.29	0.088	0.219	0.197	0.215	0.089	0.084				0.298	0.283	0.29	0.09	0.228	0.199	0.218	0.089	0.084				0.089	0.086	0.086	0.086	0.077	0.077	0.077	0.084	0.084
	1899-12-31 02:04:47	0.315	0.312	0.305	0.091	0.238	0.236	0.252	0.092	0.085				0.339	0.322	0.315	0.089	0.243	0.222	0.244	0.089	0.084				0.327	0.316	0.317	0.09	0.255	0.223	0.241	0.089	0.084				0.089	0.086	0.085	0.086	0.076	0.076	0.074	0.084	0.084
	1899-12-31 02:09:47	0.353	0.349	0.339	0.091	0.284	0.278	0.29	0.092	0.086				0.375	0.357	0.348	0.089	0.289	0.269	0.285	0.089	0.084				0.364	0.356	0.352	0.09	0.306	0.268	0.278	0.089	0.085				0.089	0.087	0.086	0.087	0.077	0.075	0.073	0.084	0.085
	1899-12-31 02:14:47	0.392	0.386	0.374	0.091	0.334	0.323	0.329	0.093	0.085				0.408	0.385	0.383	0.089	0.341	0.319	0.321	0.089	0.084				0.398	0.392	0.388	0.09	0.355	0.317	0.317	0.089	0.084				0.089	0.086	0.085	0.086	0.076	0.074	0.073	0.084	0.084
	1899-12-31 02:19:47	0.426	0.422	0.399	0.091	0.376	0.363	0.36	0.092	0.086				0.438	0.413	0.412	0.089	0.384	0.36	0.348	0.089	0.084				0.429	0.426	0.417	0.09	0.392	0.359	0.35	0.089	0.084				0.089	0.086	0.085	0.086	0.076	0.074	0.074	0.084	0.084
	1899-12-31 02:24:47	0.437	0.432	0.409	0.091	0.394	0.383	0.385	0.092	0.085				0.45	0.436	0.417	0.089	0.401	0.379	0.372	0.089	0.085				0.451	0.433	0.423	0.09	0.407	0.384	0.375	0.089	0.084				0.089	0.087	0.086	0.086	0.076	0.076	0.076	0.084	0.084
	1899-12-31 02:29:47	0.452	0.442	0.426	0.091	0.405	0.397	0.403	0.093	0.085				0.462	0.446	0.431	0.089	0.411	0.392	0.387	0.089	0.084				0.462	0.443	0.438	0.09	0.419	0.396	0.392	0.089	0.084				0.089	0.087	0.085	0.086	0.076	0.078	0.078	0.084	0.084
	1899-12-31 02:34:47	0.471	0.458	0.447	0.091	0.421	0.415	0.427	0.092	0.085				0.479	0.459	0.45	0.089	0.426	0.412	0.409	0.089	0.084				0.476	0.455	0.457	0.09	0.436	0.415	0.413	0.089	0.084				0.089	0.086	0.085	0.086	0.076	0.08	0.08	0.084	0.084
	1899-12-31 02:39:47	0.491	0.478	0.47	0.091	0.442	0.438	0.452	0.092	0.085				0.5	0.479	0.472	0.089	0.448	0.434	0.431	0.089	0.084				0.494	0.474	0.479	0.09	0.458	0.438	0.438	0.089	0.084				0.089	0.087	0.085	0.086	0.076	0.081	0.081	0.084	0.085
	1899-12-31 02:44:47	0.508	0.498	0.491	0.09	0.462	0.461	0.475	0.093	0.086				0.517	0.497	0.495	0.089	0.471	0.455	0.45	0.089	0.084				0.515	0.495	0.499	0.09	0.478	0.46	0.46	0.089	0.084				0.089	0.086	0.085	0.086	0.076	0.081	0.082	0.084	0.084
	1899-12-31 02:49:47	0.524	0.516	0.511	0.09	0.478	0.481	0.493	0.092	0.085				0.529	0.517	0.514	0.088	0.492	0.476	0.468	0.089	0.084				0.532	0.512	0.519	0.09	0.497	0.48	0.478	0.089	0.084				0.089	0.086	0.085	0.086	0.077	0.08	0.083	0.084	0.085
	1899-12-31 02:54:47	0.538	0.533	0.529	0.091	0.496	0.499	0.51	0.091	0.086				0.546	0.534	0.53	0.089	0.511	0.492	0.486	0.089	0.084				0.545	0.527	0.537	0.09	0.514	0.497	0.495	0.089	0.084				0.089	0.087	0.085	0.086	0.077	0.078	0.083	0.084	0.084
	1899-12-31 02:59:47	0.554	0.547	0.546	0.09	0.513	0.514	0.527	0.091	0.085				0.56	0.55	0.548	0.088	0.525	0.51	0.503	0.089	0.084				0.562	0.541	0.554	0.09	0.528	0.511	0.509	0.089	0.084				0.089	0.086	0.086	0.086	0.077	0.076	0.082	0.084	0.084
	1899-12-31 03:04:47	0.569	0.564	0.563	0.091	0.528	0.529	0.54	0.091	0.085				0.578	0.565	0.565	0.088	0.54	0.523	0.519	0.089	0.084				0.578	0.556	0.571	0.09	0.544	0.526	0.523	0.089	0.084				0.088	0.086	0.085	0.086	0.077	0.073	0.081	0.084	0.084
	1899-12-31 03:09:47	0.587	0.578	0.579	0.091	0.547	0.544	0.551	0.091	0.085				0.595	0.582	0.581	0.089	0.554	0.537	0.536	0.089	0.084				0.595	0.572	0.588	0.09	0.559	0.539	0.535	0.089	0.084				0.089	0.087	0.086	0.086	0.077	0.072	0.081	0.084	0.084
	1899-12-31 03:14:47	0.602	0.594	0.594	0.091	0.56	0.557	0.563	0.091	0.085				0.613	0.599	0.598	0.088	0.57	0.55	0.55	0.089	0.084				0.611	0.589	0.605	0.09	0.576	0.556	0.55	0.089	0.084				0.089	0.087	0.085	0.087	0.077	0.071	0.079	0.084	0.084
	1899-12-31 03:19:47	0.62	0.607	0.611	0.09	0.577	0.574	0.576	0.091	0.085				0.629	0.615	0.614	0.088	0.586	0.565	0.566	0.089	0.084				0.629	0.605	0.621	0.09	0.592	0.569	0.562	0.089	0.084				0.089	0.086	0.085	0.086	0.077	0.07	0.078	0.084	0.084
	1899-12-31 03:24:47	0.635	0.626	0.626	0.09	0.59	0.589	0.591	0.091	0.086				0.646	0.632	0.63	0.088	0.6	0.582	0.581	0.089	0.084				0.644	0.622	0.635	0.09	0.607	0.585	0.58	0.089	0.084				0.089	0.087	0.085	0.086	0.076	0.071	0.077	0.084	0.084
	1899-12-31 03:29:47	0.649	0.638	0.642	0.091	0.606	0.604	0.607	0.091	0.085				0.66	0.646	0.647	0.088	0.617	0.596	0.596	0.089	0.084				0.664	0.636	0.651	0.09	0.624	0.598	0.592	0.089	0.084				0.089	0.086	0.086	0.087	0.076	0.071	0.076	0.084	0.085
	1899-12-31 03:34:47	0.662	0.651	0.657	0.091	0.619	0.617	0.619	0.091	0.085				0.674	0.661	0.662	0.088	0.629	0.61	0.616	0.089	0.084				0.676	0.651	0.666	0.09	0.637	0.61	0.604	0.089	0.084				0.089	0.087	0.086	0.087	0.076	0.073	0.075	0.084	0.084
	1899-12-31 03:39:47	0.676	0.665	0.673	0.09	0.632	0.631	0.634	0.091	0.085				0.688	0.674	0.678	0.089	0.644	0.623	0.622	0.089	0.084				0.69	0.665	0.68	0.09	0.65	0.622	0.618	0.089	0.084				0.089	0.086	0.085	0.086	0.075	0.074	0.074	0.084	0.084
	1899-12-31 03:44:47	0.69	0.678	0.686	0.09	0.645	0.641	0.678	0.091	0.086				0.701	0.687	0.691	0.088	0.658	0.637	0.641	0.089	0.084				0.704	0.679	0.694	0.09	0.662	0.635	0.629	0.089	0.084				0.089	0.087	0.085	0.087	0.075	0.076	0.074	0.084	0.084
	1899-12-31 03:49:47	0.703	0.691	0.7	0.09	0.655	0.651	0.658	0.091	0.085				0.714	0.7	0.705	0.088	0.669	0.644	0.651	0.089	0.084				0.715	0.693	0.705	0.09	0.67	0.643	0.639	0.089	0.084				0.089	0.086	0.086	0.086	0.075	0.077	0.073	0.084	0.084
	1899-12-31 03:54:47	0.712	0.703	0.713	0.09	0.662	0.664	0.675	0.091	0.085				0.723	0.712	0.719	0.088	0.678	0.654	0.654	0.089	0.084				0.725	0.705	0.718	0.09	0.679	0.652	0.646	0.089	0.084				0.089	0.086	0.085	0.086	0.074	0.079	0.072	0.084	0.084
	1899-12-31 03:59:47	0.722	0.713	0.723	0.09	0.674	0.672	0.698	0.091	0.085				0.733	0.724	0.731	0.089	0.688	0.664	0.663	0.089	0.085				0.734	0.719	0.73	0.09	0.69	0.663	0.66	0.089	0.084				0.089	0.087	0.086	0.086	0.074	0.08	0.072	0.084	0.084
	1899-12-31 04:04:47	0.734	0.722	0.733	0.09	0.686	0.684	0.697	0.091	0.085				0.742	0.732	0.743	0.088	0.699	0.675	0.675	0.089	0.084				0.743	0.727	0.74	0.09	0.698	0.673	0.668	0.089	0.084				0.089	0.086	0.085	0.086	0.074	0.081	0.071	0.084	0.084
	1899-12-31 04:09:47	0.746	0.733	0.745	0.09	0.695	0.693	0.709	0.091	0.085				0.751	0.742	0.751	0.089	0.709	0.686	0.688	0.089	0.084				0.753	0.737	0.75	0.09	0.707	0.684	0.679	0.089	0.084				0.089	0.087	0.086	0.086	0.074	0.083	0.071	0.084	0.084
	1899-12-31 04:14:47	0.756	0.743	0.756	0.09	0.705	0.702	0.718	0.091	0.085				0.76	0.753	0.761	0.088	0.718	0.695	0.7	0.089	0.084				0.762	0.748	0.758	0.09	0.719	0.694	0.693	0.089	0.084				0.089	0.086	0.086	0.086	0.074	0.083	0.071	0.084	0.084
	1899-12-31 04:19:47	0.767	0.755	0.766	0.09	0.714	0.706	0.729	0.091	0.085				0.77	0.762	0.772	0.088	0.729	0.705	0.715	0.089	0.084				0.773	0.758	0.769	0.09	0.727	0.703	0.701	0.089	0.084				0.089	0.086	0.085	0.086	0.074	0.083	0.071	0.084	0.084
	1899-12-31 04:24:47	0.774	0.758	0.777	0.09	0.719	0.718	0.735	0.091	0.086				0.78	0.773	0.783	0.088	0.736	0.718	0.769	0.089	0.084				0.781	0.769	0.779	0.09	0.735	0.714	0.711	0.089	0.084				0.089	0.086	0.086	0.087	0.074	0.083	0.071	0.084	0.084
	1899-12-31 04:29:47	0.782	0.775	0.787	0.09	0.73	0.727	0.745	0.091	0.085				0.787	0.782	0.792	0.088	0.765	0.726	0.742	0.089	0.084				0.79	0.777	0.786	0.09	0.744	0.724	0.72	0.088	0.084				0.089	0.086	0.085	0.086	0.074	0.083	0.071	0.084	0.084
	1899-12-31 04:34:47	0.791	0.787	0.796	0.091	0.739	0.734	0.752	0.091	0.085				0.796	0.792	0.802	0.089	0.754	0.733	0.758	0.089	0.084				0.797	0.786	0.793	0.09	0.754	0.732	0.734	0.089	0.084				0.089	0.086	0.086	0.086	0.074	0.083	0.071	0.084	0.085
	1899-12-31 04:39:47	0.798	0.794	0.807	0.09	0.747	0.745	0.759	0.091	0.085				0.804	0.799	0.812	0.088	0.759	0.738	0.744	0.089	0.084				0.803	0.795	0.804	0.09	0.759	0.739	0.74	0.089	0.084				0.089	0.086	0.085	0.086	0.074	0.082	0.071	0.084	0.084
	1899-12-31 04:44:47	0.805	0.801	0.816	0.09	0.753	0.752	0.782	0.091	0.085				0.813	0.808	0.822	0.089	0.78	0.744	0.75	0.089	0.084				0.811	0.803	0.814	0.09	0.764	0.746	0.747	0.089	0.084				0.089	0.086	0.085	0.086	0.075	0.081	0.072	0.084	0.084
	1899-12-31 04:49:47	0.814	0.81	0.826	0.09	0.758	0.76	0.775	0.091	0.086				0.821	0.819	0.832	0.088	0.772	0.753	0.774	0.089	0.084				0.817	0.814	0.823	0.09	0.772	0.754	0.755	0.089	0.084				0.089	0.087	0.086	0.087	0.075	0.08	0.072	0.084	0.084
	1899-12-31 04:54:47	0.823	0.819	0.836	0.09	0.764	0.773	0.783	0.091	0.085				0.831	0.83	0.842	0.088	0.777	0.762	0.788	0.089	0.084				0.827	0.822	0.832	0.09	0.778	0.763	0.763	0.089	0.084				0.088	0.086	0.085	0.086	0.074	0.079	0.072	0.084	0.084
	1899-12-31 04:59:47	0.834	0.83	0.843	0.09	0.769	0.773	0.794	0.091	0.085				0.84	0.839	0.85	0.088	0.784	0.769	0.772	0.089	0.084				0.837	0.833	0.841	0.09	0.784	0.768	0.767	0.089	0.084				0.089	0.086	0.085	0.086	0.075	0.078	0.072	0.084	0.085
	1899-12-31 05:04:47	0.841	0.837	0.852	0.09	0.776	0.78	0.794	0.091	0.085				0.849	0.85	0.859	0.089	0.792	0.777	0.791	0.089	0.084				0.844	0.843	0.848	0.09	0.792	0.777	0.777	0.089	0.084				0.089	0.087	0.086	0.086	0.075	0.077	0.073	0.084	0.084
	1899-12-31 05:09:47	0.85	0.843	0.86	0.09	0.781	0.792	0.8	0.091	0.086				0.858	0.858	0.867	0.088	0.799	0.782	0.798	0.089	0.084				0.853	0.851	0.858	0.09	0.799	0.783	0.782	0.089	0.084				0.089	0.086	0.085	0.086	0.075	0.076	0.073	0.084	0.084
	1899-12-31 05:14:47	0.856	0.854	0.868	0.09	0.791	0.791	0.806	0.091	0.085				0.868	0.867	0.876	0.089	0.811	0.79	0.809	0.089	0.084				0.861	0.86	0.865	0.09	0.81	0.791	0.792	0.089	0.084				0.089	0.086	0.086	0.086	0.075	0.075	0.073	0.084	0.084
	1899-12-31 05:19:47	0.865	0.864	0.873	0.09	0.797	0.798	0.82	0.091	0.085				0.875	0.871	0.881	0.088	0.815	0.799	0.82	0.089	0.084				0.868	0.868	0.873	0.09	0.815	0.797	0.799	0.089	0.084				0.089	0.086	0.085	0.087	0.075	0.075	0.074	0.084	0.084
	1899-12-31 05:24:47	0.87	0.868	0.88	0.09	0.802	0.804	0.82	0.091	0.085				0.882	0.877	0.888	0.088	0.823	0.802	0.813	0.089	0.084				0.873	0.874	0.877	0.09	0.819	0.8	0.807	0.089	0.084				0.089	0.086	0.085	0.086	0.075	0.073	0.074	0.084	0.084
	1899-12-31 05:29:47	0.877	0.874	0.885	0.09	0.805	0.807	0.824	0.091	0.085				0.886	0.881	0.893	0.088	0.828	0.809	0.812	0.089	0.084				0.877	0.878	0.887	0.09	0.825	0.81	0.811	0.089	0.084				0.089	0.086	0.086	0.086	0.075	0.073	0.075	0.084	0.084
	1899-12-31 05:34:47	0.882	0.881	0.893	0.09	0.813	0.814	0.828	0.091	0.085				0.897	0.888	0.902	0.088	0.834	0.815	0.813	0.089	0.084				0.883	0.886	0.892	0.09	0.83	0.812	0.818	0.089	0.084				0.089	0.087	0.086	0.086	0.075	0.072	0.075	0.084	0.084
	1899-12-31 05:39:47	0.888	0.889	0.897	0.09	0.821	0.818	0.838	0.091	0.085				0.9	0.893	0.905	0.089	0.839	0.819	0.853	0.089	0.084				0.89	0.89	0.898	0.09	0.837	0.817	0.822	0.089	0.084				0.089	0.086	0.086	0.087	0.075	0.072	0.076	0.084	0.084
	1899-12-31 05:44:47	0.891	0.891	0.904	0.09	0.828	0.827	0.836	0.091	0.085				0.907	0.899	0.911	0.089	0.845	0.823	0.832	0.089	0.085				0.895	0.896	0.902	0.09	0.842	0.822	0.829	0.089	0.085				0.089	0.086	0.086	0.087	0.075	0.072	0.076	0.084	0.085
	1899-12-31 05:49:47	0.896	0.897	0.907	0.09	0.834	0.83	0.84	0.091	0.085				0.91	0.901	0.914	0.088	0.847	0.829	0.835	0.089	0.084				0.901	0.9	0.906	0.09	0.846	0.828	0.832	0.089	0.084				0.089	0.086	0.085	0.086	0.075	0.071	0.077	0.084	0.084
	1899-12-31 05:54:47	0.898	0.9	0.912	0.09	0.84	0.836	0.843	0.091	0.085				0.918	0.908	0.92	0.089	0.852	0.835	0.887	0.089	0.085				0.907	0.905	0.913	0.09	0.851	0.834	0.837	0.089	0.084				0.089	0.086	0.086	0.086	0.075	0.071	0.077	0.084	0.085
	1899-12-31 05:59:47	0.906	0.907	0.917	0.09	0.844	0.84	0.849	0.091	0.085				0.921	0.913	0.924	0.088	0.857	0.844	0.853	0.089	0.084				0.912	0.911	0.919	0.09	0.855	0.836	0.843	0.089	0.084				0.089	0.086	0.085	0.086	0.075	0.071	0.077	0.084	0.084
	1899-12-31 06:04:47	0.906	0.907	0.923	0.09	0.85	0.844	0.852	0.091	0.085				0.924	0.918	0.929	0.088	0.862	0.85	0.861	0.089	0.084				0.913	0.916	0.922	0.09	0.858	0.842	0.85	0.089	0.084				0.089	0.086	0.086	0.086	0.075	0.071	0.078	0.084	0.084
	1899-12-31 06:09:47	0.912	0.913	0.924	0.09	0.852	0.846	0.855	0.091	0.085				0.928	0.92	0.931	0.088	0.861	0.851	0.859	0.089	0.084				0.919	0.917	0.926	0.09	0.862	0.845	0.852	0.089	0.084				0.088	0.086	0.085	0.086	0.075	0.071	0.078	0.084	0.084
	1899-12-31 06:14:47	0.916	0.916	0.931	0.09	0.861	0.85	0.859	0.091	0.085				0.932	0.926	0.938	0.089	0.866	0.858	0.869	0.089	0.084				0.923	0.925	0.932	0.09	0.865	0.85	0.856	0.089	0.084				0.089	0.086	0.085	0.086	0.075	0.071	0.079	0.084	0.084
	1899-12-31 06:19:47	0.919	0.921	0.938	0.09	0.863	0.854	0.863	0.091	0.086				0.939	0.931	0.943	0.089	0.881	0.865	0.866	0.089	0.084				0.927	0.931	0.937	0.09	0.87	0.852	0.859	0.089	0.084				0.089	0.087	0.086	0.086	0.075	0.071	0.079	0.084	0.085
	1899-12-31 06:24:47	0.922	0.924	0.945	0.09	0.867	0.857	0.865	0.091	0.085				0.939	0.937	0.95	0.088	0.877	0.868	0.861	0.089	0.084				0.929	0.936	0.943	0.09	0.872	0.857	0.866	0.089	0.084				0.089	0.086	0.085	0.086	0.075	0.071	0.079	0.084	0.084
	1899-12-31 06:29:47	0.926	0.93	0.949	0.09	0.871	0.86	0.87	0.091	0.085				0.942	0.94	0.954	0.089	0.878	0.868	0.881	0.089	0.084				0.937	0.94	0.948	0.09	0.877	0.857	0.869	0.089	0.084				0.089	0.086	0.086	0.087	0.075	0.071	0.079	0.084	0.084
	1899-12-31 06:34:47	0.928	0.932	0.956	0.091	0.874	0.864	0.875	0.091	0.086				0.947	0.963	0.96	0.089	0.882	0.872	0.867	0.089	0.084				0.939	0.946	0.955	0.09	0.881	0.864	0.875	0.089	0.084				0.089	0.086	0.085	0.087	0.075	0.071	0.08	0.084	0.084
	1899-12-31 06:39:47	0.932	0.939	0.959	0.09	0.877	0.865	0.88	0.091	0.086				0.95	0.948	0.965	0.089	0.884	0.873	0.878	0.089	0.084				0.945	0.95	0.958	0.09	0.886	0.865	0.88	0.089	0.084				0.089	0.087	0.085	0.086	0.075	0.071	0.08	0.084	0.085
	1899-12-31 06:44:47	0.934	0.942	0.967	0.09	0.883	0.87	0.88	0.091	0.085				0.953	0.952	0.968	0.089	0.889	0.875	0.878	0.089	0.084				0.944	0.953	0.965	0.09	0.887	0.868	0.883	0.089	0.084				0.089	0.086	0.085	0.086	0.075	0.071	0.08	0.084	0.084
	1899-12-31 06:49:47	0.939	0.947	0.967	0.09	0.886	0.871	0.879	0.091	0.085				0.956	0.957	0.972	0.088	0.89	0.879	0.888	0.089	0.084				0.953	0.955	0.969	0.09	0.892	0.873	0.888	0.089	0.084				0.089	0.086	0.085	0.086	0.075	0.071	0.08	0.084	0.084
	1899-12-31 06:54:47	0.941	0.948	0.977	0.09	0.89	0.876	0.886	0.09	0.085				0.961	0.961	0.979	0.088	0.9	0.885	0.883	0.089	0.084				0.954	0.962	0.975	0.09	0.899	0.877	0.89	0.089	0.084				0.089	0.086	0.085	0.086	0.075	0.071	0.08	0.084	0.084
	1899-12-31 06:59:47	0.946	0.953	0.979	0.09	0.894	0.874	0.888	0.091	0.085				0.964	0.963	0.982	0.089	0.898	0.884	0.899	0.089	0.084				0.962	0.967	0.977	0.09	0.898	0.881	0.896	0.089	0.084				0.089	0.086	0.085	0.086	0.075	0.071	0.08	0.084	0.084
	1899-12-31 07:04:47	0.947	0.956	0.985	0.09	0.896	0.875	0.888	0.091	0.085				0.969	0.969	0.986	0.089	0.9	0.889	0.898	0.089	0.085				0.964	0.972	0.981	0.09	0.902	0.882	0.896	0.089	0.084				0.089	0.087	0.086	0.086	0.075	0.071	0.08	0.084	0.084
	1899-12-31 07:09:47	0.952	0.961	0.987	0.09	0.897	0.878	0.891	0.091	0.085				0.973	0.971	0.988	0.089	0.903	0.893	0.893	0.089	0.084				0.969	0.974	0.984	0.09	0.904	0.887	0.897	0.089	0.084				0.089	0.087	0.086	0.086	0.075	0.071	0.08	0.084	0.084
	1899-12-31 07:14:47	0.954	0.963	0.993	0.09	0.9	0.883	0.893	0.091	0.085				0.974	0.974	0.991	0.088	0.906	0.896	0.895	0.089	0.084				0.969	0.977	0.988	0.09	0.909	0.888	0.9	0.089	0.084				0.089	0.086	0.086	0.086	0.075	0.071	0.08	0.084	0.084
	1899-12-31 07:19:47	0.959	0.968	0.995	0.09	0.904	0.882	0.894	0.091	0.085				0.98	0.974	0.995	0.089	0.909	0.897	0.925	0.089	0.085				0.975	0.98	0.991	0.09	0.911	0.893	0.895	0.089	0.084				0.089	0.087	0.086	0.087	0.075	0.071	0.08	0.084	0.085
	1899-12-31 07:24:47	0.962	0.971	0.997	0.09	0.906	0.89	0.897	0.091	0.085				0.982	0.978	0.998	0.088	0.912	0.902	0.899	0.089	0.084				0.975	0.98	0.996	0.09	0.916	0.891	0.905	0.089	0.084				0.089	0.087	0.085	0.086	0.075	0.071	0.08	0.084	0.084
	1899-12-31 07:29:47	0.963	0.974	1	0.09	0.908	0.886	0.898	0.09	0.085				0.985	0.98	1.001	0.089	0.916	0.902	0.964	0.089	0.084				0.982	0.981	0.996	0.09	0.914	0.896	0.899	0.089	0.084				0.089	0.086	0.085	0.086	0.075	0.071	0.08	0.084	0.084
	1899-12-31 07:34:47	0.966	0.975	1.006	0.09	0.909	0.89	0.902	0.091	0.086				0.988	0.984	1.004	0.089	0.924	0.91	0.909	0.089	0.084				0.983	0.987	1	0.09	0.92	0.898	0.903	0.089	0.084				0.089	0.086	0.086	0.087	0.075	0.071	0.081	0.084	0.084
	1899-12-31 07:39:47	0.969	0.98	1.008	0.09	0.915	0.892	0.905	0.091	0.085				0.992	0.987	1.006	0.089	0.921	0.909	0.911	0.089	0.084				0.986	0.991	1	0.09	0.921	0.9	0.904	0.089	0.084				0.089	0.086	0.085	0.086	0.075	0.071	0.08	0.084	0.084
	1899-12-31 07:44:47	0.972	0.979	1.01	0.09	0.914	0.894	0.903	0.091	0.085				0.992	0.99	1.01	0.088	0.923	0.913	0.932	0.089	0.084				0.989	0.993	1.006	0.09	0.923	0.903	0.905	0.089	0.084				0.089	0.086	0.085	0.086	0.075	0.071	0.08	0.084	0.084
	1899-12-31 07:49:47	0.973	0.985	1.014	0.09	0.915	0.896	0.908	0.09	0.085				0.996	0.995	1.012	0.088	0.927	0.918	0.92	0.089	0.084				0.991	0.997	1.006	0.09	0.929	0.904	0.907	0.089	0.084				0.088	0.086	0.085	0.086	0.075	0.071	0.08	0.084	0.084
	1899-12-31 07:54:47	0.976	0.987	1.014	0.09	0.918	0.9	0.915	0.091	0.085				0.999	0.995	1.014	0.088	0.929	0.919	0.919	0.089	0.084				0.994	0.998	1.011	0.09	0.929	0.907	0.908	0.089	0.084				0.089	0.086	0.085	0.086	0.075	0.071	0.08	0.084	0.084
	1899-12-31 07:59:47	0.982	0.991	1.019	0.09	0.921	0.901	0.911	0.091	0.085				1.002	1	1.016	0.089	0.93	0.921	0.925	0.089	0.084				0.998	1	1.012	0.09	0.932	0.909	0.917	0.089	0.084				0.089	0.086	0.086	0.086	0.075	0.071	0.08	0.084	0.085
	1899-12-31 08:04:47	0.982	0.991	1.018	0.09	0.923	0.902	0.913	0.091	0.085				1.004	0.999	1.019	0.089	0.933	0.922	0.915	0.089	0.084				0.998	1.005	1.017	0.09	0.933	0.914	0.914	0.089	0.084				0.089	0.087	0.086	0.086	0.075	0.071	0.081	0.084	0.084
	1899-12-31 08:09:47	0.987	0.995	1.024	0.09	0.924	0.903	0.917	0.091	0.085				1.007	1.002	1.023	0.089	0.936	0.922	0.929	0.089	0.084				1.003	1.006	1.018	0.09	0.938	0.917	0.92	0.089	0.084				0.089	0.087	0.086	0.087	0.075	0.071	0.08	0.084	0.084
	1899-12-31 08:14:47	0.987	1	1.023	0.09	0.925	0.904	0.916	0.091	0.085				1.009	1.008	1.027	0.088	0.936	0.926	0.918	0.088	0.084				1.004	1.004	1.023	0.09	0.938	0.915	0.917	0.089	0.084				0.089	0.086	0.085	0.086	0.075	0.071	0.08	0.084	0.084
	1899-12-31 08:19:47	0.99	1.004	1.028	0.09	0.926	0.908	0.921	0.091	0.085				1.013	1.008	1.026	0.089	0.942	0.929	0.919	0.089	0.085				1.009	1.01	1.022	0.09	0.941	0.916	0.922	0.089	0.084				0.089	0.086	0.086	0.086	0.075	0.071	0.08	0.084	0.085
	1899-12-31 08:24:47	0.992	1.004	1.029	0.09	0.93	0.906	0.92	0.091	0.085				1.015	1.01	1.03	0.088	0.945	0.928	0.927	0.089	0.084				1.009	1.01	1.027	0.09	0.942	0.921	0.927	0.089	0.084				0.089	0.086	0.085	0.086	0.075	0.071	0.08	0.084	0.084
	1899-12-31 08:29:47	0.996	1.007	1.034	0.09	0.928	0.909	0.925	0.091	0.085				1.016	1.011	1.032	0.089	0.943	0.934	0.94	0.089	0.084				1.015	1.014	1.029	0.09	0.945	0.922	0.929	0.089	0.084				0.089	0.087	0.086	0.086	0.075	0.071	0.08	0.084	0.085
	1899-12-31 08:34:47	0.999	1.011	1.033	0.091	0.932	0.916	0.924	0.091	0.085				1.02	1.017	1.038	0.089	0.947	0.932	0.925	0.089	0.085				1.015	1.017	1.033	0.09	0.945	0.924	0.931	0.09	0.085				0.089	0.087	0.086	0.087	0.075	0.071	0.081	0.084	0.085
	1899-12-31 08:39:47	1.002	1.016	1.037	0.09	0.933	0.914	0.929	0.091	0.085				1.024	1.016	1.036	0.089	0.951	0.935	0.937	0.089	0.084				1.018	1.02	1.033	0.09	0.949	0.928	0.935	0.089	0.084				0.089	0.086	0.085	0.086	0.075	0.071	0.08	0.084	0.084
	1899-12-31 08:44:47	1.004	1.015	1.037	0.09	0.933	0.918	0.925	0.091	0.085				1.021	1.021	1.041	0.089	0.95	0.934	0.938	0.089	0.084				1.019	1.02	1.04	0.09	0.946	0.928	0.933	0.089	0.084				0.089	0.086	0.085	0.086	0.075	0.071	0.08	0.084	0.084
	1899-12-31 08:49:47	1.001	1.019	1.042	0.09	0.935	0.92	0.936	0.091	0.086				1.026	1.023	1.04	0.089	0.952	0.936	0.964	0.089	0.085				1.026	1.022	1.037	0.09	0.95	0.935	0.937	0.089	0.085				0.089	0.087	0.085	0.086	0.075	0.071	0.081	0.084	0.085
	1899-12-31 08:54:47	1.008	1.019	1.042	0.09	0.937	0.918	0.935	0.091	0.085				1.03	1.027	1.044	0.088	0.955	0.932	0.939	0.089	0.084				1.024	1.026	1.042	0.09	0.949	0.932	0.936	0.089	0.084				0.089	0.086	0.085	0.087	0.075	0.071	0.08	0.084	0.084
	1899-12-31 08:59:47	1.01	1.021	1.044	0.09	0.938	0.925	0.941	0.091	0.085				1.035	1.025	1.046	0.089	0.963	0.933	0.973	0.089	0.084				1.027	1.031	1.041	0.09	0.951	0.938	0.938	0.089	0.084				0.089	0.086	0.085	0.086	0.075	0.071	0.08	0.084	0.084
	1899-12-31 09:04:47	1.01	1.023	1.043	0.09	0.941	0.927	0.936	0.09	0.085				1.03	1.028	1.05	0.088	0.957	0.93	0.945	0.089	0.084				1.035	1.029	1.047	0.09	0.95	0.932	0.935	0.089	0.084				0.089	0.086	0.085	0.086	0.075	0.071	0.08	0.084	0.084
	1899-12-31 09:09:47	1.013	1.025	1.045	0.09	0.941	0.931	0.949	0.09	0.085				1.037	1.032	1.049	0.089	0.957	0.929	0.965	0.089	0.084				1.036	1.033	1.045	0.09	0.95	0.938	0.946	0.089	0.084				0.089	0.086	0.086	0.086	0.075	0.071	0.08	0.084	0.084
	1899-12-31 09:14:47	1.015	1.028	1.042	0.09	0.942	0.933	0.946	0.09	0.085				1.042	1.031	1.053	0.089	0.958	0.928	0.944	0.089	0.084				1.036	1.037	1.048	0.09	0.951	0.938	0.941	0.089	0.084				0.089	0.086	0.086	0.087	0.075	0.071	0.08	0.084	0.085
	1899-12-31 09:19:47	1.016	1.027	1.045	0.09	0.943	0.934	0.964	0.09	0.085				1.043	1.035	1.052	0.089	0.961	0.931	0.964	0.089	0.084				1.04	1.04	1.049	0.09	0.951	0.941	0.937	0.089	0.084				0.089	0.086	0.085	0.086	0.075	0.071	0.08	0.084	0.084
	1899-12-31 09:24:47	1.021	1.026	1.047	0.09	0.939	0.933	0.943	0.09	0.085				1.04	1.034	1.057	0.089	0.961	0.927	0.965	0.089	0.084				1.037	1.035	1.054	0.09	0.947	0.931	0.944	0.089	0.084				0.089	0.086	0.085	0.086	0.075	0.071	0.08	0.084	0.084
	1899-12-31 09:29:47	1.025	1.027	1.046	0.09	0.94	0.937	0.952	0.09	0.085				1.047	1.041	1.054	0.088	0.958	0.928	0.943	0.089	0.084				1.042	1.041	1.051	0.09	0.95	0.939	0.943	0.089	0.084				0.089	0.086	0.085	0.086	0.075	0.071	0.08	0.084	0.084
	1899-12-31 09:34:47	1.027	1.036	1.054	0.09	0.939	0.94	0.95	0.091	0.085				1.047	1.045	1.055	0.089	0.956	0.93	0.969	0.089	0.084				1.045	1.045	1.051	0.09	0.95	0.933	0.951	0.089	0.084				0.089	0.087	0.085	0.086	0.075	0.071	0.08	0.084	0.084
	1899-12-31 09:39:47	1.035	1.034	1.048	0.09	0.938	0.936	0.95	0.091	0.085				1.056	1.043	1.061	0.089	0.96	0.928	1.018	0.089	0.084				1.044	1.046	1.053	0.09	0.951	0.942	0.945	0.089	0.084				0.089	0.087	0.085	0.087	0.075	0.071	0.08	0.084	0.084
	1899-12-31 09:44:47	1.03	1.03	1.049	0.09	0.934	0.927	0.943	0.09	0.085				1.052	1.044	1.061	0.088	0.954	0.922	0.946	0.089	0.084				1.04	1.04	1.056	0.09	0.943	0.941	0.949	0.089	0.084				0.088	0.086	0.085	0.086	0.075	0.071	0.08	0.084	0.084
	1899-12-31 09:49:47	1.032	1.036	1.053	0.09	0.927	0.932	0.947	0.091	0.085				1.059	1.048	1.057	0.088	0.952	0.922	0.96	0.089	0.084				1.045	1.048	1.052	0.09	0.954	0.932	0.951	0.089	0.084				0.089	0.086	0.085	0.086	0.075	0.071	0.08	0.084	0.085
	1899-12-31 09:54:47	1.034	1.033	1.048	0.09	0.924	0.922	0.942	0.091	0.085				1.056	1.047	1.057	0.089	0.965	0.911	0.952	0.089	0.084				1.043	1.043	1.055	0.09	0.948	0.938	0.949	0.089	0.084				0.089	0.086	0.086	0.086	0.075	0.071	0.08	0.084	0.085
	1899-12-31 09:59:47	1.034	1.034	1.05	0.09	0.919	0.917	0.943	0.09	0.085				1.063	1.046	1.057	0.089	0.952	0.905	0.948	0.089	0.084				1.046	1.049	1.052	0.09	0.947	0.929	0.949	0.089	0.084				0.089	0.086	0.085	0.086	0.075	0.071	0.08	0.084	0.084
	1899-12-31 10:04:47	1.034	1.035	1.047	0.09	0.912	0.909	0.941	0.09	0.085				1.058	1.044	1.058	0.089	0.942	0.901	0.952	0.089	0.084				1.042	1.038	1.055	0.09	0.941	0.925	0.952	0.089	0.084				0.089	0.086	0.085	0.086	0.075	0.071	0.08	0.084	0.084
	1899-12-31 10:09:47	1.035	1.031	1.056	0.09	0.909	0.906	0.939	0.091	0.085				1.062	1.044	1.055	0.089	0.937	0.894	0.961	0.089	0.084				1.042	1.041	1.053	0.09	0.933	0.92	0.952	0.089	0.084				0.089	0.086	0.086	0.086	0.075	0.071	0.08	0.084	0.084
	1899-12-31 10:14:47	1.032	1.028	1.045	0.09	0.901	0.905	0.933	0.09	0.085				1.056	1.046	1.054	0.089	0.932	0.889	0.986	0.089	0.084				1.039	1.031	1.052	0.09	0.929	0.914	0.948	0.089	0.084				0.089	0.086	0.085	0.087	0.075	0.071	0.08	0.084	0.084
	1899-12-31 10:19:47	1.033	1.026	1.046	0.09	0.9	0.903	0.934	0.09	0.085				1.057	1.046	1.052	0.089	0.925	0.886	0.949	0.089	0.084				1.038	1.033	1.049	0.09	0.921	0.907	0.946	0.089	0.084				0.089	0.086	0.086	0.086	0.075	0.071	0.08	0.084	0.085
	1899-12-31 10:24:47	1.03	1.022	1.042	0.09	0.896	0.897	0.928	0.091	0.085				1.047	1.045	1.05	0.089	0.921	0.882	0.942	0.089	0.084				1.035	1.03	1.047	0.09	0.917	0.904	0.954	0.089	0.084				0.089	0.086	0.085	0.086	0.075	0.071	0.08	0.084	0.084
	1899-12-31 10:29:47	1.026	1.02	1.041	0.09	0.892	0.893	0.927	0.09	0.085				1.046	1.043	1.044	0.088	0.915	0.879	0.933	0.089	0.084				1.034	1.032	1.043	0.09	0.911	0.898	0.949	0.089	0.084				0.089	0.086	0.085	0.086	0.075	0.071	0.08	0.084	0.084
	1899-12-31 10:34:47	1.019	1.028	1.039	0.09	0.889	0.883	0.92	0.09	0.085				1.031	1.036	1.042	0.089	0.909	0.874	0.942	0.089	0.084				1.026	1.018	1.04	0.09	0.904	0.896	0.94	0.089	0.084				0.089	0.086	0.085	0.086	0.075	0.071	0.08	0.084	0.084
	1899-12-31 10:39:47	1.015	1.013	1.037	0.09	0.883	0.88	0.92	0.091	0.086				1.028	1.035	1.037	0.089	0.91	0.869	0.933	0.089	0.084				1.031	1.014	1.035	0.09	0.902	0.889	0.941	0.089	0.084				0.089	0.086	0.085	0.086	0.075	0.071	0.08	0.084	0.085
	1899-12-31 10:44:47	1.005	1.005	1.034	0.09	0.882	0.873	0.915	0.09	0.085				1.022	1.028	1.032	0.089	0.903	0.868	0.979	0.089	0.084				1.018	1.007	1.028	0.09	0.898	0.881	0.931	0.089	0.084				0.089	0.086	0.085	0.086	0.075	0.071	0.08	0.084	0.084
	1899-12-31 10:49:47	0.999	1.003	1.032	0.09	0.878	0.87	0.914	0.091	0.085				1.017	1.021	1.026	0.089	0.898	0.865	0.908	0.089	0.084				1.015	1.004	1.025	0.09	0.891	0.88	0.93	0.089	0.084				0.089	0.086	0.086	0.086	0.075	0.071	0.08	0.084	0.085
	1899-12-31 10:54:47	0.992	1.001	1.027	0.09	0.871	0.866	0.908	0.091	0.085				1.008	1.02	1.022	0.089	0.897	0.863	0.968	0.089	0.084				1.008	0.997	1.019	0.09	0.89	0.873	0.918	0.089	0.084				0.089	0.086	0.086	0.086	0.075	0.071	0.08	0.084	0.085
	1899-12-31 10:59:47	0.986	0.992	1.023	0.09	0.868	0.859	0.904	0.09	0.085				1.01	1.012	1.015	0.089	0.895	0.852	0.92	0.089	0.084				1.009	0.995	1.017	0.09	0.885	0.869	0.918	0.089	0.084				0.089	0.086	0.085	0.086	0.075	0.071	0.08	0.084	0.084
	1899-12-31 11:04:47	0.983	0.985	1.019	0.09	0.868	0.856	0.902	0.091	0.085				0.998	1.006	1.013	0.089	0.896	0.852	0.931	0.089	0.084				0.996	0.989	1.01	0.09	0.884	0.868	0.915	0.089	0.084				0.089	0.086	0.085	0.086	0.075	0.071	0.08	0.084	0.084
	1899-12-31 11:09:47	0.977	0.983	1.015	0.09	0.864	0.85	0.897	0.09	0.085				0.994	1	1.007	0.088	0.887	0.851	0.96	0.089	0.084				0.995	0.984	1.006	0.09	0.883	0.864	0.905	0.089	0.084				0.089	0.086	0.085	0.086	0.075	0.071	0.08	0.084	0.084
	1899-12-31 11:14:47	0.976	0.984	1.011	0.09	0.859	0.848	0.895	0.091	0.085				0.993	0.998	1.002	0.089	0.882	0.841	0.95	0.089	0.084				0.989	0.98	1	0.09	0.871	0.856	0.904	0.089	0.084				0.089	0.086	0.085	0.086	0.075	0.071	0.08	0.084	0.084
	1899-12-31 11:19:47	0.971	0.975	1.006	0.09	0.857	0.842	0.892	0.091	0.085				0.989	0.993	0.998	0.089	0.88	0.837	0.921	0.089	0.084				0.991	0.976	0.996	0.09	0.874	0.856	0.905	0.089	0.084				0.089	0.086	0.086	0.086	0.075	0.071	0.08	0.084	0.085
	1899-12-31 11:24:47	0.965	0.968	1.004	0.09	0.853	0.837	0.885	0.091	0.085				0.982	0.99	0.992	0.088	0.876	0.835	0.958	0.089	0.084				0.981	0.971	0.99	0.09	0.874	0.848	0.896	0.089	0.084				0.089	0.086	0.085	0.087	0.075	0.071	0.08	0.084	0.084
	1899-12-31 11:29:47	0.958	0.966	0.998	0.09	0.852	0.831	0.886	0.091	0.086				0.979	0.982	0.986	0.089	0.872	0.827	0.912	0.089	0.084				0.981	0.97	0.986	0.09	0.864	0.848	0.895	0.089	0.084				0.089	0.086	0.086	0.087	0.075	0.071	0.08	0.084	0.085
	1899-12-31 11:34:47	0.955	0.963	0.991	0.09	0.843	0.828	0.879	0.09	0.085				0.982	0.979	0.98	0.088	0.865	0.825	0.894	0.089	0.084				0.974	0.964	0.981	0.09	0.862	0.844	0.888	0.089	0.084				0.089	0.086	0.085	0.086	0.075	0.071	0.08	0.084	0.084
	1899-12-31 11:39:47	0.951	0.962	0.987	0.09	0.841	0.824	0.877	0.091	0.085				0.975	0.977	0.976	0.089	0.863	0.823	0.888	0.089	0.084				0.972	0.962	0.976	0.09	0.856	0.839	0.884	0.089	0.084				0.089	0.087	0.086	0.087	0.076	0.071	0.08	0.084	0.084
	1899-12-31 11:44:47	0.949	0.957	0.983	0.09	0.838	0.818	0.87	0.09	0.085				0.97	0.974	0.972	0.089	0.859	0.821	0.899	0.089	0.084				0.975	0.956	0.971	0.09	0.853	0.836	0.878	0.089	0.084				0.089	0.086	0.085	0.086	0.075	0.071	0.08	0.084	0.084
	1899-12-31 11:49:47	0.944	0.945	0.978	0.09	0.835	0.817	0.867	0.091	0.085				0.968	0.967	0.967	0.089	0.856	0.814	0.942	0.089	0.084				0.961	0.951	0.97	0.09	0.847	0.831	0.874	0.089	0.084				0.089	0.087	0.085	0.086	0.076	0.071	0.08	0.084	0.085
	1899-12-31 11:54:47	0.939	0.941	0.973	0.09	0.833	0.811	0.862	0.091	0.085				0.959	0.964	0.962	0.089	0.852	0.811	0.9	0.089	0.084				0.96	0.948	0.963	0.09	0.845	0.828	0.874	0.089	0.084				0.089	0.086	0.086	0.086	0.075	0.071	0.08	0.084	0.084
	1899-12-31 11:59:47	0.937	0.937	0.969	0.09	0.83	0.807	0.859	0.091	0.085				0.96	0.959	0.956	0.089	0.849	0.81	0.864	0.089	0.084				0.951	0.944	0.957	0.09	0.842	0.826	0.884	0.089	0.084				0.089	0.087	0.085	0.086	0.076	0.071	0.08	0.084	0.084
	1899-12-31 12:04:47	0.932	0.936	0.964	0.09	0.827	0.802	0.852	0.09	0.085				0.953	0.954	0.959	0.089	0.848	0.805	0.923	0.089	0.085				0.954	0.937	0.953	0.09	0.837	0.821	0.874	0.089	0.084				0.089	0.086	0.086	0.086	0.076	0.071	0.08	0.084	0.085
	1899-12-31 12:09:47	0.928	0.935	0.962	0.09	0.82	0.801	0.846	0.09	0.085				0.953	0.949	0.947	0.089	0.845	0.802	0.898	0.089	0.084				0.944	0.938	0.949	0.09	0.835	0.818	0.868	0.089	0.084				0.089	0.087	0.085	0.086	0.075	0.071	0.08	0.084	0.084
	1899-12-31 12:14:47	0.927	0.929	0.959	0.09	0.822	0.797	0.842	0.091	0.085				0.944	0.95	0.943	0.089	0.839	0.8	0.867	0.089	0.085				0.947	0.931	0.948	0.09	0.831	0.816	0.858	0.089	0.084				0.089	0.086	0.085	0.086	0.075	0.071	0.08	0.084	0.084
	1899-12-31 12:19:47	0.92	0.925	0.95	0.09	0.818	0.793	0.837	0.09	0.085				0.942	0.944	0.942	0.089	0.835	0.796	0.856	0.089	0.084				0.942	0.933	0.94	0.09	0.83	0.813	0.853	0.089	0.084				0.089	0.086	0.086	0.087	0.076	0.071	0.08	0.084	0.084
	1899-12-31 12:24:47	0.917	0.924	0.946	0.09	0.817	0.788	0.834	0.09	0.085				0.938	0.94	0.939	0.089	0.841	0.794	0.846	0.089	0.084				0.935	0.923	0.935	0.09	0.824	0.808	0.847	0.089	0.084				0.089	0.086	0.085	0.086	0.075	0.071	0.08	0.084	0.084
	1899-12-31 12:29:47	0.913	0.92	0.942	0.09	0.814	0.784	0.83	0.09	0.086				0.932	0.937	0.929	0.089	0.832	0.79	0.828	0.089	0.084				0.928	0.921	0.931	0.09	0.822	0.805	0.85	0.089	0.084				0.089	0.086	0.086	0.086	0.075	0.071	0.08	0.084	0.084
	1899-12-31 12:34:47	0.909	0.911	0.939	0.09	0.81	0.785	0.826	0.091	0.085				0.929	0.934	0.926	0.089	0.827	0.788	0.824	0.089	0.084				0.93	0.918	0.926	0.09	0.822	0.803	0.845	0.089	0.084				0.089	0.086	0.085	0.086	0.075	0.071	0.08	0.084	0.084
	1899-12-31 12:39:47	0.906	0.913	0.933	0.09	0.809	0.779	0.819	0.091	0.085				0.928	0.929	0.92	0.089	0.828	0.785	0.838	0.089	0.084				0.924	0.917	0.922	0.09	0.817	0.798	0.838	0.089	0.084				0.089	0.086	0.086	0.086	0.075	0.072	0.08	0.084	0.084
	1899-12-31 12:44:47	0.901	0.909	0.928	0.09	0.806	0.777	0.816	0.091	0.085				0.926	0.929	0.915	0.089	0.822	0.783	0.843	0.089	0.084				0.924	0.912	0.917	0.09	0.814	0.794	0.833	0.089	0.084				0.089	0.086	0.086	0.086	0.076	0.071	0.08	0.084	0.084
	1899-12-31 12:49:47	0.898	0.907	0.924	0.09	0.806	0.774	0.814	0.09	0.085				0.92	0.922	0.913	0.089	0.821	0.782	0.867	0.089	0.084				0.917	0.907	0.914	0.09	0.811	0.794	0.827	0.089	0.084				0.089	0.086	0.085	0.087	0.075	0.071	0.08	0.084	0.084
	1899-12-31 12:54:47	0.897	0.903	0.919	0.09	0.803	0.771	0.811	0.09	0.085				0.917	0.916	0.907	0.089	0.82	0.779	0.866	0.089	0.084				0.915	0.903	0.908	0.09	0.807	0.794	0.825	0.089	0.084				0.089	0.086	0.085	0.086	0.075	0.071	0.08	0.084	0.084
	1899-12-31 12:59:47	0.89	0.901	0.915	0.09	0.803	0.767	0.803	0.091	0.086				0.914	0.915	0.903	0.089	0.817	0.778	0.8	0.089	0.084				0.913	0.903	0.904	0.091	0.808	0.789	0.816	0.089	0.085				0.089	0.086	0.086	0.087	0.076	0.071	0.08	0.084	0.085
	1899-12-31 13:04:47	0.891	0.899	0.912	0.09	0.801	0.765	0.803	0.09	0.085				0.908	0.91	0.9	0.088	0.816	0.778	0.817	0.089	0.084				0.91	0.898	0.9	0.09	0.805	0.784	0.814	0.089	0.084				0.089	0.086	0.085	0.086	0.075	0.071	0.08	0.084	0.084
	1899-12-31 13:09:47	0.886	0.896	0.907	0.09	0.802	0.764	0.797	0.091	0.085				0.908	0.906	0.895	0.089	0.817	0.773	0.836	0.089	0.085				0.908	0.895	0.897	0.09	0.802	0.785	0.81	0.089	0.084				0.089	0.087	0.086	0.086	0.075	0.072	0.08	0.084	0.084
	1899-12-31 13:14:47	0.882	0.894	0.905	0.09	0.798	0.758	0.799	0.09	0.085				0.902	0.904	0.891	0.088	0.808	0.771	0.823	0.089	0.084				0.905	0.892	0.892	0.09	0.804	0.781	0.806	0.089	0.084				0.089	0.086	0.085	0.086	0.076	0.071	0.08	0.084	0.084
	1899-12-31 13:19:47	0.879	0.891	0.9	0.09	0.794	0.755	0.789	0.091	0.086				0.897	0.9	0.888	0.089	0.807	0.768	0.847	0.089	0.084				0.899	0.894	0.889	0.09	0.798	0.779	0.8	0.089	0.084				0.089	0.086	0.086	0.087	0.076	0.071	0.08	0.084	0.085
	1899-12-31 13:24:47	0.878	0.889	0.897	0.09	0.794	0.753	0.785	0.09	0.085				0.9	0.897	0.882	0.088	0.804	0.766	0.779	0.089	0.084				0.895	0.888	0.884	0.09	0.797	0.774	0.796	0.089	0.084				0.089	0.086	0.085	0.086	0.075	0.071	0.08	0.084	0.084
	1899-12-31 13:29:47	0.874	0.885	0.894	0.09	0.795	0.75	0.781	0.09	0.085				0.91	0.894	0.88	0.089	0.803	0.765	0.798	0.089	0.085				0.894	0.887	0.881	0.09	0.792	0.773	0.794	0.089	0.084				0.089	0.086	0.085	0.086	0.075	0.071	0.08	0.084	0.084
	1899-12-31 13:34:47	0.869	0.884	0.889	0.09	0.792	0.748	0.777	0.091	0.085				0.89	0.89	0.876	0.089	0.801	0.764	0.818	0.089	0.084				0.891	0.88	0.879	0.09	0.792	0.77	0.788	0.089	0.084				0.089	0.086	0.086	0.086	0.076	0.072	0.08	0.084	0.085
	1899-12-31 13:39:47	0.867	0.881	0.886	0.09	0.79	0.747	0.784	0.091	0.085				0.888	0.888	0.871	0.089	0.8	0.761	0.762	0.089	0.085				0.887	0.88	0.873	0.09	0.789	0.767	0.779	0.089	0.084				0.089	0.086	0.086	0.087	0.076	0.071	0.08	0.084	0.084
	1899-12-31 13:44:47	0.864	0.88	0.883	0.09	0.787	0.744	0.776	0.09	0.085				0.883	0.882	0.867	0.089	0.802	0.759	0.811	0.089	0.084				0.885	0.875	0.869	0.09	0.788	0.766	0.782	0.089	0.084				0.089	0.086	0.085	0.086	0.075	0.072	0.08	0.084	0.084
	1899-12-31 13:49:47	0.861	0.878	0.879	0.09	0.786	0.744	0.778	0.09	0.085				0.88	0.879	0.871	0.089	0.798	0.758	0.795	0.089	0.084				0.881	0.873	0.865	0.09	0.785	0.764	0.772	0.089	0.084				0.089	0.086	0.085	0.086	0.075	0.071	0.08	0.084	0.084
	1899-12-31 13:54:47	0.857	0.876	0.875	0.09	0.784	0.739	0.765	0.09	0.085				0.884	0.875	0.882	0.089	0.796	0.757	0.759	0.089	0.084				0.883	0.871	0.86	0.09	0.783	0.761	0.772	0.088	0.084				0.089	0.086	0.085	0.086	0.075	0.071	0.08	0.084	0.084
	1899-12-31 13:59:47	0.855	0.874	0.872	0.09	0.785	0.738	0.763	0.091	0.085				0.875	0.872	0.861	0.089	0.795	0.756	0.75	0.089	0.084				0.877	0.867	0.857	0.09	0.782	0.761	0.762	0.089	0.084				0.089	0.086	0.085	0.086	0.075	0.071	0.08	0.084	0.084
	1899-12-31 14:04:47	0.852	0.87	0.869	0.09	0.782	0.734	0.76	0.091	0.085				0.878	0.873	0.857	0.088	0.794	0.754	0.818	0.089	0.084				0.873	0.868	0.86	0.09	0.78	0.76	0.757	0.089	0.084				0.089	0.086	0.085	0.086	0.075	0.071	0.08	0.084	0.084
	1899-12-31 14:09:47	0.849	0.867	0.866	0.09	0.782	0.732	0.754	0.09	0.085				0.871	0.869	0.855	0.088	0.792	0.754	0.793	0.089	0.084				0.875	0.873	0.851	0.09	0.778	0.758	0.753	0.089	0.084				0.089	0.086	0.085	0.086	0.075	0.071	0.08	0.084	0.084
	1899-12-31 14:14:47	0.848	0.866	0.863	0.09	0.781	0.729	0.751	0.091	0.085				0.873	0.865	0.856	0.089	0.791	0.752	0.789	0.089	0.085				0.869	0.862	0.85	0.09	0.777	0.76	0.753	0.089	0.084				0.089	0.086	0.086	0.087	0.076	0.071	0.08	0.084	0.085
	1899-12-31 14:19:47	0.843	0.863	0.859	0.09	0.78	0.728	0.749	0.091	0.085				0.863	0.863	0.848	0.088	0.791	0.752	0.755	0.089	0.084				0.866	0.858	0.846	0.09	0.775	0.755	0.753	0.089	0.084				0.089	0.086	0.085	0.086	0.075	0.071	0.08	0.084	0.084
	1899-12-31 14:24:47	0.842	0.862	0.857	0.09	0.783	0.725	0.747	0.091	0.085				0.861	0.86	0.844	0.089	0.789	0.75	0.794	0.089	0.084				0.864	0.855	0.842	0.09	0.774	0.757	0.749	0.089	0.084				0.089	0.086	0.086	0.086	0.076	0.071	0.08	0.084	0.084
	1899-12-31 14:29:47	0.839	0.856	0.854	0.09	0.778	0.725	0.748	0.091	0.085				0.861	0.856	0.84	0.089	0.786	0.748	0.813	0.089	0.084				0.861	0.855	0.839	0.09	0.771	0.751	0.743	0.088	0.084				0.089	0.086	0.085	0.086	0.075	0.071	0.08	0.084	0.084
	1899-12-31 14:34:47	0.836	0.856	0.851	0.09	0.777	0.724	0.743	0.09	0.085				0.857	0.856	0.838	0.088	0.786	0.749	0.757	0.089	0.084				0.858	0.852	0.834	0.09	0.771	0.749	0.739	0.089	0.084				0.089	0.086	0.085	0.086	0.076	0.071	0.08	0.084	0.084
	1899-12-31 14:39:47	0.832	0.854	0.848	0.09	0.778	0.721	0.74	0.091	0.086				0.853	0.854	0.836	0.089	0.785	0.749	0.737	0.089	0.085				0.857	0.848	0.832	0.09	0.769	0.75	0.741	0.089	0.085				0.089	0.087	0.085	0.086	0.076	0.072	0.08	0.084	0.084
	1899-12-31 14:44:47	0.828	0.851	0.846	0.09	0.774	0.718	0.737	0.091	0.085				0.858	0.85	0.833	0.088	0.783	0.745	0.748	0.089	0.084				0.853	0.847	0.827	0.09	0.766	0.748	0.736	0.089	0.084				0.089	0.086	0.085	0.086	0.076	0.072	0.08	0.084	0.084
	1899-12-31 14:49:47	0.83	0.85	0.843	0.09	0.776	0.716	0.734	0.091	0.085				0.856	0.848	0.829	0.089	0.782	0.743	0.729	0.089	0.084				0.852	0.847	0.823	0.09	0.767	0.75	0.734	0.089	0.084				0.089	0.086	0.086	0.087	0.076	0.072	0.08	0.084	0.084
	1899-12-31 14:54:47	0.824	0.847	0.84	0.09	0.774	0.717	0.732	0.091	0.085				0.857	0.847	0.826	0.089	0.781	0.743	0.716	0.089	0.084				0.849	0.846	0.819	0.09	0.765	0.748	0.729	0.089	0.084				0.089	0.086	0.086	0.087	0.076	0.072	0.08	0.084	0.085
	1899-12-31 14:59:47	0.821	0.844	0.836	0.09	0.774	0.713	0.734	0.09	0.085				0.849	0.843	0.823	0.089	0.781	0.743	0.733	0.089	0.084				0.848	0.848	0.818	0.09	0.763	0.745	0.728	0.089	0.084				0.089	0.086	0.085	0.086	0.076	0.072	0.08	0.084	0.084
	1899-12-31 15:04:47	0.819	0.843	0.832	0.09	0.772	0.713	0.73	0.091	0.085				0.848	0.838	0.818	0.088	0.778	0.742	0.731	0.089	0.084				0.844	0.843	0.819	0.09	0.763	0.744	0.725	0.089	0.084				0.089	0.086	0.085	0.086	0.076	0.071	0.08	0.084	0.084
	1899-12-31 15:09:47	0.819	0.842	0.829	0.09	0.769	0.712	0.728	0.091	0.085				0.844	0.838	0.825	0.089	0.777	0.742	0.724	0.089	0.084				0.841	0.839	0.815	0.09	0.76	0.743	0.722	0.089	0.084				0.089	0.087	0.086	0.087	0.076	0.071	0.08	0.084	0.084
	1899-12-31 15:14:47	0.815	0.84	0.828	0.09	0.766	0.709	0.725	0.091	0.085				0.843	0.839	0.814	0.089	0.775	0.741	0.717	0.089	0.084				0.84	0.838	0.807	0.09	0.762	0.74	0.718	0.089	0.084				0.089	0.086	0.085	0.087	0.076	0.072	0.08	0.084	0.084
	1899-12-31 15:19:47	0.815	0.838	0.825	0.09	0.762	0.708	0.723	0.09	0.085				0.842	0.837	0.811	0.089	0.774	0.739	0.719	0.089	0.084				0.837	0.834	0.803	0.09	0.758	0.738	0.719	0.089	0.084				0.089	0.086	0.085	0.086	0.076	0.071	0.08	0.084	0.084
	1899-12-31 15:24:47	0.81	0.836	0.822	0.09	0.755	0.707	0.721	0.091	0.085				0.834	0.838	0.809	0.088	0.774	0.738	0.704	0.089	0.084				0.836	0.835	0.801	0.09	0.757	0.737	0.713	0.089	0.084				0.089	0.087	0.085	0.086	0.076	0.071	0.08	0.084	0.084
	1899-12-31 15:29:47	0.811	0.833	0.821	0.09	0.754	0.704	0.719	0.091	0.085				0.832	0.831	0.806	0.088	0.773	0.737	0.751	0.089	0.084				0.832	0.83	0.801	0.09	0.756	0.74	0.71	0.089	0.084				0.089	0.086	0.085	0.086	0.075	0.071	0.08	0.084	0.084
	1899-12-31 15:34:47	0.806	0.83	0.817	0.09	0.756	0.701	0.717	0.091	0.085				0.832	0.834	0.804	0.089	0.771	0.736	0.722	0.089	0.084				0.832	0.834	0.797	0.09	0.755	0.736	0.707	0.089	0.084				0.089	0.086	0.085	0.086	0.075	0.072	0.08	0.084	0.084
	1899-12-31 15:39:47	0.806	0.83	0.815	0.09	0.754	0.7	0.715	0.091	0.085				0.829	0.827	0.8	0.089	0.772	0.734	0.714	0.089	0.084				0.829	0.828	0.797	0.09	0.753	0.732	0.706	0.089	0.084				0.089	0.087	0.086	0.086	0.075	0.071	0.08	0.084	0.084
	1899-12-31 15:44:47	0.805	0.828	0.814	0.09	0.754	0.701	0.711	0.091	0.085				0.829	0.827	0.797	0.089	0.772	0.736	0.709	0.089	0.084				0.826	0.825	0.791	0.09	0.754	0.737	0.71	0.089	0.084				0.089	0.087	0.085	0.087	0.076	0.072	0.08	0.084	0.084
	1899-12-31 15:49:47	0.801	0.826	0.811	0.09	0.75	0.7	0.71	0.091	0.085				0.825	0.823	0.795	0.089	0.769	0.734	0.699	0.089	0.084				0.826	0.824	0.786	0.09	0.752	0.733	0.704	0.089	0.084				0.089	0.086	0.085	0.086	0.076	0.072	0.08	0.084	0.084
	1899-12-31 15:54:47	0.8	0.826	0.809	0.09	0.748	0.698	0.709	0.091	0.085				0.829	0.822	0.791	0.089	0.768	0.732	0.705	0.089	0.084				0.834	0.823	0.785	0.09	0.749	0.729	0.696	0.089	0.084				0.089	0.087	0.085	0.086	0.076	0.072	0.08	0.084	0.084
	1899-12-31 15:59:47	0.798	0.823	0.807	0.09	0.748	0.698	0.707	0.091	0.086				0.822	0.822	0.789	0.088	0.768	0.731	0.696	0.089	0.084				0.827	0.822	0.782	0.09	0.748	0.728	0.698	0.089	0.085				0.089	0.086	0.086	0.086	0.075	0.072	0.08	0.084	0.084
	1899-12-31 16:04:47	0.794	0.821	0.804	0.089	0.745	0.697	0.704	0.09	0.085				0.818	0.816	0.784	0.088	0.767	0.729	0.687	0.088	0.084				0.823	0.817	0.78	0.09	0.749	0.728	0.695	0.088	0.084				0.089	0.086	0.085	0.086	0.075	0.071	0.08	0.084	0.084
	1899-12-31 16:09:47	0.794	0.82	0.802	0.09	0.745	0.699	0.701	0.091	0.086				0.816	0.815	0.781	0.089	0.766	0.729	0.683	0.089	0.085				0.822	0.817	0.777	0.09	0.748	0.732	0.692	0.089	0.085				0.089	0.087	0.086	0.087	0.076	0.072	0.08	0.084	0.085
	1899-12-31 16:14:47	0.794	0.817	0.799	0.09	0.747	0.697	0.699	0.091	0.086				0.817	0.811	0.778	0.089	0.766	0.727	0.701	0.089	0.085				0.819	0.816	0.774	0.09	0.746	0.728	0.689	0.089	0.084				0.089	0.087	0.085	0.086	0.076	0.072	0.08	0.084	0.085
	1899-12-31 16:19:47	0.79	0.817	0.8	0.09	0.745	0.696	0.696	0.091	0.085				0.82	0.812	0.775	0.089	0.763	0.726	0.684	0.089	0.084				0.821	0.815	0.77	0.09	0.747	0.728	0.69	0.089	0.084				0.089	0.087	0.086	0.087	0.076	0.072	0.081	0.084	0.085
	1899-12-31 16:24:47	0.789	0.815	0.796	0.09	0.742	0.694	0.691	0.091	0.085				0.817	0.81	0.772	0.089	0.762	0.727	0.683	0.089	0.085				0.822	0.814	0.767	0.09	0.744	0.729	0.691	0.089	0.084				0.089	0.087	0.085	0.086	0.076	0.071	0.08	0.084	0.085
	1899-12-31 16:29:47	0.789	0.815	0.792	0.09	0.74	0.693	0.688	0.09	0.085				0.81	0.805	0.768	0.088	0.762	0.725	0.675	0.089	0.084				0.818	0.808	0.763	0.09	0.744	0.724	0.684	0.089	0.084				0.089	0.086	0.085	0.086	0.075	0.071	0.08	0.084	0.084
	1899-12-31 16:34:47	0.786	0.811	0.791	0.09	0.742	0.693	0.687	0.091	0.085				0.81	0.805	0.766	0.089	0.76	0.724	0.684	0.089	0.084				0.819	0.809	0.762	0.09	0.743	0.726	0.686	0.089	0.084				0.089	0.086	0.085	0.086	0.076	0.072	0.08	0.084	0.084
	1899-12-31 16:39:47	0.783	0.812	0.789	0.09	0.739	0.694	0.688	0.091	0.086				0.809	0.804	0.762	0.089	0.76	0.723	0.684	0.089	0.085				0.816	0.809	0.759	0.09	0.742	0.724	0.683	0.089	0.085				0.089	0.087	0.086	0.087	0.076	0.072	0.081	0.084	0.085
	1899-12-31 16:44:47	0.781	0.809	0.786	0.09	0.738	0.691	0.687	0.091	0.085				0.806	0.8	0.758	0.088	0.761	0.719	0.694	0.089	0.084				0.812	0.814	0.755	0.09	0.739	0.724	0.677	0.088	0.084				0.089	0.086	0.085	0.086	0.075	0.071	0.08	0.084	0.084
	1899-12-31 16:49:47	0.781	0.809	0.784	0.09	0.739	0.691	0.678	0.091	0.085				0.805	0.8	0.755	0.089	0.759	0.719	0.678	0.089	0.084				0.813	0.806	0.753	0.09	0.74	0.721	0.682	0.089	0.084				0.089	0.086	0.085	0.086	0.076	0.072	0.08	0.084	0.084
	1899-12-31 16:54:47	0.778	0.808	0.782	0.09	0.737	0.689	0.675	0.091	0.085				0.804	0.796	0.751	0.088	0.762	0.719	0.67	0.089	0.084				0.809	0.801	0.749	0.09	0.74	0.721	0.677	0.089	0.084				0.089	0.086	0.085	0.086	0.075	0.072	0.08	0.084	0.084
	1899-12-31 16:59:47	0.776	0.806	0.781	0.09	0.743	0.69	0.673	0.091	0.085				0.803	0.795	0.748	0.089	0.761	0.717	0.662	0.089	0.084				0.806	0.805	0.747	0.09	0.738	0.72	0.67	0.089	0.084				0.089	0.086	0.085	0.086	0.075	0.071	0.08	0.084	0.084
	1899-12-31 17:04:47	0.776	0.809	0.779	0.09	0.738	0.687	0.67	0.091	0.086				0.802	0.795	0.743	0.089	0.757	0.716	0.665	0.09	0.085				0.809	0.803	0.744	0.09	0.742	0.724	0.666	0.089	0.084				0.089	0.086	0.086	0.087	0.076	0.072	0.08	0.084	0.085
	1899-12-31 17:09:47	0.773	0.807	0.778	0.09	0.735	0.687	0.666	0.091	0.085				0.804	0.793	0.74	0.089	0.759	0.715	0.671	0.089	0.084				0.803	0.8	0.742	0.09	0.738	0.72	0.665	0.089	0.084				0.089	0.086	0.085	0.086	0.076	0.071	0.08	0.084	0.084
	1899-12-31 17:14:47	0.771	0.804	0.776	0.09	0.731	0.687	0.663	0.091	0.085				0.805	0.792	0.738	0.089	0.756	0.713	0.665	0.089	0.084				0.807	0.796	0.739	0.09	0.736	0.717	0.675	0.089	0.084				0.089	0.087	0.086	0.087	0.076	0.071	0.08	0.084	0.085
	1899-12-31 17:19:47	0.767	0.801	0.773	0.09	0.732	0.686	0.666	0.091	0.085				0.801	0.79	0.733	0.089	0.753	0.711	0.656	0.089	0.084				0.8	0.797	0.735	0.09	0.735	0.716	0.66	0.089	0.085				0.089	0.086	0.085	0.086	0.076	0.072	0.08	0.084	0.084
	1899-12-31 17:24:47	0.767	0.802	0.77	0.09	0.73	0.682	0.658	0.091	0.085				0.798	0.788	0.73	0.089	0.753	0.71	0.661	0.089	0.084				0.799	0.793	0.734	0.09	0.735	0.715	0.661	0.089	0.084				0.089	0.086	0.085	0.086	0.076	0.072	0.08	0.084	0.085
	1899-12-31 17:29:47	0.764	0.798	0.769	0.09	0.726	0.68	0.658	0.091	0.085				0.797	0.787	0.727	0.088	0.752	0.709	0.648	0.089	0.084				0.798	0.799	0.733	0.09	0.733	0.718	0.654	0.089	0.084				0.089	0.086	0.085	0.086	0.075	0.072	0.08	0.084	0.084
	1899-12-31 17:34:47	0.765	0.799	0.767	0.09	0.723	0.681	0.651	0.091	0.086				0.796	0.786	0.722	0.089	0.751	0.708	0.646	0.089	0.084				0.811	0.793	0.728	0.09	0.733	0.709	0.658	0.089	0.084				0.089	0.086	0.085	0.087	0.075	0.072	0.08	0.084	0.085
	1899-12-31 17:39:47	0.763	0.798	0.764	0.09	0.715	0.68	0.648	0.091	0.085				0.795	0.783	0.719	0.089	0.751	0.705	0.643	0.089	0.084				0.796	0.789	0.722	0.09	0.734	0.71	0.652	0.089	0.084				0.089	0.086	0.086	0.086	0.076	0.072	0.08	0.084	0.084
	1899-12-31 17:44:47	0.761	0.794	0.762	0.09	0.718	0.676	0.645	0.091	0.085				0.796	0.782	0.714	0.089	0.747	0.703	0.643	0.089	0.084				0.798	0.788	0.72	0.09	0.731	0.71	0.649	0.089	0.084				0.089	0.086	0.085	0.086	0.075	0.071	0.08	0.084	0.084
	1899-12-31 17:49:47	0.76	0.793	0.76	0.09	0.716	0.676	0.642	0.091	0.085				0.794	0.781	0.712	0.089	0.747	0.701	0.645	0.089	0.084				0.801	0.784	0.715	0.09	0.731	0.706	0.659	0.089	0.084				0.089	0.086	0.085	0.086	0.076	0.072	0.08	0.084	0.085
	1899-12-31 17:54:47	0.76	0.791	0.757	0.09	0.714	0.673	0.64	0.091	0.085				0.793	0.781	0.708	0.088	0.747	0.699	0.665	0.089	0.085				0.798	0.78	0.711	0.09	0.729	0.709	0.654	0.089	0.084				0.089	0.087	0.085	0.086	0.075	0.072	0.08	0.084	0.085
	1899-12-31 17:59:47	0.757	0.792	0.755	0.09	0.712	0.672	0.638	0.091	0.086				0.794	0.78	0.705	0.089	0.742	0.697	0.634	0.089	0.085				0.797	0.782	0.708	0.09	0.726	0.703	0.643	0.089	0.084				0.089	0.086	0.086	0.086	0.076	0.072	0.08	0.084	0.085
	1899-12-31 18:04:47	0.755	0.789	0.752	0.09	0.709	0.669	0.636	0.09	0.085				0.791	0.776	0.701	0.088	0.741	0.696	0.632	0.089	0.084				0.792	0.777	0.706	0.09	0.726	0.703	0.639	0.088	0.084				0.088	0.086	0.085	0.086	0.075	0.071	0.08	0.083	0.084
	1899-12-31 18:09:47	0.754	0.791	0.749	0.09	0.711	0.669	0.631	0.091	0.085				0.792	0.776	0.697	0.088	0.74	0.696	0.646	0.089	0.084				0.792	0.777	0.701	0.09	0.723	0.702	0.637	0.089	0.084				0.089	0.086	0.085	0.086	0.075	0.071	0.08	0.084	0.084
	1899-12-31 18:14:47	0.752	0.787	0.748	0.09	0.712	0.667	0.629	0.091	0.085				0.791	0.774	0.693	0.089	0.738	0.695	0.629	0.089	0.085				0.792	0.776	0.7	0.09	0.721	0.699	0.635	0.089	0.084				0.089	0.086	0.085	0.086	0.075	0.071	0.08	0.084	0.084
	1899-12-31 18:19:47	0.75	0.791	0.745	0.09	0.71	0.665	0.625	0.091	0.085				0.79	0.772	0.689	0.089	0.737	0.692	0.626	0.089	0.084				0.794	0.775	0.696	0.09	0.72	0.697	0.632	0.088	0.084				0.089	0.086	0.085	0.086	0.075	0.072	0.08	0.084	0.084
	1899-12-31 18:24:47	0.749	0.791	0.743	0.09	0.707	0.665	0.622	0.091	0.085				0.79	0.773	0.686	0.089	0.733	0.692	0.626	0.089	0.084				0.788	0.774	0.694	0.09	0.721	0.696	0.634	0.089	0.084				0.089	0.086	0.086	0.087	0.076	0.071	0.08	0.084	0.084
	1899-12-31 18:29:47	0.748	0.789	0.742	0.09	0.706	0.662	0.621	0.091	0.085				0.788	0.772	0.682	0.088	0.732	0.689	0.635	0.089	0.084				0.788	0.774	0.691	0.09	0.719	0.695	0.632	0.089	0.084				0.089	0.086	0.086	0.087	0.075	0.072	0.08	0.084	0.085
	1899-12-31 18:34:47	0.746	0.787	0.74	0.09	0.704	0.663	0.623	0.091	0.085				0.788	0.77	0.677	0.089	0.73	0.688	0.629	0.089	0.084				0.786	0.77	0.689	0.09	0.72	0.692	0.623	0.089	0.084				0.089	0.086	0.085	0.086	0.075	0.072	0.08	0.084	0.084
	1899-12-31 18:39:47	0.744	0.787	0.737	0.09	0.701	0.66	0.616	0.091	0.085				0.786	0.768	0.674	0.088	0.731	0.686	0.618	0.089	0.084				0.785	0.77	0.686	0.09	0.718	0.692	0.619	0.089	0.084				0.089	0.086	0.085	0.087	0.075	0.072	0.08	0.084	0.084
	1899-12-31 18:44:47	0.743	0.788	0.734	0.09	0.703	0.658	0.614	0.09	0.085				0.787	0.766	0.67	0.088	0.727	0.683	0.617	0.089	0.084				0.783	0.767	0.682	0.09	0.715	0.691	0.621	0.089	0.084				0.089	0.086	0.085	0.086	0.076	0.071	0.08	0.084	0.084
	1899-12-31 18:49:47	0.741	0.788	0.733	0.09	0.7	0.657	0.611	0.091	0.085				0.786	0.767	0.666	0.089	0.726	0.683	0.617	0.089	0.084				0.787	0.765	0.679	0.09	0.716	0.691	0.618	0.089	0.084				0.089	0.086	0.086	0.087	0.075	0.072	0.08	0.084	0.084
	1899-12-31 18:54:47	0.74	0.788	0.729	0.09	0.697	0.656	0.609	0.091	0.085				0.786	0.764	0.666	0.089	0.726	0.68	0.638	0.089	0.084				0.784	0.765	0.678	0.09	0.715	0.688	0.615	0.089	0.084				0.089	0.087	0.085	0.087	0.076	0.072	0.08	0.084	0.084
	1899-12-31 18:59:47	0.737	0.783	0.729	0.09	0.695	0.656	0.604	0.091	0.086				0.783	0.765	0.738	0.089	0.725	0.679	0.613	0.089	0.084				0.783	0.763	0.674	0.09	0.714	0.689	0.608	0.089	0.084				0.089	0.086	0.085	0.086	0.075	0.071	0.08	0.084	0.084
	1899-12-31 19:04:47	0.737	0.783	0.725	0.09	0.691	0.654	0.607	0.091	0.085				0.784	0.764	0.657	0.088	0.72	0.677	0.615	0.089	0.084				0.784	0.763	0.671	0.09	0.713	0.686	0.607	0.089	0.084				0.089	0.086	0.085	0.087	0.075	0.071	0.08	0.084	0.085
	1899-12-31 19:09:47	0.734	0.781	0.722	0.09	0.689	0.653	0.607	0.09	0.085				0.783	0.762	0.653	0.088	0.719	0.676	0.62	0.089	0.084				0.783	0.761	0.668	0.09	0.711	0.684	0.604	0.089	0.084				0.089	0.086	0.085	0.086	0.075	0.072	0.08	0.084	0.084
	1899-12-31 19:14:47	0.733	0.781	0.721	0.09	0.687	0.649	0.598	0.091	0.085				0.783	0.763	0.65	0.088	0.718	0.674	0.623	0.089	0.084				0.781	0.76	0.667	0.09	0.708	0.683	0.606	0.088	0.084				0.089	0.087	0.086	0.086	0.075	0.071	0.08	0.084	0.084
	1899-12-31 19:19:47	0.732	0.779	0.717	0.09	0.686	0.649	0.599	0.091	0.085				0.783	0.76	0.646	0.088	0.717	0.673	0.624	0.089	0.084				0.781	0.759	0.664	0.09	0.706	0.68	0.6	0.088	0.084				0.089	0.086	0.085	0.086	0.075	0.071	0.08	0.084	0.084
	1899-12-31 19:24:47	0.731	0.777	0.715	0.09	0.686	0.649	0.594	0.091	0.085				0.782	0.757	0.644	0.089	0.714	0.671	0.609	0.089	0.084				0.78	0.758	0.662	0.09	0.709	0.68	0.596	0.089	0.084				0.089	0.086	0.086	0.086	0.075	0.072	0.08	0.084	0.084
	1899-12-31 19:29:47	0.729	0.775	0.712	0.09	0.682	0.647	0.591	0.091	0.085				0.78	0.757	0.641	0.089	0.712	0.669	0.614	0.089	0.084				0.779	0.757	0.661	0.09	0.705	0.679	0.596	0.089	0.084				0.089	0.087	0.086	0.087	0.075	0.072	0.08	0.084	0.084
	1899-12-31 19:34:47	0.729	0.775	0.71	0.09	0.683	0.646	0.591	0.091	0.085				0.78	0.757	0.638	0.089	0.71	0.669	0.613	0.089	0.084				0.779	0.755	0.659	0.09	0.703	0.676	0.591	0.089	0.084				0.089	0.087	0.085	0.087	0.075	0.072	0.08	0.084	0.085
	1899-12-31 19:39:47	0.727	0.774	0.707	0.09	0.683	0.644	0.587	0.091	0.085				0.782	0.758	0.636	0.089	0.708	0.668	0.599	0.089	0.084				0.781	0.756	0.658	0.09	0.702	0.677	0.588	0.089	0.084				0.089	0.087	0.086	0.087	0.075	0.072	0.08	0.084	0.084
	1899-12-31 19:44:47	0.726	0.773	0.708	0.09	0.68	0.642	0.583	0.091	0.085				0.779	0.755	0.633	0.088	0.708	0.665	0.598	0.089	0.084				0.78	0.753	0.655	0.09	0.701	0.675	0.588	0.089	0.084				0.089	0.086	0.085	0.087	0.075	0.072	0.08	0.084	0.084
	1899-12-31 19:49:47	0.725	0.769	0.703	0.09	0.678	0.641	0.582	0.091	0.086				0.78	0.755	0.628	0.089	0.705	0.664	0.596	0.089	0.085				0.779	0.754	0.657	0.09	0.699	0.673	0.588	0.089	0.084				0.089	0.086	0.086	0.087	0.076	0.072	0.08	0.084	0.085
	1899-12-31 19:54:47	0.722	0.77	0.701	0.09	0.676	0.64	0.583	0.091	0.086				0.778	0.754	0.629	0.089	0.706	0.662	0.602	0.089	0.085				0.777	0.753	0.653	0.09	0.7	0.672	0.588	0.089	0.084				0.089	0.087	0.086	0.087	0.076	0.072	0.081	0.084	0.085
	1899-12-31 19:59:47	0.721	0.77	0.698	0.09	0.675	0.637	0.582	0.091	0.085				0.778	0.753	0.621	0.088	0.702	0.66	0.595	0.089	0.084				0.776	0.751	0.649	0.09	0.697	0.67	0.581	0.089	0.084				0.089	0.086	0.085	0.086	0.075	0.071	0.08	0.084	0.084
	1899-12-31 20:04:47	0.717	0.769	0.697	0.09	0.672	0.635	0.576	0.091	0.085				0.778	0.754	0.625	0.089	0.702	0.658	0.601	0.089	0.085				0.778	0.752	0.659	0.09	0.694	0.671	0.582	0.089	0.084				0.089	0.087	0.086	0.087	0.075	0.071	0.08	0.084	0.084
	1899-12-31 20:09:47	0.719	0.768	0.695	0.09	0.672	0.635	0.573	0.091	0.085				0.778	0.754	0.618	0.089	0.7	0.657	0.59	0.089	0.085				0.776	0.75	0.667	0.09	0.694	0.669	0.579	0.089	0.084				0.089	0.086	0.085	0.087	0.075	0.071	0.08	0.084	0.084
	1899-12-31 20:14:47	0.718	0.765	0.694	0.09	0.672	0.634	0.58	0.091	0.085				0.777	0.751	0.618	0.088	0.696	0.656	0.594	0.089	0.084				0.776	0.751	0.646	0.09	0.691	0.667	0.578	0.089	0.084				0.089	0.087	0.085	0.086	0.075	0.071	0.08	0.084	0.084
	1899-12-31 20:19:47	0.717	0.765	0.69	0.09	0.671	0.63	0.571	0.091	0.085				0.777	0.75	0.612	0.089	0.695	0.656	0.588	0.089	0.084				0.776	0.75	0.643	0.09	0.692	0.664	0.575	0.089	0.084				0.089	0.086	0.085	0.086	0.075	0.071	0.08	0.084	0.084
	1899-12-31 20:24:47	0.716	0.764	0.688	0.09	0.669	0.628	0.57	0.091	0.085				0.778	0.75	0.614	0.088	0.694	0.654	0.597	0.089	0.084				0.776	0.751	0.642	0.09	0.69	0.663	0.577	0.089	0.084				0.089	0.086	0.085	0.086	0.075	0.071	0.08	0.084	0.084
	1899-12-31 20:29:47	0.715	0.763	0.687	0.09	0.667	0.627	0.567	0.09	0.085				0.777	0.75	0.635	0.089	0.692	0.652	0.597	0.089	0.084				0.774	0.75	0.642	0.09	0.687	0.661	0.572	0.089	0.084				0.089	0.086	0.085	0.087	0.075	0.071	0.08	0.084	0.084
	1899-12-31 20:34:47	0.713	0.761	0.685	0.09	0.664	0.625	0.57	0.091	0.085				0.776	0.749	0.605	0.089	0.693	0.652	0.585	0.089	0.084				0.772	0.748	0.638	0.09	0.69	0.66	0.57	0.088	0.084				0.088	0.086	0.085	0.086	0.075	0.071	0.08	0.084	0.084
	1899-12-31 20:39:47	0.711	0.759	0.682	0.09	0.664	0.624	0.564	0.091	0.085				0.775	0.747	0.605	0.089	0.688	0.649	0.585	0.089	0.084				0.774	0.747	0.637	0.09	0.688	0.659	0.568	0.089	0.084				0.089	0.086	0.085	0.087	0.075	0.072	0.08	0.084	0.084
	1899-12-31 20:44:47	0.71	0.76	0.681	0.09	0.662	0.623	0.567	0.091	0.085				0.776	0.748	0.601	0.089	0.687	0.648	0.583	0.089	0.085				0.773	0.747	0.637	0.09	0.685	0.657	0.565	0.089	0.084				0.089	0.086	0.085	0.087	0.075	0.072	0.08	0.084	0.084
	1899-12-31 20:49:47	0.709	0.758	0.678	0.09	0.659	0.62	0.572	0.09	0.085				0.774	0.748	0.602	0.088	0.684	0.646	0.588	0.089	0.084				0.773	0.746	0.634	0.09	0.688	0.658	0.566	0.089	0.084				0.089	0.087	0.085	0.087	0.075	0.072	0.08	0.084	0.084
	1899-12-31 20:54:47	0.708	0.757	0.676	0.09	0.658	0.619	0.561	0.091	0.085				0.774	0.746	0.599	0.088	0.683	0.644	0.585	0.089	0.084				0.77	0.746	0.633	0.09	0.684	0.655	0.566	0.089	0.084				0.089	0.086	0.086	0.086	0.075	0.071	0.08	0.084	0.084
	1899-12-31 20:59:47	0.706	0.757	0.673	0.09	0.656	0.617	0.572	0.091	0.085				0.774	0.745	0.607	0.089	0.681	0.643	0.58	0.089	0.084				0.77	0.747	0.632	0.09	0.684	0.654	0.561	0.089	0.084				0.089	0.086	0.086	0.086	0.075	0.072	0.08	0.084	0.084
	1899-12-31 21:04:47	0.706	0.755	0.671	0.09	0.655	0.616	0.561	0.09	0.085				0.774	0.745	0.595	0.088	0.681	0.642	0.58	0.089	0.084				0.768	0.746	0.633	0.09	0.683	0.654	0.557	0.089	0.084				0.089	0.086	0.085	0.086	0.075	0.072	0.08	0.084	0.084
	1899-12-31 21:09:47	0.705	0.753	0.669	0.09	0.654	0.616	0.561	0.09	0.085				0.773	0.744	0.592	0.088	0.678	0.641	0.578	0.089	0.084				0.77	0.743	0.63	0.09	0.678	0.652	0.558	0.089	0.084				0.089	0.086	0.085	0.086	0.075	0.072	0.08	0.084	0.084
	1899-12-31 21:14:47	0.705	0.752	0.668	0.09	0.653	0.616	0.561	0.091	0.086				0.772	0.743	0.597	0.089	0.675	0.639	0.588	0.089	0.084				0.769	0.742	0.632	0.09	0.678	0.651	0.559	0.089	0.084				0.089	0.087	0.086	0.087	0.075	0.072	0.08	0.084	0.085
	1899-12-31 21:19:47	0.703	0.752	0.667	0.09	0.651	0.614	0.557	0.09	0.085				0.771	0.741	0.589	0.089	0.674	0.638	0.576	0.089	0.084				0.767	0.742	0.63	0.09	0.677	0.652	0.555	0.089	0.084				0.089	0.086	0.086	0.086	0.075	0.071	0.08	0.084	0.084
	1899-12-31 21:24:47	0.701	0.75	0.664	0.09	0.65	0.614	0.559	0.091	0.085				0.771	0.743	0.589	0.089	0.673	0.637	0.584	0.089	0.084				0.767	0.741	0.623	0.09	0.676	0.651	0.55	0.089	0.084				0.089	0.086	0.086	0.087	0.075	0.072	0.08	0.084	0.084
	1899-12-31 21:29:47	0.7	0.751	0.661	0.09	0.647	0.611	0.555	0.09	0.085				0.774	0.741	0.586	0.088	0.671	0.635	0.574	0.089	0.084				0.766	0.741	0.621	0.09	0.673	0.647	0.549	0.088	0.084				0.089	0.086	0.085	0.086	0.075	0.071	0.08	0.084	0.084
	1899-12-31 21:34:47	0.698	0.748	0.661	0.09	0.648	0.609	0.556	0.09	0.085				0.771	0.741	0.585	0.088	0.67	0.635	0.574	0.089	0.084				0.767	0.739	0.62	0.09	0.671	0.646	0.548	0.089	0.084				0.089	0.086	0.085	0.086	0.075	0.071	0.08	0.084	0.084
	1899-12-31 21:39:47	0.697	0.748	0.659	0.09	0.645	0.609	0.553	0.091	0.086				0.769	0.74	0.594	0.089	0.669	0.634	0.574	0.09	0.085				0.766	0.739	0.62	0.09	0.67	0.645	0.547	0.089	0.084				0.089	0.087	0.086	0.087	0.076	0.072	0.08	0.084	0.085
	1899-12-31 21:44:47	0.697	0.745	0.657	0.09	0.647	0.607	0.557	0.091	0.085				0.769	0.738	0.585	0.089	0.666	0.633	0.578	0.089	0.084				0.763	0.738	0.618	0.09	0.669	0.645	0.546	0.089	0.084				0.089	0.086	0.086	0.087	0.075	0.072	0.08	0.084	0.085
	1899-12-31 21:49:47	0.697	0.745	0.656	0.09	0.645	0.605	0.556	0.091	0.085				0.768	0.738	0.579	0.088	0.663	0.631	0.572	0.089	0.084				0.764	0.739	0.619	0.09	0.668	0.643	0.544	0.089	0.084				0.089	0.086	0.086	0.087	0.075	0.072	0.08	0.084	0.084
	1899-12-31 21:54:47	0.694	0.743	0.654	0.09	0.643	0.603	0.552	0.091	0.085				0.767	0.739	0.577	0.089	0.663	0.631	0.584	0.089	0.084				0.763	0.738	0.625	0.09	0.665	0.64	0.542	0.089	0.084				0.089	0.086	0.085	0.087	0.075	0.072	0.08	0.084	0.084
	1899-12-31 21:59:47	0.693	0.742	0.653	0.09	0.641	0.602	0.555	0.09	0.085				0.769	0.738	0.584	0.089	0.66	0.629	0.573	0.089	0.084				0.761	0.737	0.617	0.09	0.663	0.638	0.542	0.089	0.084				0.089	0.086	0.086	0.086	0.075	0.071	0.08	0.084	0.084
	1899-12-31 22:04:47	0.691	0.742	0.651	0.09	0.639	0.6	0.55	0.09	0.085				0.765	0.739	0.576	0.089	0.659	0.628	0.572	0.089	0.084				0.76	0.736	0.624	0.09	0.662	0.637	0.539	0.089	0.084				0.089	0.086	0.085	0.086	0.075	0.071	0.08	0.084	0.085
	1899-12-31 22:09:47	0.693	0.741	0.65	0.09	0.638	0.599	0.549	0.09	0.085				0.766	0.738	0.577	0.089	0.658	0.626	0.567	0.089	0.084				0.76	0.737	0.615	0.09	0.658	0.637	0.54	0.089	0.084				0.089	0.087	0.085	0.087	0.075	0.071	0.08	0.084	0.084
	1899-12-31
	1899-12-31
	1899-12-31
	1899-12-31
	1899-12-31
	1899-12-31
	1899-12-31
	1899-12-31
	1899-12-31
	1899-12-31
	1899-12-31
	1899-12-31
	1899-12-31
	1899-12-31
	1899-12-31
	1899-12-31
	1899-12-31
	1899-12-31
	1899-12-31
	1899-12-31
	1899-12-31
	1899-12-31
	1899-12-31
[truncated: 48 more columns]

## Sheet: sorted
																											0.0901316	0.0888647	0.0900263	0.0909361	0.0890113	0.0889662
Time	wt1	wt2	wt3		Mg wt1	Mg wt2	Mg wt3		1445_1	B2	C2		mg 1445 1	B6	C6		A3	B3	C3		mg 1386 1	B7	C7				blk1	blk2	blk3	mg bkl 1	mg bkl 2	mg bkl 3
0	0.093	0.094	0.094		0.093	0.14	0.124		0.097	0.165	0.096		0.095	0.138	0.12		0.097	0.159	0.097		0.098	0.129	0.095				0.091	0.146	0.094	0.091	0.09	0.089
5	0.093	0.094	0.096		0.093	0.092	0.094		0.097	0.095	0.096		0.095	0.093	0.095		0.098	0.1	0.097		0.097	0.095	0.095				0.091	0.089	0.091	0.092	0.09	0.089
10	0.093	0.094	0.098		0.093	0.093	0.094		0.098	0.096	0.096		0.095	0.093	0.096		0.098	0.101	0.098		0.098	0.095	0.095				0.091	0.089	0.091	0.093	0.09	0.09
15	0.094	0.095	0.099		0.093	0.093	0.095		0.099	0.097	0.097		0.096	0.094	0.096		0.1	0.102	0.101		0.099	0.096	0.096				0.091	0.089	0.09	0.092	0.089	0.089
20	0.095	0.096	0.099		0.093	0.094	0.095		0.099	0.098	0.098		0.097	0.094	0.097		0.1	0.103	0.101		0.099	0.097	0.096				0.091	0.089	0.09	0.092	0.089	0.089
25	0.096	0.097	0.1		0.094	0.094	0.095		0.101	0.099	0.098		0.097	0.094	0.097		0.101	0.105	0.102		0.099	0.099	0.097				0.091	0.089	0.09	0.092	0.089	0.089
30	0.097	0.099	0.101		0.095	0.095	0.096		0.102	0.1	0.099		0.098	0.095	0.097		0.103	0.107	0.105		0.1	0.1	0.098				0.091	0.089	0.09	0.092	0.089	0.089
35	0.098	0.1	0.103		0.095	0.096	0.097		0.104	0.102	0.101		0.099	0.095	0.098		0.105	0.109	0.106		0.101	0.102	0.099				0.091	0.089	0.09	0.092	0.089	0.089
40	0.1	0.102	0.105		0.096	0.097	0.098		0.105	0.104	0.102		0.101	0.096	0.099		0.107	0.112	0.111		0.102	0.106	0.101				0.091	0.089	0.09	0.092	0.089	0.089
45	0.103	0.104	0.107		0.098	0.099	0.1		0.109	0.106	0.105		0.103	0.097	0.1		0.11	0.116	0.116		0.105	0.108	0.102				0.091	0.089	0.09	0.092	0.089	0.089
50	0.104	0.109	0.11		0.099	0.1	0.101		0.112	0.109	0.106		0.105	0.099	0.101		0.113	0.12	0.12		0.106	0.109	0.104				0.091	0.089	0.09	0.092	0.089	0.089
55	0.107	0.111	0.113		0.1	0.102	0.102		0.116	0.113	0.11		0.107	0.1	0.102		0.118	0.126	0.124		0.108	0.114	0.106				0.091	0.088	0.09	0.092	0.089	0.089
60	0.111	0.116	0.118		0.102	0.104	0.105		0.12	0.118	0.113		0.11	0.101	0.103		0.125	0.132	0.125		0.11	0.115	0.109				0.091	0.088	0.09	0.092	0.089	0.089
65	0.116	0.122	0.123		0.105	0.106	0.107		0.126	0.124	0.119		0.113	0.103	0.105		0.131	0.141	0.133		0.114	0.119	0.112				0.091	0.089	0.09	0.092	0.089	0.089
70	0.122	0.129	0.131		0.108	0.109	0.11		0.134	0.132	0.125		0.117	0.106	0.107		0.139	0.15	0.141		0.118	0.115	0.117				0.09	0.088	0.09	0.092	0.089	0.089
75	0.131	0.139	0.14		0.111	0.113	0.114		0.142	0.142	0.134		0.121	0.11	0.111		0.148	0.16	0.149		0.123	0.126	0.121				0.091	0.088	0.09	0.092	0.089	0.089
80	0.141	0.151	0.15		0.116	0.118	0.119		0.152	0.153	0.144		0.126	0.113	0.114		0.156	0.164	0.157		0.129	0.131	0.128				0.09	0.088	0.09	0.092	0.089	0.089
85	0.155	0.166	0.165		0.122	0.124	0.126		0.166	0.168	0.157		0.133	0.119	0.12		0.166	0.176	0.172		0.137	0.138	0.136				0.09	0.088	0.09	0.092	0.089	0.089
90	0.172	0.186	0.183		0.13	0.133	0.136		0.182	0.185	0.174		0.142	0.126	0.127		0.182	0.191	0.188		0.147	0.149	0.146				0.091	0.089	0.09	0.092	0.089	0.089
95	0.191	0.208	0.204		0.14	0.144	0.147		0.2	0.207	0.193		0.152	0.135	0.136		0.199	0.21	0.204		0.16	0.156	0.158				0.091	0.089	0.09	0.092	0.089	0.089
100	0.21	0.231	0.227		0.153	0.158	0.162		0.217	0.227	0.214		0.164	0.146	0.147		0.216	0.231	0.224		0.172	0.17	0.171				0.091	0.089	0.09	0.092	0.089	0.089
105	0.233	0.255	0.249		0.172	0.176	0.182		0.235	0.247	0.235		0.178	0.161	0.162		0.235	0.248	0.243		0.188	0.183	0.184				0.091	0.089	0.09	0.092	0.089	0.089
110	0.257	0.28	0.275		0.194	0.198	0.206		0.259	0.27	0.26		0.195	0.179	0.181		0.256	0.27	0.269		0.205	0.198	0.202				0.09	0.089	0.09	0.092	0.089	0.089
115	0.279	0.304	0.298		0.214	0.219	0.228		0.28	0.292	0.283		0.212	0.197	0.199		0.276	0.29	0.29		0.224	0.215	0.218				0.09	0.088	0.09	0.092	0.089	0.089
120	0.315	0.339	0.327		0.238	0.243	0.255		0.312	0.322	0.316		0.236	0.222	0.223		0.305	0.315	0.317		0.252	0.244	0.241				0.091	0.089	0.09	0.092	0.089	0.089
125	0.353	0.375	0.364		0.284	0.289	0.306		0.349	0.357	0.356		0.278	0.269	0.268		0.339	0.348	0.352		0.29	0.285	0.278				0.091	0.089	0.09	0.092	0.089	0.089
130	0.392	0.408	0.398		0.334	0.341	0.355		0.386	0.385	0.392		0.323	0.319	0.317		0.374	0.383	0.388		0.329	0.321	0.317				0.091	0.089	0.09	0.093	0.089	0.089
135	0.426	0.438	0.429		0.376	0.384	0.392		0.422	0.413	0.426		0.363	0.36	0.359		0.399	0.412	0.417		0.36	0.348	0.35				0.091	0.089	0.09	0.092	0.089	0.089
140	0.437	0.45	0.451		0.394	0.401	0.407		0.432	0.436	0.433		0.383	0.379	0.384		0.409	0.417	0.423		0.385	0.372	0.375				0.091	0.089	0.09	0.092	0.089	0.089
145	0.452	0.462	0.462		0.405	0.411	0.419		0.442	0.446	0.443		0.397	0.392	0.396		0.426	0.431	0.438		0.403	0.387	0.392				0.091	0.089	0.09	0.093	0.089	0.089
150	0.471	0.479	0.476		0.421	0.426	0.436		0.458	0.459	0.455		0.415	0.412	0.415		0.447	0.45	0.457		0.427	0.409	0.413				0.091	0.089	0.09	0.092	0.089	0.089
155	0.491	0.5	0.494		0.442	0.448	0.458		0.478	0.479	0.474		0.438	0.434	0.438		0.47	0.472	0.479		0.452	0.431	0.438				0.091	0.089	0.09	0.092	0.089	0.089
160	0.508	0.517	0.515		0.462	0.471	0.478		0.498	0.497	0.495		0.461	0.455	0.46		0.491	0.495	0.499		0.475	0.45	0.46				0.09	0.089	0.09	0.093	0.089	0.089
165	0.524	0.529	0.532		0.478	0.492	0.497		0.516	0.517	0.512		0.481	0.476	0.48		0.511	0.514	0.519		0.493	0.468	0.478				0.09	0.088	0.09	0.092	0.089	0.089
170	0.538	0.546	0.545		0.496	0.511	0.514		0.533	0.534	0.527		0.499	0.492	0.497		0.529	0.53	0.537		0.51	0.486	0.495				0.091	0.089	0.09	0.091	0.089	0.089
175	0.554	0.56	0.562		0.513	0.525	0.528		0.547	0.55	0.541		0.514	0.51	0.511		0.546	0.548	0.554		0.527	0.503	0.509				0.09	0.088	0.09	0.091	0.089	0.089
180	0.569	0.578	0.578		0.528	0.54	0.544		0.564	0.565	0.556		0.529	0.523	0.526		0.563	0.565	0.571		0.54	0.519	0.523				0.091	0.088	0.09	0.091	0.089	0.089
185	0.587	0.595	0.595		0.547	0.554	0.559		0.578	0.582	0.572		0.544	0.537	0.539		0.579	0.581	0.588		0.551	0.536	0.535				0.091	0.089	0.09	0.091	0.089	0.089
190	0.602	0.613	0.611		0.56	0.57	0.576		0.594	0.599	0.589		0.557	0.55	0.556		0.594	0.598	0.605		0.563	0.55	0.55				0.091	0.088	0.09	0.091	0.089	0.089
195	0.62	0.629	0.629		0.577	0.586	0.592		0.607	0.615	0.605		0.574	0.565	0.569		0.611	0.614	0.621		0.576	0.566	0.562				0.09	0.088	0.09	0.091	0.089	0.089
200	0.635	0.646	0.644		0.59	0.6	0.607		0.626	0.632	0.622		0.589	0.582	0.585		0.626	0.63	0.635		0.591	0.581	0.58				0.09	0.088	0.09	0.091	0.089	0.089
205	0.649	0.66	0.664		0.606	0.617	0.624		0.638	0.646	0.636		0.604	0.596	0.598		0.642	0.647	0.651		0.607	0.596	0.592				0.091	0.088	0.09	0.091	0.089	0.089
210	0.662	0.674	0.676		0.619	0.629	0.637		0.651	0.661	0.651		0.617	0.61	0.61		0.657	0.662	0.666		0.619	0.616	0.604				0.091	0.088	0.09	0.091	0.089	0.089
215	0.676	0.688	0.69		0.632	0.644	0.65		0.665	0.674	0.665		0.631	0.623	0.622		0.673	0.678	0.68		0.634	0.622	0.618				0.09	0.089	0.09	0.091	0.089	0.089
220	0.69	0.701	0.704		0.645	0.658	0.662		0.678	0.687	0.679		0.641	0.637	0.635		0.686	0.691	0.694		0.678	0.641	0.629				0.09	0.088	0.09	0.091	0.089	0.089
225	0.703	0.714	0.715		0.655	0.669	0.67		0.691	0.7	0.693		0.651	0.644	0.643		0.7	0.705	0.705		0.658	0.651	0.639				0.09	0.088	0.09	0.091	0.089	0.089
230	0.712	0.723	0.725		0.662	0.678	0.679		0.703	0.712	0.705		0.664	0.654	0.652		0.713	0.719	0.718		0.675	0.654	0.646				0.09	0.088	0.09	0.091	0.089	0.089
235	0.722	0.733	0.734		0.674	0.688	0.69		0.713	0.724	0.719		0.672	0.664	0.663		0.723	0.731	0.73		0.698	0.663	0.66				0.09	0.089	0.09	0.091	0.089	0.089
240	0.734	0.742	0.743		0.686	0.699	0.698		0.722	0.732	0.727		0.684	0.675	0.673		0.733	0.743	0.74		0.697	0.675	0.668				0.09	0.088	0.09	0.091	0.089	0.089
245	0.746	0.751	0.753		0.695	0.709	0.707		0.733	0.742	0.737		0.693	0.686	0.684		0.745	0.751	0.75		0.709	0.688	0.679				0.09	0.089	0.09	0.091	0.089	0.089
250	0.756	0.76	0.762		0.705	0.718	0.719		0.743	0.753	0.748		0.702	0.695	0.694		0.756	0.761	0.758		0.718	0.7	0.693				0.09	0.088	0.09	0.091	0.089	0.089
255	0.767	0.77	0.773		0.714	0.729	0.727		0.755	0.762	0.758		0.706	0.705	0.703		0.766	0.772	0.769		0.729	0.715	0.701				0.09	0.088	0.09	0.091	0.089	0.089
260	0.774	0.78	0.781		0.719	0.736	0.735		0.758	0.773	0.769		0.718	0.718	0.714		0.777	0.783	0.779		0.735	0.769	0.711				0.09	0.088	0.09	0.091	0.089	0.089
265	0.782	0.787	0.79		0.73	0.765	0.744		0.775	0.782	0.777		0.727	0.726	0.724		0.787	0.792	0.786		0.745	0.742	0.72				0.09	0.088	0.09	0.091	0.089	0.088
270	0.791	0.796	0.797		0.739	0.754	0.754		0.787	0.792	0.786		0.734	0.733	0.732		0.796	0.802	0.793		0.752	0.758	0.734				0.091	0.089	0.09	0.091	0.089	0.089
275	0.798	0.804	0.803		0.747	0.759	0.759		0.794	0.799	0.795		0.745	0.738	0.739		0.807	0.812	0.804		0.759	0.744	0.74				0.09	0.088	0.09	0.091	0.089	0.089
280	0.805	0.813	0.811		0.753	0.78	0.764		0.801	0.808	0.803		0.752	0.744	0.746		0.816	0.822	0.814		0.782	0.75	0.747				0.09	0.089	0.09	0.091	0.089	0.089
285	0.814	0.821	0.817		0.758	0.772	0.772		0.81	0.819	0.814		0.76	0.753	0.754		0.826	0.832	0.823		0.775	0.774	0.755				0.09	0.088	0.09	0.091	0.089	0.089
290	0.823	0.831	0.827		0.764	0.777	0.778		0.819	0.83	0.822		0.773	0.762	0.763		0.836	0.842	0.832		0.783	0.788	0.763				0.09	0.088	0.09	0.091	0.089	0.089
295	0.834	0.84	0.837		0.769	0.784	0.784		0.83	0.839	0.833		0.773	0.769	0.768		0.843	0.85	0.841		0.794	0.772	0.767				0.09	0.088	0.09	0.091	0.089	0.089
300	0.841	0.849	0.844		0.776	0.792	0.792		0.837	0.85	0.843		0.78	0.777	0.777		0.852	0.859	0.848		0.794	0.791	0.777				0.09	0.089	0.09	0.091	0.089	0.089
305	0.85	0.858	0.853		0.781	0.799	0.799		0.843	0.858	0.851		0.792	0.782	0.783		0.86	0.867	0.858		0.8	0.798	0.782				0.09	0.088	0.09	0.091	0.089	0.089
310	0.856	0.868	0.861		0.791	0.811	0.81		0.854	0.867	0.86		0.791	0.79	0.791		0.868	0.876	0.865		0.806	0.809	0.792				0.09	0.089	0.09	0.091	0.089	0.089
315	0.865	0.875	0.868		0.797	0.815	0.815		0.864	0.871	0.868		0.798	0.799	0.797		0.873	0.881	0.873		0.82	0.82	0.799				0.09	0.088	0.09	0.091	0.089	0.089
320	0.87	0.882	0.873		0.802	0.823	0.819		0.868	0.877	0.874		0.804	0.802	0.8		0.88	0.888	0.877		0.82	0.813	0.807				0.09	0.088	0.09	0.091	0.089	0.089
325	0.877	0.886	0.877		0.805	0.828	0.825		0.874	0.881	0.878		0.807	0.809	0.81		0.885	0.893	0.887		0.824	0.812	0.811				0.09	0.088	0.09	0.091	0.089	0.089
330	0.882	0.897	0.883		0.813	0.834	0.83		0.881	0.888	0.886		0.814	0.815	0.812		0.893	0.902	0.892		0.828	0.813	0.818				0.09	0.088	0.09	0.091	0.089	0.089
335	0.888	0.9	0.89		0.821	0.839	0.837		0.889	0.893	0.89		0.818	0.819	0.817		0.897	0.905	0.898		0.838	0.853	0.822				0.09	0.089	0.09	0.091	0.089	0.089
340	0.891	0.907	0.895		0.828	0.845	0.842		0.891	0.899	0.896		0.827	0.823	0.822		0.904	0.911	0.902		0.836	0.832	0.829				0.09	0.089	0.09	0.091	0.089	0.089
345	0.896	0.91	0.901		0.834	0.847	0.846		0.897	0.901	0.9		0.83	0.829	0.828		0.907	0.914	0.906		0.84	0.835	0.832				0.09	0.088	0.09	0.091	0.089	0.089
350	0.898	0.918	0.907		0.84	0.852	0.851		0.9	0.908	0.905		0.836	0.835	0.834		0.912	0.92	0.913		0.843	0.887	0.837				0.09	0.089	0.09	0.091	0.089	0.089
355	0.906	0.921	0.912		0.844	0.857	0.855		0.907	0.913	0.911		0.84	0.844	0.836		0.917	0.924	0.919		0.849	0.853	0.843				0.09	0.088	0.09	0.091	0.089	0.089
360	0.906	0.924	0.913		0.85	0.862	0.858		0.907	0.918	0.916		0.844	0.85	0.842		0.923	0.929	0.922		0.852	0.861	0.85				0.09	0.088	0.09	0.091	0.089	0.089
365	0.912	0.928	0.919		0.852	0.861	0.862		0.913	0.92	0.917		0.846	0.851	0.845		0.924	0.931	0.926		0.855	0.859	0.852				0.09	0.088	0.09	0.091	0.089	0.089
370	0.916	0.932	0.923		0.861	0.866	0.865		0.916	0.926	0.925		0.85	0.858	0.85		0.931	0.938	0.932		0.859	0.869	0.856				0.09	0.089	0.09	0.091	0.089	0.089
375	0.919	0.939	0.927		0.863	0.881	0.87		0.921	0.931	0.931		0.854	0.865	0.852		0.938	0.943	0.937		0.863	0.866	0.859				0.09	0.089	0.09	0.091	0.089	0.089
380	0.922	0.939	0.929		0.867	0.877	0.872		0.924	0.937	0.936		0.857	0.868	0.857		0.945	0.95	0.943		0.865	0.861	0.866				0.09	0.088	0.09	0.091	0.089	0.089
385	0.926	0.942	0.937		0.871	0.878	0.877		0.93	0.94	0.94		0.86	0.868	0.857		0.949	0.954	0.948		0.87	0.881	0.869				0.09	0.089	0.09	0.091	0.089	0.089
390	0.928	0.947	0.939		0.874	0.882	0.881		0.932	0.963	0.946		0.864	0.872	0.864		0.956	0.96	0.955		0.875	0.867	0.875				0.091	0.089	0.09	0.091	0.089	0.089
395	0.932	0.95	0.945		0.877	0.884	0.886		0.939	0.948	0.95		0.865	0.873	0.865		0.959	0.965	0.958		0.88	0.878	0.88				0.09	0.089	0.09	0.091	0.089	0.089
400	0.934	0.953	0.944		0.883	0.889	0.887		0.942	0.952	0.953		0.87	0.875	0.868		0.967	0.968	0.965		0.88	0.878	0.883				0.09	0.089	0.09	0.091	0.089	0.089
405	0.939	0.956	0.953		0.886	0.89	0.892		0.947	0.957	0.955		0.871	0.879	0.873		0.967	0.972	0.969		0.879	0.888	0.888				0.09	0.088	0.09	0.091	0.089	0.089
410	0.941	0.961	0.954		0.89	0.9	0.899		0.948	0.961	0.962		0.876	0.885	0.877		0.977	0.979	0.975		0.886	0.883	0.89				0.09	0.088	0.09	0.09	0.089	0.089
415	0.946	0.964	0.962		0.894	0.898	0.898		0.953	0.963	0.967		0.874	0.884	0.881		0.979	0.982	0.977		0.888	0.899	0.896				0.09	0.089	0.09	0.091	0.089	0.089
420	0.947	0.969	0.964		0.896	0.9	0.902		0.956	0.969	0.972		0.875	0.889	0.882		0.985	0.986	0.981		0.888	0.898	0.896				0.09	0.089	0.09	0.091	0.089	0.089
425	0.952	0.973	0.969		0.897	0.903	0.904		0.961	0.971	0.974		0.878	0.893	0.887		0.987	0.988	0.984		0.891	0.893	0.897				0.09	0.089	0.09	0.091	0.089	0.089
430	0.954	0.974	0.969		0.9	0.906	0.909		0.963	0.974	0.977		0.883	0.896	0.888		0.993	0.991	0.988		0.893	0.895	0.9				0.09	0.088	0.09	0.091	0.089	0.089
435	0.959	0.98	0.975		0.904	0.909	0.911		0.968	0.974	0.98		0.882	0.897	0.893		0.995	0.995	0.991		0.894	0.925	0.895				0.09	0.089	0.09	0.091	0.089	0.089
440	0.962	0.982	0.975		0.906	0.912	0.916		0.971	0.978	0.98		0.89	0.902	0.891		0.997	0.998	0.996		0.897	0.899	0.905				0.09	0.088	0.09	0.091	0.089	0.089
445	0.963	0.985	0.982		0.908	0.916	0.914		0.974	0.98	0.981		0.886	0.902	0.896		1	1.001	0.996		0.898	0.964	0.899				0.09	0.089	0.09	0.09	0.089	0.089
450	0.966	0.988	0.983		0.909	0.924	0.92		0.975	0.984	0.987		0.89	0.91	0.898		1.006	1.004	1		0.902	0.909	0.903				0.09	0.089	0.09	0.091	0.089	0.089
455	0.969	0.992	0.986		0.915	0.921	0.921		0.98	0.987	0.991		0.892	0.909	0.9		1.008	1.006	1		0.905	0.911	0.904				0.09	0.089	0.09	0.091	0.089	0.089
460	0.972	0.992	0.989		0.914	0.923	0.923		0.979	0.99	0.993		0.894	0.913	0.903		1.01	1.01	1.006		0.903	0.932	0.905				0.09	0.088	0.09	0.091	0.089	0.089
465	0.973	0.996	0.991		0.915	0.927	0.929		0.985	0.995	0.997		0.896	0.918	0.904		1.014	1.012	1.006		0.908	0.92	0.907				0.09	0.088	0.09	0.09	0.089	0.089
470	0.976	0.999	0.994		0.918	0.929	0.929		0.987	0.995	0.998		0.9	0.919	0.907		1.014	1.014	1.011		0.915	0.919	0.908				0.09	0.088	0.09	0.091	0.089	0.089
475	0.982	1.002	0.998		0.921	0.93	0.932		0.991	1	1		0.901	0.921	0.909		1.019	1.016	1.012		0.911	0.925	0.917				0.09	0.089	0.09	0.091	0.089	0.089
480	0.982	1.004	0.998		0.923	0.933	0.933		0.991	0.999	1.005		0.902	0.922	0.914		1.018	1.019	1.017		0.913	0.915	0.914				0.09	0.089	0.09	0.091	0.089	0.089
485	0.987	1.007	1.003		0.924	0.936	0.938		0.995	1.002	1.006		0.903	0.922	0.917		1.024	1.023	1.018		0.917	0.929	0.92				0.09	0.089	0.09	0.091	0.089	0.089
490	0.987	1.009	1.004		0.925	0.936	0.938		1	1.008	1.004		0.904	0.926	0.915		1.023	1.027	1.023		0.916	0.918	0.917				0.09	0.088	0.09	0.091	0.088	0.089
495	0.99	1.013	1.009		0.926	0.942	0.941		1.004	1.008	1.01		0.908	0.929	0.916		1.028	1.026	1.022		0.921	0.919	0.922				0.09	0.089	0.09	0.091	0.089	0.089
500	0.992	1.015	1.009		0.93	0.945	0.942		1.004	1.01	1.01		0.906	0.928	0.921		1.029	1.03	1.027		0.92	0.927	0.927				0.09	0.088	0.09	0.091	0.089	0.089
505	0.996	1.016	1.015		0.928	0.943	0.945		1.007	1.011	1.014		0.909	0.934	0.922		1.034	1.032	1.029		0.925	0.94	0.929				0.09	0.089	0.09	0.091	0.089	0.089
510	0.999	1.02	1.015		0.932	0.947	0.945		1.011	1.017	1.017		0.916	0.932	0.924		1.033	1.038	1.033		0.924	0.925	0.931				0.091	0.089	0.09	0.091	0.089	0.09
515	1.002	1.024	1.018		0.933	0.951	0.949		1.016	1.016	1.02		0.914	0.935	0.928		1.037	1.036	1.033		0.929	0.937	0.935				0.09	0.089	0.09	0.091	0.089	0.089
520	1.004	1.021	1.019		0.933	0.95	0.946		1.015	1.021	1.02		0.918	0.934	0.928		1.037	1.041	1.04		0.925	0.938	0.933				0.09	0.089	0.09	0.091	0.089	0.089
525	1.001	1.026	1.026		0.935	0.952	0.95		1.019	1.023	1.022		0.92	0.936	0.935		1.042	1.04	1.037		0.936	0.964	0.937				0.09	0.089	0.09	0.091	0.089	0.089
530	1.008	1.03	1.024		0.937	0.955	0.949		1.019	1.027	1.026		0.918	0.932	0.932		1.042	1.044	1.042		0.935	0.939	0.936				0.09	0.088	0.09	0.091	0.089	0.089
535	1.01	1.035	1.027		0.938	0.963	0.951		1.021	1.025	1.031		0.925	0.933	0.938		1.044	1.046	1.041		0.941	0.973	0.938				0.09	0.089	0.09	0.091	0.089	0.089
540	1.01	1.03	1.035		0.941	0.957	0.95		1.023	1.028	1.029		0.927	0.93	0.932		1.043	1.05	1.047		0.936	0.945	0.935				0.09	0.088	0.09	0.09	0.089	0.089
545	1.013	1.037	1.036		0.941	0.957	0.95		1.025	1.032	1.033		0.931	0.929	0.938		1.045	1.049	1.045		0.949	0.965	0.946				0.09	0.089	0.09	0.09	0.089	0.089
550	1.015	1.042	1.036		0.942	0.958	0.951		1.028	1.031	1.037		0.933	0.928	0.938		1.042	1.053	1.048		0.946	0.944	0.941				0.09	0.089	0.09	0.09	0.089	0.089
555	1.016	1.043	1.04		0.943	0.961	0.951		1.027	1.035	1.04		0.934	0.931	0.941		1.045	1.052	1.049		0.964	0.964	0.937				0.09	0.089	0.09	0.09	0.089	0.089
560	1.021	1.04	1.037		0.939	0.961	0.947		1.026	1.034	1.035		0.933	0.927	0.931		1.047	1.057	1.054		0.943	0.965	0.944				0.09	0.089	0.09	0.09	0.089	0.089
565	1.025	1.047	1.042		0.94	0.958	0.95		1.027	1.041	1.041		0.937	0.928	0.939		1.046	1.054	1.051		0.952	0.943	0.943				0.09	0.088	0.09	0.09	0.089	0.089
570	1.027	1.047	1.045		0.939	0.956	0.95		1.036	1.045	1.045		0.94	0.93	0.933		1.054	1.055	1.051		0.95	0.969	0.951				0.09	0.089	0.09	0.091	0.089	0.089
575	1.035	1.056	1.044		0.938	0.96	0.951		1.034	1.043	1.046		0.936	0.928	0.942		1.048	1.061	1.053		0.95	1.018	0.945				0.09	0.089	0.09	0.091	0.089	0.089
580	1.03	1.052	1.04		0.934	0.954	0.943		1.03	1.044	1.04		0.927	0.922	0.941		1.049	1.061	1.056		0.943	0.946	0.949				0.09	0.088	0.09	0.09	0.089	0.089
585	1.032	1.059	1.045		0.927	0.952	0.954		1.036	1.048	1.048		0.932	0.922	0.932		1.053	1.057	1.052		0.947	0.96	0.951				0.09	0.088	0.09	0.091	0.089	0.089
590	1.034	1.056	1.043		0.924	0.965	0.948		1.033	1.047	1.043		0.922	0.911	0.938		1.048	1.057	1.055		0.942	0.952	0.949				0.09	0.089	0.09	0.091	0.089	0.089
595	1.034	1.063	1.046		0.919	0.952	0.947		1.034	1.046	1.049		0.917	0.905	0.929		1.05	1.057	1.052		0.943	0.948	0.949				0.09	0.089	0.09	0.09	0.089	0.089
600	1.034	1.058	1.042		0.912	0.942	0.941		1.035	1.044	1.038		0.909	0.901	0.925		1.047	1.058	1.055		0.941	0.952	0.952				0.09	0.089	0.09	0.09	0.089	0.089
605	1.035	1.062	1.042		0.909	0.937	0.933		1.031	1.044	1.041		0.906	0.894	0.92		1.056	1.055	1.053		0.939	0.961	0.952				0.09	0.089	0.09	0.091	0.089	0.089
610	1.032	1.056	1.039		0.901	0.932	0.929		1.028	1.046	1.031		0.905	0.889	0.914		1.045	1.054	1.052		0.933	0.986	0.948				0.09	0.089	0.09	0.09	0.089	0.089
615	1.033	1.057	1.038		0.9	0.925	0.921		1.026	1.046	1.033		0.903	0.886	0.907		1.046	1.052	1.049		0.934	0.949	0.946				0.09	0.089	0.09	0.09	0.089	0.089
620	1.03	1.047	1.035		0.896	0.921	0.917		1.022	1.045	1.03		0.897	0.882	0.904		1.042	1.05	1.047		0.928	0.942	0.954				0.09	0.089	0.09	0.091	0.089	0.089
625	1.026	1.046	1.034		0.892	0.915	0.911		1.02	1.043	1.032		0.893	0.879	0.898		1.041	1.044	1.043		0.927	0.933	0.949				0.09	0.088	0.09	0.09	0.089	0.089
630	1.019	1.031	1.026		0.889	0.909	0.904		1.028	1.036	1.018		0.883	0.874	0.896		1.039	1.042	1.04		0.92	0.942	0.94				0.09	0.089	0.09	0.09	0.089	0.089
635	1.015	1.028	1.031		0.883	0.91	0.902		1.013	1.035	1.014		0.88	0.869	0.889		1.037	1.037	1.035		0.92	0.933	0.941				0.09	0.089	0.09	0.091	0.089	0.089
640	1.005	1.022	1.018		0.882	0.903	0.898		1.005	1.028	1.007		0.873	0.868	0.881		1.034	1.032	1.028		0.915	0.979	0.931				0.09	0.089	0.09	0.09	0.089	0.089
645	0.999	1.017	1.015		0.878	0.898	0.891		1.003	1.021	1.004		0.87	0.865	0.88		1.032	1.026	1.025		0.914	0.908	0.93				0.09	0.089	0.09	0.091	0.089	0.089
650	0.992	1.008	1.008		0.871	0.897	0.89		1.001	1.02	0.997		0.866	0.863	0.873		1.027	1.022	1.019		0.908	0.968	0.918				0.09	0.089	0.09	0.091	0.089	0.089
655	0.986	1.01	1.009		0.868	0.895	0.885		0.992	1.012	0.995		0.859	0.852	0.869		1.023	1.015	1.017		0.904	0.92	0.918				0.09	0.089	0.09	0.09	0.089	0.089
660	0.983	0.998	0.996		0.868	0.896	0.884		0.985	1.006	0.989		0.856	0.852	0.868		1.019	1.013	1.01		0.902	0.931	0.915				0.09	0.089	0.09	0.091	0.089	0.089
665	0.977	0.994	0.995		0.864	0.887	0.883		0.983	1	0.984		0.85	0.851	0.864		1.015	1.007	1.006		0.897	0.96	0.905				0.09	0.088	0.09	0.09	0.089	0.089
670	0.976	0.993	0.989		0.859	0.882	0.871		0.984	0.998	0.98		0.848	0.841	0.856		1.011	1.002	1		0.895	0.95	0.904				0.09	0.089	0.09	0.091	0.089	0.089
675	0.971	0.989	0.991		0.857	0.88	0.874		0.975	0.993	0.976		0.842	0.837	0.856		1.006	0.998	0.996		0.892	0.921	0.905				0.09	0.089	0.09	0.091	0.089	0.089
680	0.965	0.982	0.981		0.853	0.876	0.874		0.968	0.99	0.971		0.837	0.835	0.848		1.004	0.992	0.99		0.885	0.958	0.896				0.09	0.088	0.09	0.091	0.089	0.089
685	0.958	0.979	0.981		0.852	0.872	0.864		0.966	0.982	0.97		0.831	0.827	0.848		0.998	0.986	0.986		0.886	0.912	0.895				0.09	0.089	0.09	0.091	0.089	0.089
690	0.955	0.982	0.974		0.843	0.865	0.862		0.963	0.979	0.964		0.828	0.825	0.844		0.991	0.98	0.981		0.879	0.894	0.888				0.09	0.088	0.09	0.09	0.089	0.089
695	0.951	0.975	0.972		0.841	0.863	0.856		0.962	0.977	0.962		0.824	0.823	0.839		0.987	0.976	0.976		0.877	0.888	0.884				0.09	0.089	0.09	0.091	0.089	0.089
700	0.949	0.97	0.975		0.838	0.859	0.853		0.957	0.974	0.956		0.818	0.821	0.836		0.983	0.972	0.971		0.87	0.899	0.878				0.09	0.089	0.09	0.09	0.089	0.089
705	0.944	0.968	0.961		0.835	0.856	0.847		0.945	0.967	0.951		0.817	0.814	0.831		0.978	0.967	0.97		0.867	0.942	0.874				0.09	0.089	0.09	0.091	0.089	0.089
710	0.939	0.959	0.96		0.833	0.852	0.845		0.941	0.964	0.948		0.811	0.811	0.828		0.973	0.962	0.963		0.862	0.9	0.874				0.09	0.089	0.09	0.091	0.089	0.089
715	0.937	0.96	0.951		0.83	0.849	0.842		0.937	0.959	0.944		0.807	0.81	0.826		0.969	0.956	0.957		0.859	0.864	0.884				0.09	0.089	0.09	0.091	0.089	0.089
720	0.932	0.953	0.954		0.827	0.848	0.837		0.936	0.954	0.937		0.802	0.805	0.821		0.964	0.959	0.953		0.852	0.923	0.874				0.09	0.089	0.09	0.09	0.089	0.089
725	0.928	0.953	0.944		0.82	0.845	0.835		0.935	0.949	0.938		0.801	0.802	0.818		0.962	0.947	0.949		0.846	0.898	0.868				0.09	0.089	0.09	0.09	0.089	0.089
730	0.927	0.944	0.947		0.822	0.839	0.831		0.929	0.95	0.931		0.797	0.8	0.816		0.959	0.943	0.948		0.842	0.867	0.858				0.09	0.089	0.09	0.091	0.089	0.089
735	0.92	0.942	0.942		0.818	0.835	0.83		0.925	0.944	0.933		0.793	0.796	0.813		0.95	0.942	0.94		0.837	0.856	0.853				0.09	0.089	0.09	0.09	0.089	0.089
740	0.917	0.938	0.935		0.817	0.841	0.824		0.924	0.94	0.923		0.788	0.794	0.808		0.946	0.939	0.935		0.834	0.846	0.847				0.09	0.089	0.09	0.09	0.089	0.089
745	0.913	0.932	0.928		0.814	0.832	0.822		0.92	0.937	0.921		0.784	0.79	0.805		0.942	0.929	0.931		0.83	0.828	0.85				0.09	0.089	0.09	0.09	0.089	0.089
750	0.909	0.929	0.93		0.81	0.827	0.822		0.911	0.934	0.918		0.785	0.788	0.803		0.939	0.926	0.926		0.826	0.824	0.845				0.09	0.089	0.09	0.091	0.089	0.089
755	0.906	0.928	0.924		0.809	0.828	0.817		0.913	0.929	0.917		0.779	0.785	0.798		0.933	0.92	0.922		0.819	0.838	0.838				0.09	0.089	0.09	0.091	0.089	0.089
760	0.901	0.926	0.924		0.806	0.822	0.814		0.909	0.929	0.912		0.777	0.783	0.794		0.928	0.915	0.917		0.816	0.843	0.833				0.09	0.089	0.09	0.091	0.089	0.089
765	0.898	0.92	0.917		0.806	0.821	0.811		0.907	0.922	0.907		0.774	0.782	0.794		0.924	0.913	0.914		0.814	0.867	0.827				0.09	0.089	0.09	0.09	0.089	0.089
770	0.897	0.917	0.915		0.803	0.82	0.807		0.903	0.916	0.903		0.771	0.779	0.794		0.919	0.907	0.908		0.811	0.866	0.825				0.09	0.089	0.09	0.09	0.089	0.089
775	0.89	0.914	0.913		0.803	0.817	0.808		0.901	0.915	0.903		0.767	0.778	0.789		0.915	0.903	0.904		0.803	0.8	0.816				0.09	0.089	0.091	0.091	0.089	0.089
780	0.891	0.908	0.91		0.801	0.816	0.805		0.899	0.91	0.898		0.765	0.778	0.784		0.912	0.9	0.9		0.803	0.817	0.814				0.09	0.088	0.09	0.09	0.089	0.089
785	0.886	0.908	0.908		0.802	0.817	0.802		0.896	0.906	0.895		0.764	0.773	0.785		0.907	0.895	0.897		0.797	0.836	0.81				0.09	0.089	0.09	0.091	0.089	0.089
790	0.882	0.902	0.905		0.798	0.808	0.804		0.894	0.904	0.892		0.758	0.771	0.781		0.905	0.891	0.892		0.799	0.823	0.806				0.09	0.088	0.09	0.09	0.089	0.089
795	0.879	0.897	0.899		0.794	0.807	0.798		0.891	0.9	0.894		0.755	0.768	0.779		0.9	0.888	0.889		0.789	0.847	0.8				0.09	0.089	0.09	0.091	0.089	0.089
800	0.878	0.9	0.895		0.794	0.804	0.797		0.889	0.897	0.888		0.753	0.766	0.774		0.897	0.882	0.884		0.785	0.779	0.796				0.09	0.088	0.09	0.09	0.089	0.089
805	0.874	0.91	0.894		0.795	0.803	0.792		0.885	0.894	0.887		0.75	0.765	0.773		0.894	0.88	0.881		0.781	0.798	0.794				0.09	0.089	0.09	0.09	0.089	0.089
810	0.869	0.89	0.891		0.792	0.801	0.792		0.884	0.89	0.88		0.748	0.764	0.77		0.889	0.876	0.879		0.777	0.818	0.788				0.09	0.089	0.09	0.091	0.089	0.089
815	0.867	0.888	0.887		0.79	0.8	0.789		0.881	0.888	0.88		0.747	0.761	0.767		0.886	0.871	0.873		0.784	0.762	0.779				0.09	0.089	0.09	0.091	0.089	0.089
820	0.864	0.883	0.885		0.787	0.802	0.788		0.88	0.882	0.875		0.744	0.759	0.766		0.883	0.867	0.869		0.776	0.811	0.782				0.09	0.089	0.09	0.09	0.089	0.089
825	0.861	0.88	0.881		0.786	0.798	0.785		0.878	0.879	0.873		0.744	0.758	0.764		0.879	0.871	0.865		0.778	0.795	0.772				0.09	0.089	0.09	0.09	0.089	0.089
830	0.857	0.884	0.883		0.784	0.796	0.783		0.876	0.875	0.871		0.739	0.757	0.761		0.875	0.882	0.86		0.765	0.759	0.772				0.09	0.089	0.09	0.09	0.089	0.088
835	0.855	0.875	0.877		0.785	0.795	0.782		0.874	0.872	0.867		0.738	0.756	0.761		0.872	0.861	0.857		0.763	0.75	0.762				0.09	0.089	0.09	0.091	0.089	0.089
840	0.852	0.878	0.873		0.782	0.794	0.78		0.87	0.873	0.868		0.734	0.754	0.76		0.869	0.857	0.86		0.76	0.818	0.757				0.09	0.088	0.09	0.091	0.089	0.089
845	0.849	0.871	0.875		0.782	0.792	0.778		0.867	0.869	0.873		0.732	0.754	0.758		0.866	0.855	0.851		0.754	0.793	0.753				0.09	0.088	0.09	0.09	0.089	0.089
850	0.848	0.873	0.869		0.781	0.791	0.777		0.866	0.865	0.862		0.729	0.752	0.76		0.863	0.856	0.85		0.751	0.789	0.753				0.09	0.089	0.09	0.091	0.089	0.089
855	0.843	0.863	0.866		0.78	0.791	0.775		0.863	0.863	0.858		0.728	0.752	0.755		0.859	0.848	0.846		0.749	0.755	0.753				0.09	0.088	0.09	0.091	0.089	0.089
860	0.842	0.861	0.864		0.783	0.789	0.774		0.862	0.86	0.855		0.725	0.75	0.757		0.857	0.844	0.842		0.747	0.794	0.749				0.09	0.089	0.09	0.091	0.089	0.089
865	0.839	0.861	0.861		0.778	0.786	0.771		0.856	0.856	0.855		0.725	0.748	0.751		0.854	0.84	0.839		0.748	0.813	0.743				0.09	0.089	0.09	0.091	0.089	0.088
870	0.836	0.857	0.858		0.777	0.786	0.771		0.856	0.856	0.852		0.724	0.749	0.749		0.851	0.838	0.834		0.743	0.757	0.739				0.09	0.088	0.09	0.09	0.089	0.089
875	0.832	0.853	0.857		0.778	0.785	0.769		0.854	0.854	0.848		0.721	0.749	0.75		0.848	0.836	0.832		0.74	0.737	0.741				0.09	0.089	0.09	0.091	0.089	0.089
880	0.828	0.858	0.853		0.774	0.783	0.766		0.851	0.85	0.847		0.718	0.745	0.748		0.846	0.833	0.827		0.737	0.748	0.736				0.09	0.088	0.09	0.091	0.089	0.089
885	0.83	0.856	0.852		0.776	0.782	0.767		0.85	0.848	0.847		0.716	0.743	0.75		0.843	0.829	0.823		0.734	0.729	0.734				0.09	0.089	0.09	0.091	0.089	0.089
890	0.824	0.857	0.849		0.774	0.781	0.765		0.847	0.847	0.846		0.717	0.743	0.748		0.84	0.826	0.819		0.732	0.716	0.729				0.09	0.089	0.09	0.091	0.089	0.089
895	0.821	0.849	0.848		0.774	0.781	0.763		0.844	0.843	0.848		0.713	0.743	0.745		0.836	0.823	0.818		0.734	0.733	0.728				0.09	0.089	0.09	0.09	0.089	0.089
900	0.819	0.848	0.844		0.772	0.778	0.763		0.843	0.838	0.843		0.713	0.742	0.744		0.832	0.818	0.819		0.73	0.731	0.725				0.09	0.088	0.09	0.091	0.089	0.089
905	0.819	0.844	0.841		0.769	0.777	0.76		0.842	0.838	0.839		0.712	0.742	0.743		0.829	0.825	0.815		0.728	0.724	0.722				0.09	0.089	0.09	0.091	0.089	0.089
910	0.815	0.843	0.84		0.766	0.775	0.762		0.84	0.839	0.838		0.709	0.741	0.74		0.828	0.814	0.807		0.725	0.717	0.718				0.09	0.089	0.09	0.091	0.089	0.089
915	0.815	0.842	0.837		0.762	0.774	0.758		0.838	0.837	0.834		0.708	0.739	0.738		0.825	0.811	0.803		0.723	0.719	0.719				0.09	0.089	0.09	0.09	0.089	0.089
920	0.81	0.834	0.836		0.755	0.774	0.757		0.836	0.838	0.835		0.707	0.738	0.737		0.822	0.809	0.801		0.721	0.704	0.713				0.09	0.088	0.09	0.091	0.089	0.089
925	0.811	0.832	0.832		0.754	0.773	0.756		0.833	0.831	0.83		0.704	0.737	0.74		0.821	0.806	0.801		0.719	0.751	0.71				0.09	0.088	0.09	0.091	0.089	0.089
930	0.806	0.832	0.832		0.756	0.771	0.755		0.83	0.834	0.834		0.701	0.736	0.736		0.817	0.804	0.797		0.717	0.722	0.707				0.09	0.089	0.09	0.091	0.089	0.089
935	0.806	0.829	0.829		0.754	0.772	0.753		0.83	0.827	0.828		0.7	0.734	0.732		0.815	0.8	0.797		0.715	0.714	0.706				0.09	0.089	0.09	0.091	0.089	0.089
940	0.805	0.829	0.826		0.754	0.772	0.754		0.828	0.827	0.825		0.701	0.736	0.737		0.814	0.797	0.791		0.711	0.709	0.71				0.09	0.089	0.09	0.091	0.089	0.089
945	0.801	0.825	0.826		0.75	0.769	0.752		0.826	0.823	0.824		0.7	0.734	0.733		0.811	0.795	0.786		0.71	0.699	0.704				0.09	0.089	0.09	0.091	0.089	0.089
950	0.8	0.829	0.834		0.748	0.768	0.749		0.826	0.822	0.823		0.698	0.732	0.729		0.809	0.791	0.785		0.709	0.705	0.696				0.09	0.089	0.09	0.091	0.089	0.089
955	0.798	0.822	0.827		0.748	0.768	0.748		0.823	0.822	0.822		0.698	0.731	0.728		0.807	0.789	0.782		0.707	0.696	0.698				0.09	0.088	0.09	0.091	0.089	0.089
960	0.794	0.818	0.823		0.745	0.767	0.749		0.821	0.816	0.817		0.697	0.729	0.728		0.804	0.784	0.78		0.704	0.687	0.695				0.089	0.088	0.09	0.09	0.088	0.088
965	0.794	0.816	0.822		0.745	0.766	0.748		0.82	0.815	0.817		0.699	0.729	0.732		0.802	0.781	0.777		0.701	0.683	0.692				0.09	0.089	0.09	0.091	0.089	0.089
970	0.794	0.817	0.819		0.747	0.766	0.746		0.817	0.811	0.816		0.697	0.727	0.728		0.799	0.778	0.774		0.699	0.701	0.689				0.09	0.089	0.09	0.091	0.089	0.089
975	0.79	0.82	0.821		0.745	0.763	0.747		0.817	0.812	0.815		0.696	0.726	0.728		0.8	0.775	0.77		0.696	0.684	0.69				0.09	0.089	0.09	0.091	0.089	0.089
980	0.789	0.817	0.822		0.742	0.762	0.744		0.815	0.81	0.814		0.694	0.727	0.729		0.796	0.772	0.767		0.691	0.683	0.691				0.09	0.089	0.09	0.091	0.089	0.089
985	0.789	0.81	0.818		0.74	0.762	0.744		0.815	0.805	0.808		0.693	0.725	0.724		0.792	0.768	0.763		0.688	0.675	0.684				0.09	0.088	0.09	0.09	0.089	0.089
990	0.786	0.81	0.819		0.742	0.76	0.743		0.811	0.805	0.809		0.693	0.724	0.726		0.791	0.766	0.762		0.687	0.684	0.686				0.09	0.089	0.09	0.091	0.089	0.089
995	0.783	0.809	0.816		0.739	0.76	0.742		0.812	0.804	0.809		0.694	0.723	0.724		0.789	0.762	0.759		0.688	0.684	0.683				0.09	0.089	0.09	0.091	0.089	0.089
1000	0.781	0.806	0.812		0.738	0.761	0.739		0.809	0.8	0.814		0.691	0.719	0.724		0.786	0.758	0.755		0.687	0.694	0.677				0.09	0.088	0.09	0.091	0.089	0.088
1005	0.781	0.805	0.813		0.739	0.759	0.74		0.809	0.8	0.806		0.691	0.719	0.721		0.784	0.755	0.753		0.678	0.678	0.682				0.09	0.089	0.09	0.091	0.089	0.089
1010	0.778	0.804	0.809		0.737	0.762	0.74		0.808	0.796	0.801		0.689	0.719	0.721		0.782	0.751	0.749		0.675	0.67	0.677				0.09	0.088	0.09	0.091	0.089	0.089
1015	0.776	0.803	0.806		0.743	0.761	0.738		0.806	0.795	0.805		0.69	0.717	0.72		0.781	0.748	0.747		0.673	0.662	0.67				0.09	0.089	0.09	0.091	0.089	0.089
1020	0.776	0.802	0.809		0.738	0.757	0.742		0.809	0.795	0.803		0.687	0.716	0.724		0.779	0.743	0.744		0.67	0.665	0.666				0.09	0.089	0.09	0.091	0.09	0.089
1025	0.773	0.804	0.803		0.735	0.759	0.738		0.807	0.793	0.8		0.687	0.715	0.72		0.778	0.74	0.742		0.666	0.671	0.665				0.09	0.089	0.09	0.091	0.089	0.089
1030	0.771	0.805	0.807		0.731	0.756	0.736		0.804	0.792	0.796		0.687	0.713	0.717		0.776	0.738	0.739		0.663	0.665	0.675				0.09	0.089	0.09	0.091	0.089	0.089
1035	0.767	0.801	0.8		0.732	0.753	0.735		0.801	0.79	0.797		0.686	0.711	0.716		0.773	0.733	0.735		0.666	0.656	0.66				0.09	0.089	0.09	0.091	0.089	0.089
1040	0.767	0.798	0.799		0.73	0.753	0.735		0.802	0.788	0.793		0.682	0.71	0.715		0.77	0.73	0.734		0.658	0.661	0.661				0.09	0.089	0.09	0.091	0.089	0.089
1045	0.764	0.797	0.798		0.726	0.752	0.733		0.798	0.787	0.799		0.68	0.709	0.718		0.769	0.727	0.733		0.658	0.648	0.654				0.09	0.088	0.09	0.091	0.089	0.089
1050	0.765	0.796	0.811		0.723	0.751	0.733		0.799	0.786	0.793		0.681	0.708	0.709		0.767	0.722	0.728		0.651	0.646	0.658				0.09	0.089	0.09	0.091	0.089	0.089
1055	0.763	0.795	0.796		0.715	0.751	0.734		0.798	0.783	0.789		0.68	0.705	0.71		0.764	0.719	0.722		0.648	0.643	0.652				0.09	0.089	0.09	0.091	0.089	0.089
1060	0.761	0.796	0.798		0.718	0.747	0.731		0.794	0.782	0.788		0.676	0.703	0.71		0.762	0.714	0.72		0.645	0.643	0.649				0.09	0.089	0.09	0.091	0.089	0.089
1065	0.76	0.794	0.801		0.716	0.747	0.731		0.793	0.781	0.784		0.676	0.701	0.706		0.76	0.712	0.715		0.642	0.645	0.659				0.09	0.089	0.09	0.091	0.089	0.089
1070	0.76	0.793	0.798		0.714	0.747	0.729		0.791	0.781	0.78		0.673	0.699	0.709		0.757	0.708	0.711		0.64	0.665	0.654				0.09	0.088	0.09	0.091	0.089	0.089
1075	0.757	0.794	0.797		0.712	0.742	0.726		0.792	0.78	0.782		0.672	0.697	0.703		0.755	0.705	0.708		0.638	0.634	0.643				0.09	0.089	0.09	0.091	0.089	0.089
1080	0.755	0.791	0.792		0.709	0.741	0.726		0.789	0.776	0.777		0.669	0.696	0.703		0.752	0.701	0.706		0.636	0.632	0.639				0.09	0.088	0.09	0.09	0.089	0.088
1085	0.754	0.792	0.792		0.711	0.74	0.723		0.791	0.776	0.777		0.669	0.696	0.702		0.749	0.697	0.701		0.631	0.646	0.637				0.09	0.088	0.09	0.091	0.089	0.089
1090	0.752	0.791	0.792		0.712	0.738	0.721		0.787	0.774	0.776		0.667	0.695	0.699		0.748	0.693	0.7		0.629	0.629	0.635				0.09	0.089	0.09	0.091	0.089	0.089
1095	0.75	0.79	0.794		0.71	0.737	0.72		0.791	0.772	0.775		0.665	0.692	0.697		0.745	0.689	0.696		0.625	0.626	0.632				0.09	0.089	0.09	0.091	0.089	0.088
1100	0.749	0.79	0.788		0.707	0.733	0.721		0.791	0.773	0.774		0.665	0.692	0.696		0.743	0.686	0.694		0.622	0.626	0.634				0.09	0.089	0.09	0.091	0.089	0.089
1105	0.748	0.788	0.788		0.706	0.732	0.719		0.789	0.772	0.774		0.662	0.689	0.695		0.742	0.682	0.691		0.621	0.635	0.632				0.09	0.088	0.09	0.091	0.089	0.089
1110	0.746	0.788	0.786		0.704	0.73	0.72		0.787	0.77	0.77		0.663	0.688	0.692		0.74	0.677	0.689		0.623	0.629	0.623				0.09	0.089	0.09	0.091	0.089	0.089
1115	0.744	0.786	0.785		0.701	0.731	0.718		0.787	0.768	0.77		0.66	0.686	0.692		0.737	0.674	0.686		0.616	0.618	0.619				0.09	0.088	0.09	0.091	0.089	0.089
1120	0.743	0.787	0.783		0.703	0.727	0.715		0.788	0.766	0.767		0.658	0.683	0.691		0.734	0.67	0.682		0.614	0.617	0.621				0.09	0.088	0.09	0.09	0.089	0.089
1125	0.741	0.786	0.787		0.7	0.726	0.716		0.788	0.767	0.765		0.657	0.683	0.691		0.733	0.666	0.679		0.611	0.617	0.618				0.09	0.089	0.09	0.091	0.089	0.089
1130	0.74	0.786	0.784		0.697	0.726	0.715		0.788	0.764	0.765		0.656	0.68	0.688		0.729	0.666	0.678		0.609	0.638	0.615				0.09	0.089	0.09	0.091	0.089	0.089
1135	0.737	0.783	0.783		0.695	0.725	0.714		0.783	0.765	0.763		0.656	0.679	0.689		0.729	0.738	0.674		0.604	0.613	0.608				0.09	0.089	0.09	0.091	0.089	0.089
1140	0.737	0.784	0.784		0.691	0.72	0.713		0.783	0.764	0.763		0.654	0.677	0.686		0.725	0.657	0.671		0.607	0.615	0.607				0.09	0.088	0.09	0.091	0.089	0.089
1145	0.734	0.783	0.783		0.689	0.719	0.711		0.781	0.762	0.761		0.653	0.676	0.684		0.722	0.653	0.668		0.607	0.62	0.604				0.09	0.088	0.09	0.09	0.089	0.089
1150	0.733	0.783	0.781		0.687	0.718	0.708		0.781	0.763	0.76		0.649	0.674	0.683		0.721	0.65	0.667		0.598	0.623	0.606				0.09	0.088	0.09	0.091	0.089	0.088
1155	0.732	0.783	0.781		0.686	0.717	0.706		0.779	0.76	0.759		0.649	0.673	0.68		0.717	0.646	0.664		0.599	0.624	0.6				0.09	0.088	0.09	0.091	0.089	0.088
1160	0.731	0.782	0.78		0.686	0.714	0.709		0.777	0.757	0.758		0.649	0.671	0.68		0.715	0.644	0.662		0.594	0.609	0.596				0.09	0.089	0.09	0.091	0.089	0.089
1165	0.729	0.78	0.779		0.682	0.712	0.705		0.775	0.757	0.757		0.647	0.669	0.679		0.712	0.641	0.661		0.591	0.614	0.596				0.09	0.089	0.09	0.091	0.089	0.089
1170	0.729	0.78	0.779		0.683	0.71	0.703		0.775	0.757	0.755		0.646	0.669	0.676		0.71	0.638	0.659		0.591	0.613	0.591				0.09	0.089	0.09	0.091	0.089	0.089
1175	0.727	0.782	0.781		0.683	0.708	0.702		0.774	0.758	0.756		0.644	0.668	0.677		0.707	0.636	0.658		0.587	0.599	0.588				0.09	0.089	0.09	0.091	0.089	0.089
1180	0.726	0.779	0.78		0.68	0.708	0.701		0.773	0.755	0.753		0.642	0.665	0.675		0.708	0.633	0.655		0.583	0.598	0.588				0.09	0.088	0.09	0.091	0.089	0.089
1185	0.725	0.78	0.779		0.678	0.705	0.699		0.769	0.755	0.754		0.641	0.664	0.673		0.703	0.628	0.657		0.582	0.596	0.588				0.09	0.089	0.09	0.091	0.089	0.089
1190	0.722	0.778	0.777		0.676	0.706	0.7		0.77	0.754	0.753		0.64	0.662	0.672		0.701	0.629	0.653		0.583	0.602	0.588				0.09	0.089	0.09	0.091	0.089	0.089
1195	0.721	0.778	0.776		0.675	0.702	0.697		0.77	0.753	0.751		0.637	0.66	0.67		0.698	0.621	0.649		0.582	0.595	0.581				0.09	0.088	0.09	0.091	0.089	0.089
1200	0.717	0.778	0.778		0.672	0.702	0.694		0.769	0.754	0.752		0.635	0.658	0.671		0.697	0.625	0.659		0.576	0.601	0.582				0.09	0.089	0.09	0.091	0.089	0.089
1205	0.719	0.778	0.776		0.672	0.7	0.694		0.768	0.754	0.75		0.635	0.657	0.669		0.695	0.618	0.667		0.573	0.59	0.579				0.09	0.089	0.09	0.091	0.089	0.089
1210	0.718	0.777	0.776		0.672	0.696	0.691		0.765	0.751	0.751		0.634	0.656	0.667		0.694	0.618	0.646		0.58	0.594	0.578				0.09	0.088	0.09	0.091	0.089	0.089
1215	0.717	0.777	0.776		0.671	0.695	0.692		0.765	0.75	0.75		0.63	0.656	0.664		0.69	0.612	0.643		0.571	0.588	0.575				0.09	0.089	0.09	0.091	0.089	0.089
1220	0.716	0.778	0.776		0.669	0.694	0.69		0.764	0.75	0.751		0.628	0.654	0.663		0.688	0.614	0.642		0.57	0.597	0.577				0.09	0.088	0.09	0.091	0.089	0.089
1225	0.715	0.777	0.774		0.667	0.692	0.687		0.763	0.75	0.75		0.627	0.652	0.661		0.687	0.635	0.642		0.567	0.597	0.572				0.09	0.089	0.09	0.09	0.089	0.089
1230	0.713	0.776	0.772		0.664	0.693	0.69		0.761	0.749	0.748		0.625	0.652	0.66		0.685	0.605	0.638		0.57	0.585	0.57				0.09	0.089	0.09	0.091	0.089	0.088
1235	0.711	0.775	0.774		0.664	0.688	0.688		0.759	0.747	0.747		0.624	0.649	0.659		0.682	0.605	0.637		0.564	0.585	0.568				0.09	0.089	0.09	0.091	0.089	0.089
1240	0.71	0.776	0.773		0.662	0.687	0.685		0.76	0.748	0.747		0.623	0.648	0.657		0.681	0.601	0.637		0.567	0.583	0.565				0.09	0.089	0.09	0.091	0.089	0.089
1245	0.709	0.774	0.773		0.659	0.684	0.688		0.758	0.748	0.746		0.62	0.646	0.658		0.678	0.602	0.634		0.572	0.588	0.566				0.09	0.088	0.09	0.09	0.089	0.089
1250	0.708	0.774	0.77		0.658	0.683	0.684		0.757	0.746	0.746		0.619	0.644	0.655		0.676	0.599	0.633		0.561	0.585	0.566				0.09	0.088	0.09	0.091	0.089	0.089
1255	0.706	0.774	0.77		0.656	0.681	0.684		0.757	0.745	0.747		0.617	0.643	0.654		0.673	0.607	0.632		0.572	0.58	0.561				0.09	0.089	0.09	0.091	0.089	0.089
1260	0.706	0.774	0.768		0.655	0.681	0.683		0.755	0.745	0.746		0.616	0.642	0.654		0.671	0.595	0.633		0.561	0.58	0.557				0.09	0.088	0.09	0.09	0.089	0.089
1265	0.705	0.773	0.77		0.654	0.678	0.678		0.753	0.744	0.743		0.616	0.641	0.652		0.669	0.592	0.63		0.561	0.578	0.558				0.09	0.088	0.09	0.09	0.089	0.089
1270	0.705	0.772	0.769		0.653	0.675	0.678		0.752	0.743	0.742		0.616	0.639	0.651		0.668	0.597	0.632		0.561	0.588	0.559				0.09	0.089	0.09	0.091	0.089	0.089
1275	0.703	0.771	0.767		0.651	0.674	0.677		0.752	0.741	0.742		0.614	0.638	0.652		0.667	0.589	0.63		0.557	0.576	0.555				0.09	0.089	0.09	0.09	0.089	0.089
1280	0.701	0.771	0.767		0.65	0.673	0.676		0.75	0.743	0.741		0.614	0.637	0.651		0.664	0.589	0.623		0.559	0.584	0.55				0.09	0.089	0.09	0.091	0.089	0.089
1285	0.7	0.774	0.766		0.647	0.671	0.673		0.751	0.741	0.741		0.611	0.635	0.647		0.661	0.586	0.621		0.555	0.574	0.549				0.09	0.088	0.09	0.09	0.089	0.088
1290	0.698	0.771	0.767		0.648	0.67	0.671		0.748	0.741	0.739		0.609	0.635	0.646		0.661	0.585	0.62		0.556	0.574	0.548				0.09	0.088	0.09	0.09	0.089	0.089
1295	0.697	0.769	0.766		0.645	0.669	0.67		0.748	0.74	0.739		0.609	0.634	0.645		0.659	0.594	0.62		0.553	0.574	0.547				0.09	0.089	0.09	0.091	0.09	0.089
1300	0.697	0.769	0.763		0.647	0.666	0.669		0.745	0.738	0.738		0.607	0.633	0.645		0.657	0.585	0.618		0.557	0.578	0.546				0.09	0.089	0.09	0.091	0.089	0.089
1305	0.697	0.768	0.764		0.645	0.663	0.668		0.745	0.738	0.739		0.605	0.631	0.643		0.656	0.579	0.619		0.556	0.572	0.544				0.09	0.088	0.09	0.091	0.089	0.089
1310	0.694	0.767	0.763		0.643	0.663	0.665		0.743	0.739	0.738		0.603	0.631	0.64		0.654	0.577	0.625		0.552	0.584	0.542				0.09	0.089	0.09	0.091	0.089	0.089
1315	0.693	0.769	0.761		0.641	0.66	0.663		0.742	0.738	0.737		0.602	0.629	0.638		0.653	0.584	0.617		0.555	0.573	0.542				0.09	0.089	0.09	0.09	0.089	0.089
1320	0.691	0.765	0.76		0.639	0.659	0.662		0.742	0.739	0.736		0.6	0.628	0.637		0.651	0.576	0.624		0.55	0.572	0.539				0.09	0.089	0.09	0.09	0.089	0.089
1325	0.693	0.766	0.76		0.638	0.658	0.658		0.741	0.738	0.737		0.599	0.626	0.637		0.65	0.577	0.615		0.549	0.567	0.54				0.09	0.089	0.09	0.09	0.089	0.089

## Sheet: blanked
																																				WT	Mg wt	1445_1	mg 1445 1	1386_1	mg 1386 1
Time	wt1	wt2	wt3		Mg wt1	Mg wt2	Mg wt3		1445_1	1445_2	1445_3		mg 1445_1	mg 1445_2	mg 1445_3		1386_1	1386_2	1386_3		mg 1386 1	mg 1386 2	mg 1386 3		WT	Mg wt	1445_1	mg 1445 1	1386_1	mg 1386 1						sd	sd	sd	sd	sd	sd
0	0.003	0.004	0.004		0.003	0.05	0.034		0.007	0.075	0.006		0.005	0.048	0.03		0.007	0.069	0.007		0.008	0.039	0.005
5	0.003	0.004	0.006		0.003	0.002	0.004		0.007	0.005	0.006		0.005	0.003	0.005		0.008	0.01	0.007		0.007	0.005	0.005
10	0.003	0.004	0.008		0.003	0.003	0.004		0.008	0.006	0.006		0.005	0.003	0.006		0.008	0.011	0.008		0.008	0.005	0.005
15	0.004	0.005	0.009		0.003	0.003	0.005		0.009	0.007	0.007		0.006	0.004	0.006		0.01	0.012	0.011		0.009	0.006	0.006
20	0.005	0.006	0.009		0.003	0.004	0.005		0.009	0.008	0.008		0.007	0.004	0.007		0.01	0.013	0.011		0.009	0.007	0.006
25	0.006	0.007	0.01		0.004	0.004	0.005		0.011	0.009	0.008		0.007	0.004	0.007		0.011	0.015	0.012		0.009	0.009	0.007
30	0.007	0.009	0.011		0.005	0.005	0.006		0.012	0.01	0.009		0.008	0.005	0.007		0.013	0.017	0.015		0.01	0.01	0.008						0.015											0.00163299
35	0.008	0.01	0.013		0.005	0.006	0.007		0.014	0.012	0.011		0.009	0.005	0.008		0.015	0.019	0.016		0.011	0.012	0.009						0.0166667											0.00169967
40	0.01	0.012	0.015		0.006	0.007	0.008		0.015	0.014	0.012		0.011	0.006	0.009		0.017	0.022	0.021		0.012	0.016	0.011						0.02											0.00216025
45	0.013	0.014	0.017		0.008	0.009	0.01		0.019	0.016	0.015		0.013	0.007	0.01		0.02	0.026	0.026		0.015	0.018	0.012		0.0146667		0.0166667		0.024	0.015						0.00169967		0.00169967		0.00282843	0.00244949
50	0.014	0.019	0.02		0.009	0.01	0.011		0.022	0.019	0.016		0.015	0.009	0.011		0.023	0.03	0.03		0.016	0.019	0.014		0.0176667		0.019		0.0276667	0.0163333						0.00262467		0.00244949		0.00329983	0.0020548
55	0.017	0.021	0.023		0.01	0.012	0.012		0.026	0.023	0.02		0.017	0.01	0.012		0.028	0.036	0.034		0.018	0.024	0.016		0.0203333		0.023		0.0326667	0.0193333						0.00249444		0.00244949		0.00339935	0.00339935
60	0.021	0.026	0.028		0.012	0.014	0.015		0.03	0.028	0.023		0.02	0.011	0.013		0.035	0.042	0.035		0.02	0.025	0.019		0.025		0.027	0.0146667	0.0373333	0.0213333						0.00294392		0.00294392	0.00385861	0.00329983	0.00262467
65	0.026	0.032	0.033		0.015	0.016	0.017		0.036	0.034	0.029		0.023	0.013	0.015		0.041	0.051	0.043		0.024	0.029	0.022		0.0303333	0.016	0.033	0.017	0.045	0.025						0.00309121	0.000816497	0.00294392	0.00432049	0.00432049	0.00294392
70	0.032	0.039	0.041		0.018	0.019	0.02		0.044	0.042	0.035		0.027	0.016	0.017		0.049	0.06	0.051		0.028	0.025	0.027		0.0373333	0.019	0.0403333	0.02	0.0533333	0.0266667						0.00385861	0.000816497	0.00385861	0.00496655	0.00478423	0.00124722
75	0.041	0.049	0.05		0.021	0.023	0.024		0.052	0.052	0.044		0.031	0.02	0.021		0.058	0.07	0.059		0.033	0.036	0.031		0.0466667	0.0226667	0.0493333	0.024	0.0623333	0.0333333						0.00402768	0.00124722	0.00377124	0.00496655	0.0054365	0.0020548
80	0.051	0.061	0.06		0.026	0.028	0.029		0.062	0.063	0.054		0.036	0.023	0.024		0.066	0.074	0.067		0.039	0.041	0.038		0.0573333	0.0276667	0.0596667	0.0276667	0.069	0.0393333						0.00449691	0.00124722	0.00402768	0.00590668	0.00355903	0.00124722
85	0.065	0.076	0.075		0.032	0.034	0.036		0.076	0.078	0.067		0.043	0.029	0.03		0.076	0.086	0.082		0.047	0.048	0.046		0.072	0.034	0.0736667	0.034	0.0813333	0.047						0.00496655	0.00163299	0.00478423	0.00637704	0.00410961	0.000816497
90	0.082	0.096	0.093		0.04	0.043	0.046		0.092	0.095	0.084		0.052	0.036	0.037		0.092	0.101	0.098		0.057	0.059	0.056		0.0903333	0.043	0.0903333	0.0416667	0.097	0.0573333						0.00601849	0.00244949	0.0046428	0.00731817	0.00374166	0.00124722
95	0.101	0.118	0.114		0.05	0.054	0.057		0.11	0.117	0.103		0.062	0.045	0.046		0.109	0.12	0.114		0.07	0.066	0.068		0.111	0.0536667	0.11	0.051	0.114333	0.068						0.00725718	0.00286744	0.00571548	0.00778888	0.00449691	0.00163299
100	0.12	0.141	0.137		0.063	0.068	0.072		0.127	0.137	0.124		0.074	0.056	0.057		0.126	0.141	0.134		0.082	0.08	0.081		0.132667	0.0676667	0.129333	0.0623333	0.133667	0.081						0.00910433	0.00368179	0.00555778	0.00825967	0.00612826	0.000816497
105	0.143	0.165	0.159		0.082	0.086	0.092		0.145	0.157	0.145		0.088	0.071	0.072		0.145	0.158	0.153		0.098	0.093	0.094		0.155667	0.0866667	0.149	0.077	0.152	0.095						0.00928559	0.00410961	0.00565685	0.00778888	0.00535413	0.00216025
110	0.167	0.19	0.185		0.104	0.108	0.116		0.169	0.18	0.17		0.105	0.089	0.091		0.166	0.18	0.179		0.115	0.108	0.112		0.180667	0.109333	0.173	0.095	0.175	0.111667						0.00987702	0.00498888	0.00496655	0.00711805	0.00637704	0.00286744
115	0.189	0.214	0.208		0.124	0.129	0.138		0.19	0.202	0.193		0.122	0.107	0.109		0.186	0.2	0.2		0.134	0.125	0.128		0.203667	0.130333	0.195	0.112667	0.195333	0.129						0.0106562	0.00579272	0.00509902	0.00664998	0.00659966	0.00374166
120	0.225	0.249	0.237		0.148	0.153	0.165		0.222	0.232	0.226		0.146	0.132	0.133		0.215	0.225	0.227		0.162	0.154	0.151		0.237	0.155333	0.226667	0.137	0.222333	0.155667						0.00979796	0.00713364	0.00410961	0.00637704	0.00524934	0.0046428
125	0.263	0.285	0.274		0.194	0.199	0.216		0.259	0.267	0.266		0.188	0.179	0.178		0.249	0.258	0.262		0.2	0.195	0.188		0.274	0.203	0.264	0.181667	0.256333	0.194333						0.00898146	0.0094163	0.00355903	0.00449691	0.0054365	0.00492161
130	0.302	0.318	0.308		0.244	0.251	0.265		0.296	0.295	0.302		0.233	0.229	0.227		0.284	0.293	0.298		0.239	0.231	0.227		0.309333	0.253333	0.297667	0.229667	0.291667	0.232333						0.00659966	0.00873053	0.00309121	0.00249444	0.00579272	0.00498888
135	0.336	0.348	0.339		0.286	0.294	0.302		0.332	0.323	0.336		0.273	0.27	0.269		0.309	0.322	0.327		0.27	0.258	0.26		0.341	0.294	0.330333	0.270667	0.319333	0.262667						0.00509902	0.00653197	0.0054365	0.00169967	0.00758654	0.00524934
140	0.347	0.36	0.361		0.304	0.311	0.317		0.342	0.346	0.343		0.293	0.289	0.294		0.319	0.327	0.333		0.295	0.282	0.285		0.356	0.310667	0.343667	0.292	0.326333	0.287333						0.00637704	0.00531246	0.00169967	0.00216025	0.00573488	0.00555778
145	0.362	0.372	0.372		0.315	0.321	0.329		0.352	0.356	0.353		0.307	0.302	0.306		0.336	0.341	0.348		0.313	0.297	0.302		0.368667	0.321667	0.353667	0.305	0.341667	0.304						0.00471405	0.00573488	0.00169967	0.00216025	0.00492161	0.00668331
150	0.381	0.389	0.386		0.331	0.336	0.346		0.368	0.369	0.365		0.325	0.322	0.325		0.357	0.36	0.367		0.337	0.319	0.323		0.385333	0.337667	0.367333	0.324	0.361333	0.326333						0.00329983	0.0062361	0.00169967	0.00141421	0.00418994	0.00771722
155	0.401	0.41	0.404		0.352	0.358	0.368		0.388	0.389	0.384		0.348	0.344	0.348		0.38	0.382	0.389		0.362	0.341	0.348		0.405	0.359333	0.387	0.346667	0.383667	0.350333						0.00374166	0.00659966	0.00216025	0.00188562	0.00385861	0.00873053
160	0.418	0.427	0.425		0.372	0.381	0.388		0.408	0.407	0.405		0.371	0.365	0.37		0.401	0.405	0.409		0.385	0.36	0.37		0.423333	0.380333	0.406667	0.368667	0.405	0.371667						0.00385861	0.00654896	0.00124722	0.00262467	0.00326599	0.010274
165	0.434	0.439	0.442		0.388	0.402	0.407		0.426	0.427	0.422		0.391	0.386	0.39		0.421	0.424	0.429		0.403	0.378	0.388		0.438333	0.399	0.425	0.389	0.424667	0.389667						0.00329983	0.00804156	0.00216025	0.00216025	0.00329983	0.010274
170	0.448	0.456	0.455		0.406	0.421	0.424		0.443	0.444	0.437		0.409	0.402	0.407		0.439	0.44	0.447		0.42	0.396	0.405		0.453	0.417	0.441333	0.406	0.442	0.407						0.00355903	0.00787401	0.00309121	0.00294392	0.00355903	0.00989949
175	0.464	0.47	0.472		0.423	0.435	0.438		0.457	0.46	0.451		0.424	0.42	0.421		0.456	0.458	0.464		0.437	0.413	0.419		0.468667	0.432	0.456	0.421667	0.459333	0.423						0.00339935	0.00648074	0.00374166	0.00169967	0.00339935	0.010198
180	0.479	0.488	0.488		0.438	0.45	0.454		0.474	0.475	0.466		0.439	0.433	0.436		0.473	0.475	0.481		0.45	0.429	0.433		0.485	0.447333	0.471667	0.436	0.476333	0.437333						0.00424264	0.00679869	0.00402768	0.00244949	0.00339935	0.00910433
185	0.497	0.505	0.505		0.457	0.464	0.469		0.488	0.492	0.482		0.454	0.447	0.449		0.489	0.491	0.498		0.461	0.446	0.445		0.502333	0.463333	0.487333	0.45	0.492667	0.450667						0.00377124	0.00492161	0.00410961	0.00294392	0.00385861	0.00731817
190	0.512	0.523	0.521		0.47	0.48	0.486		0.504	0.509	0.499		0.467	0.46	0.466		0.504	0.508	0.515		0.473	0.46	0.46		0.518667	0.478667	0.504	0.464333	0.509	0.464333						0.00478423	0.00659966	0.00408248	0.00309121	0.00454606	0.00612826
195	0.53	0.539	0.539		0.487	0.496	0.502		0.517	0.525	0.515		0.484	0.475	0.479		0.521	0.524	0.531		0.486	0.476	0.472		0.536	0.495	0.519	0.479333	0.525333	0.478						0.00424264	0.00616441	0.00432049	0.00368179	0.00418994	0.00588784
200	0.545	0.556	0.554		0.5	0.51	0.517		0.536	0.542	0.532		0.499	0.492	0.495		0.536	0.54	0.545		0.501	0.491	0.49		0.551667	0.509	0.536667	0.495333	0.540333	0.494						0.00478423	0.00697615	0.00410961	0.00286744	0.00368179	0.00496655
205	0.559	0.57	0.574		0.516	0.527	0.534		0.548	0.556	0.546		0.514	0.506	0.508		0.552	0.557	0.561		0.517	0.506	0.502		0.567667	0.525667	0.55	0.509333	0.556667	0.508333						0.0063421	0.0074087	0.00432049	0.00339935	0.00368179	0.0063421
210	0.572	0.584	0.586		0.529	0.539	0.547		0.561	0.571	0.561		0.527	0.52	0.52		0.567	0.572	0.576		0.529	0.526	0.514		0.580667	0.538333	0.564333	0.522333	0.571667	0.523						0.00618241	0.00736357	0.00471405	0.00329983	0.00368179	0.00648074
215	0.586	0.598	0.6		0.542	0.554	0.56		0.575	0.584	0.575		0.541	0.533	0.532		0.583	0.588	0.59		0.544	0.532	0.528		0.594667	0.552	0.578	0.535333	0.587	0.534667						0.00618241	0.00748331	0.00424264	0.00402768	0.00294392	0.00679869
220	0.6	0.611	0.614		0.555	0.568	0.572		0.588	0.597	0.589		0.551	0.547	0.545		0.596	0.601	0.604		0.588	0.551	0.539		0.608333	0.565	0.591333	0.547667	0.600333	0.559333						0.00601849	0.00725718	0.00402768	0.00249444	0.00329983	0.020854
225	0.613	0.624	0.625		0.565	0.579	0.58		0.601	0.61	0.603		0.561	0.554	0.553		0.61	0.615	0.615		0.568	0.561	0.549		0.620667	0.574667	0.604667	0.556	0.613333	0.559333						0.0054365	0.00684755	0.00385861	0.00355903	0.00235702	0.00784573
230	0.622	0.633	0.635		0.572	0.588	0.589		0.613	0.622	0.615		0.574	0.564	0.562		0.623	0.629	0.628		0.585	0.564	0.556		0.63	0.583	0.616667	0.566667	0.626667	0.568333						0.00571548	0.00778888	0.00385861	0.00524934	0.00262467	0.0122293
235	0.632	0.643	0.644		0.584	0.598	0.6		0.623	0.634	0.629		0.582	0.574	0.573		0.633	0.641	0.64		0.608	0.573	0.57		0.639667	0.594	0.628667	0.576333	0.638	0.583667						0.0054365	0.00711805	0.00449691	0.00402768	0.00355903	0.0172498
240	0.644	0.652	0.653		0.596	0.609	0.608		0.632	0.642	0.637		0.594	0.585	0.583		0.643	0.653	0.65		0.607	0.585	0.578		0.649667	0.604333	0.637	0.587333	0.648667	0.59						0.00402768	0.00590668	0.00408248	0.00478423	0.00418994	0.0123558
245	0.656	0.661	0.663		0.605	0.619	0.617		0.643	0.652	0.647		0.603	0.596	0.594		0.655	0.661	0.66		0.619	0.598	0.589		0.66	0.613667	0.647333	0.597667	0.658667	0.602						0.00294392	0.00618241	0.00368179	0.00385861	0.00262467	0.0125698
250	0.666	0.67	0.672		0.615	0.628	0.629		0.653	0.663	0.658		0.612	0.605	0.604		0.666	0.671	0.668		0.628	0.61	0.603		0.669333	0.624	0.658	0.607	0.668333	0.613667						0.00249444	0.00637704	0.00408248	0.00355903	0.0020548	0.0105304
255	0.677	0.68	0.683		0.624	0.639	0.637		0.665	0.672	0.668		0.616	0.615	0.613		0.676	0.682	0.679		0.639	0.625	0.611		0.68	0.633333	0.668333	0.614667	0.679	0.625						0.00244949	0.00664998	0.00286744	0.00124722	0.00244949	0.011431
260	0.684	0.69	0.691		0.629	0.646	0.645		0.668	0.683	0.679		0.628	0.628	0.624		0.687	0.693	0.689		0.645	0.679	0.621		0.688333	0.64	0.676667	0.626667	0.689667	0.648333						0.00309121	0.00778888	0.0063421	0.00188562	0.00249444	0.0237954
265	0.692	0.697	0.7		0.64	0.675	0.654		0.685	0.692	0.687		0.637	0.636	0.634		0.697	0.702	0.696		0.655	0.652	0.63		0.696333	0.656333	0.688	0.635667	0.698333	0.645667						0.00329983	0.0143836	0.00294392	0.00124722	0.00262467	0.0111455
270	0.701	0.706	0.707		0.649	0.664	0.664		0.697	0.702	0.696		0.644	0.643	0.642		0.706	0.712	0.703		0.662	0.668	0.644		0.704667	0.659	0.698333	0.643	0.707	0.658						0.00262467	0.00707107	0.00262467	0.000816497	0.00374166	0.010198
275	0.708	0.714	0.713		0.657	0.669	0.669		0.704	0.709	0.705		0.655	0.648	0.649		0.717	0.722	0.714		0.669	0.654	0.65		0.711667	0.665	0.706	0.650667	0.717667	0.657667						0.00262467	0.00565685	0.00216025	0.00309121	0.00329983	0.00817856
280	0.715	0.723	0.721		0.663	0.69	0.674		0.711	0.718	0.713		0.662	0.654	0.656		0.726	0.732	0.724		0.692	0.66	0.657		0.719667	0.675667	0.714	0.657333	0.727333	0.669667						0.00339935	0.0110855	0.00294392	0.00339935	0.00339935	0.0158395
285	0.724	0.731	0.727		0.668	0.682	0.682		0.72	0.729	0.724		0.67	0.663	0.664		0.736	0.742	0.733		0.685	0.684	0.665		0.727333	0.677333	0.724333	0.665667	0.737	0.678						0.00286744	0.00659966	0.00368179	0.00309121	0.00374166	0.00920145
290	0.733	0.741	0.737		0.674	0.687	0.688		0.729	0.74	0.732		0.683	0.672	0.673		0.746	0.752	0.742		0.693	0.698	0.673		0.737	0.683	0.733667	0.676	0.746667	0.688						0.00326599	0.00637704	0.0046428	0.00496655	0.00410961	0.0108012
295	0.744	0.75	0.747		0.679	0.694	0.694		0.74	0.749	0.743		0.683	0.679	0.678		0.753	0.76	0.751		0.704	0.682	0.677		0.747	0.689	0.744	0.68	0.754667	0.687667						0.00244949	0.00707107	0.00374166	0.00216025	0.00385861	0.0117284
300	0.751	0.759	0.754		0.686	0.702	0.702		0.747	0.76	0.753		0.69	0.687	0.687		0.762	0.769	0.758		0.704	0.701	0.687		0.754667	0.696667	0.753333	0.688	0.763	0.697333						0.00329983	0.00754247	0.00531246	0.00141421	0.00454606	0.0074087
305	0.76	0.768	0.763		0.691	0.709	0.709		0.753	0.768	0.761		0.702	0.692	0.693		0.77	0.777	0.768		0.71	0.708	0.692		0.763667	0.703	0.760667	0.695667	0.771667	0.703333						0.00329983	0.00848528	0.00612826	0.00449691	0.00385861	0.00805536
310	0.766	0.778	0.771		0.701	0.721	0.72		0.764	0.777	0.77		0.701	0.7	0.701		0.778	0.786	0.775		0.716	0.719	0.702		0.771667	0.714	0.770333	0.700667	0.779667	0.712333						0.00492161	0.00920145	0.00531246	0.000471405	0.0046428	0.0074087
315	0.775	0.785	0.778		0.707	0.725	0.725		0.774	0.781	0.778		0.708	0.709	0.707		0.783	0.791	0.783		0.73	0.73	0.709		0.779333	0.719	0.777667	0.708	0.785667	0.723						0.00418994	0.00848528	0.00286744	0.000816497	0.00377124	0.00989949
320	0.78	0.792	0.783		0.712	0.733	0.729		0.778	0.787	0.784		0.714	0.712	0.71		0.79	0.798	0.787		0.73	0.723	0.717		0.785	0.724667	0.783	0.712	0.791667	0.723333						0.00509902	0.00910433	0.00374166	0.00163299	0.0046428	0.00531246
325	0.787	0.796	0.787		0.715	0.738	0.735		0.784	0.791	0.788		0.717	0.719	0.72		0.795	0.803	0.797		0.734	0.722	0.721		0.79	0.729333	0.787667	0.718667	0.798333	0.725667						0.00424264	0.0102089	0.00286744	0.00124722	0.00339935	0.00590668
330	0.792	0.807	0.793		0.723	0.744	0.74		0.791	0.798	0.796		0.724	0.725	0.722		0.803	0.812	0.802		0.738	0.723	0.728		0.797333	0.735667	0.795	0.723667	0.805667	0.729667						0.00684755	0.00910433	0.00294392	0.00124722	0.00449691	0.0062361
335	0.798	0.81	0.8		0.731	0.749	0.747		0.799	0.803	0.8		0.728	0.729	0.727		0.807	0.815	0.808		0.748	0.763	0.732		0.802667	0.742333	0.800667	0.728	0.81	0.747667						0.00524934	0.00805536	0.00169967	0.000816497	0.00355903	0.0126579
340	0.801	0.817	0.805		0.738	0.755	0.752		0.801	0.809	0.806		0.737	0.733	0.732		0.814	0.821	0.812		0.746	0.742	0.739		0.807667	0.748333	0.805333	0.734	0.815667	0.742333						0.00679869	0.0074087	0.00329983	0.00216025	0.00385861	0.00286744
345	0.806	0.82	0.811		0.744	0.757	0.756		0.807	0.811	0.81		0.74	0.739	0.738		0.817	0.824	0.816		0.75	0.745	0.742		0.812333	0.752333	0.809333	0.739	0.819	0.745667						0.00579272	0.00590668	0.00169967	0.000816497	0.00355903	0.00329983
350	0.808	0.828	0.817		0.75	0.762	0.761		0.81	0.818	0.815		0.746	0.745	0.744		0.822	0.83	0.823		0.753	0.797	0.747		0.817667	0.757667	0.814333	0.745	0.825	0.765667						0.00817856	0.0054365	0.00329983	0.000816497	0.00355903	0.022291
355	0.816	0.831	0.822		0.754	0.767	0.765		0.817	0.823	0.821		0.75	0.754	0.746		0.827	0.834	0.829		0.759	0.763	0.753		0.823	0.762	0.820333	0.75	0.83	0.758333						0.00616441	0.00571548	0.00249444	0.00326599	0.00294392	0.00410961
360	0.816	0.834	0.823		0.76	0.772	0.768		0.817	0.828	0.826		0.754	0.76	0.752		0.833	0.839	0.832		0.762	0.771	0.76		0.824333	0.766667	0.823667	0.755333	0.834667	0.764333						0.0074087	0.00498888	0.00478423	0.00339935	0.00309121	0.00478423
365	0.822	0.838	0.829		0.762	0.771	0.772		0.823	0.83	0.827		0.756	0.761	0.755		0.834	0.841	0.836		0.765	0.769	0.762		0.829667	0.768333	0.826667	0.757333	0.837	0.765333						0.00654896	0.00449691	0.00286744	0.00262467	0.00294392	0.00286744
370	0.826	0.842	0.833		0.771	0.776	0.775		0.826	0.836	0.835		0.76	0.768	0.76		0.841	0.848	0.842		0.769	0.779	0.766		0.833667	0.774	0.832333	0.762667	0.843667	0.771333						0.00654896	0.00216025	0.00449691	0.00377124	0.00309121	0.00555778
375	0.829	0.849	0.837		0.773	0.791	0.78		0.831	0.841	0.841		0.764	0.775	0.762		0.848	0.853	0.847		0.773	0.776	0.769		0.838333	0.781333	0.837667	0.767	0.849333	0.772667						0.00821922	0.0074087	0.00471405	0.00571548	0.00262467	0.00286744
380	0.832	0.849	0.839		0.777	0.787	0.782		0.834	0.847	0.846		0.767	0.778	0.767		0.855	0.86	0.853		0.775	0.771	0.776		0.84	0.782	0.842333	0.770667	0.856	0.774						0.00697615	0.00408248	0.00590668	0.00518545	0.00294392	0.00216025
385	0.836	0.852	0.847		0.781	0.788	0.787		0.84	0.85	0.85		0.77	0.778	0.767		0.859	0.864	0.858		0.78	0.791	0.779		0.845	0.785333	0.846667	0.771667	0.860333	0.783333						0.00668331	0.00309121	0.00471405	0.0046428	0.00262467	0.0054365
390	0.838	0.857	0.849		0.784	0.792	0.791		0.842	0.873	0.856		0.774	0.782	0.774		0.866	0.87	0.865		0.785	0.777	0.785		0.848	0.789	0.857	0.776667	0.867	0.782333						0.00778888	0.00355903	0.0126754	0.00377124	0.00216025	0.00377124
395	0.842	0.86	0.855		0.787	0.794	0.796		0.849	0.858	0.86		0.775	0.783	0.775		0.869	0.875	0.868		0.79	0.788	0.79		0.852333	0.792333	0.855667	0.777667	0.870667	0.789333						0.00758654	0.00385861	0.00478423	0.00377124	0.00309121	0.000942809
400	0.844	0.863	0.854		0.793	0.799	0.797		0.852	0.862	0.863		0.78	0.785	0.778		0.877	0.878	0.875		0.79	0.788	0.793		0.853667	0.796333	0.859	0.781	0.876667	0.790333						0.0077603	0.00249444	0.00496655	0.00294392	0.00124722	0.0020548
405	0.849	0.866	0.863		0.796	0.8	0.802		0.857	0.867	0.865		0.781	0.789	0.783		0.877	0.882	0.879		0.789	0.798	0.798		0.859333	0.799333	0.863	0.784333	0.879333	0.795						0.0074087	0.00249444	0.00432049	0.00339935	0.0020548	0.00424264
410	0.851	0.871	0.864		0.8	0.81	0.809		0.858	0.871	0.872		0.786	0.795	0.787		0.887	0.889	0.885		0.796	0.793	0.8		0.862	0.806333	0.867	0.789333	0.887	0.796333						0.00828654	0.00449691	0.00637704	0.00402768	0.00163299	0.00286744
415	0.856	0.874	0.872		0.804	0.808	0.808		0.863	0.873	0.877		0.784	0.794	0.791		0.889	0.892	0.887		0.798	0.809	0.806		0.867333	0.806667	0.871	0.789667	0.889333	0.804333						0.00805536	0.00188562	0.00588784	0.00418994	0.0020548	0.0046428
420	0.857	0.879	0.874		0.806	0.81	0.812		0.866	0.879	0.882		0.785	0.799	0.792		0.895	0.896	0.891		0.798	0.808	0.806		0.87	0.809333	0.875667	0.792	0.894	0.804						0.0094163	0.00249444	0.00694422	0.00571548	0.00216025	0.00432049
425	0.862	0.883	0.879		0.807	0.813	0.814		0.871	0.881	0.884		0.788	0.803	0.797		0.897	0.898	0.894		0.801	0.803	0.807		0.874667	0.811333	0.878667	0.796	0.896333	0.803667						0.00910433	0.00309121	0.00555778	0.00616441	0.00169967	0.00249444
430	0.864	0.884	0.879		0.81	0.816	0.819		0.873	0.884	0.887		0.793	0.806	0.798		0.903	0.901	0.898		0.803	0.805	0.81		0.875667	0.815	0.881333	0.799	0.900667	0.806						0.00849837	0.00374166	0.00601849	0.00535413	0.0020548	0.00294392
435	0.869	0.89	0.885		0.814	0.819	0.821		0.878	0.884	0.89		0.792	0.807	0.803		0.905	0.905	0.901		0.804	0.835	0.805		0.881333	0.818	0.884	0.800667	0.903667	0.814667						0.00895669	0.00294392	0.00489898	0.0063421	0.00188562	0.0143836
440	0.872	0.892	0.885		0.816	0.822	0.826		0.881	0.888	0.89		0.8	0.812	0.801		0.907	0.908	0.906		0.807	0.809	0.815		0.883	0.821333	0.886333	0.804333	0.907	0.810333						0.00828654	0.00410961	0.00385861	0.0054365	0.000816497	0.00339935
445	0.873	0.895	0.892		0.818	0.826	0.824		0.884	0.89	0.891		0.796	0.812	0.806		0.91	0.911	0.906		0.808	0.874	0.809		0.886667	0.822667	0.888333	0.804667	0.909	0.830333						0.00974109	0.00339935	0.00309121	0.00659966	0.00216025	0.0308797
450	0.876	0.898	0.893		0.819	0.834	0.83		0.885	0.894	0.897		0.8	0.82	0.808		0.916	0.914	0.91		0.812	0.819	0.813		0.889	0.827667	0.892	0.809333	0.913333	0.814667						0.0094163	0.0063421	0.00509902	0.00821922	0.00249444	0.00309121
455	0.879	0.902	0.896		0.825	0.831	0.831		0.89	0.897	0.901		0.802	0.819	0.81		0.918	0.916	0.91		0.815	0.821	0.814		0.892333	0.829	0.896	0.810333	0.914667	0.816667						0.00974109	0.00282843	0.00454606	0.00694422	0.00339935	0.00309121
460	0.882	0.902	0.899		0.824	0.833	0.833		0.889	0.9	0.903		0.804	0.823	0.813		0.92	0.92	0.916		0.813	0.842	0.815		0.894333	0.83	0.897333	0.813333	0.918667	0.823333						0.00880656	0.00424264	0.00601849	0.0077603	0.00188562	0.0132246
465	0.883	0.906	0.901		0.825	0.837	0.839		0.895	0.905	0.907		0.806	0.828	0.814		0.924	0.922	0.916		0.818	0.83	0.817		0.896667	0.833667	0.902333	0.816	0.920667	0.821667						0.00987702	0.00618241	0.00524934	0.00909212	0.00339935	0.00590668
470	0.886	0.909	0.904		0.828	0.839	0.839		0.897	0.905	0.908		0.81	0.829	0.817		0.924	0.924	0.921		0.825	0.829	0.818		0.899667	0.835333	0.903333	0.818667	0.923	0.824						0.00987702	0.00518545	0.0046428	0.00784573	0.00141421	0.00454606
475	0.892	0.912	0.908		0.831	0.84	0.842		0.901	0.91	0.91		0.811	0.831	0.819		0.929	0.926	0.922		0.821	0.835	0.827		0.904	0.837667	0.907	0.820333	0.925667	0.827667						0.00864099	0.00478423	0.00424264	0.00821922	0.00286744	0.00573488
480	0.892	0.914	0.908		0.833	0.843	0.843		0.901	0.909	0.915		0.812	0.832	0.824		0.928	0.929	0.927		0.823	0.825	0.824		0.904667	0.839667	0.908333	0.822667	0.928	0.824						0.00928559	0.00471405	0.00573488	0.00821922	0.000816497	0.000816497
485	0.897	0.917	0.913		0.834	0.846	0.848		0.905	0.912	0.916		0.813	0.832	0.827		0.934	0.933	0.928		0.827	0.839	0.83		0.909	0.842667	0.911	0.824	0.931667	0.832						0.00864099	0.00618241	0.00454606	0.00804156	0.00262467	0.00509902
490	0.897	0.919	0.914		0.835	0.846	0.848		0.91	0.918	0.914		0.814	0.836	0.825		0.933	0.937	0.933		0.826	0.828	0.827		0.91	0.843	0.914	0.825	0.934333	0.827						0.0094163	0.00571548	0.00326599	0.00898146	0.00188562	0.000816497
495	0.9	0.923	0.919		0.836	0.852	0.851		0.914	0.918	0.92		0.818	0.839	0.826		0.938	0.936	0.932		0.831	0.829	0.832		0.914	0.846333	0.917333	0.827667	0.935333	0.830667						0.0100333	0.00731817	0.00249444	0.00865384	0.00249444	0.00124722
500	0.902	0.925	0.919		0.84	0.855	0.852		0.914	0.92	0.92		0.816	0.838	0.831		0.939	0.94	0.937		0.83	0.837	0.837		0.915333	0.849	0.918	0.828333	0.938667	0.834667						0.00974109	0.00648074	0.00282843	0.00917727	0.00124722	0.00329983
505	0.906	0.926	0.925		0.838	0.853	0.855		0.917	0.921	0.924		0.819	0.844	0.832		0.944	0.942	0.939		0.835	0.85	0.839		0.919	0.848667	0.920667	0.831667	0.941667	0.841333						0.00920145	0.00758654	0.00286744	0.0102089	0.0020548	0.0063421
510	0.909	0.93	0.925		0.842	0.857	0.855		0.921	0.927	0.927		0.826	0.842	0.834		0.943	0.948	0.943		0.834	0.835	0.841		0.921333	0.851333	0.925	0.834	0.944667	0.836667						0.00895669	0.00664998	0.00282843	0.00653197	0.00235702	0.00309121
515	0.912	0.934	0.928		0.843	0.861	0.859		0.926	0.926	0.93		0.824	0.845	0.838		0.947	0.946	0.943		0.839	0.847	0.845		0.924667	0.854333	0.927333	0.835667	0.945333	0.843667						0.00928559	0.00805536	0.00188562	0.00873053	0.00169967	0.00339935
520	0.914	0.931	0.929		0.843	0.86	0.856		0.925	0.931	0.93		0.828	0.844	0.838		0.947	0.951	0.95		0.835	0.848	0.843		0.924667	0.853	0.928667	0.836667	0.949333	0.842						0.00758654	0.00725718	0.00262467	0.00659966	0.00169967	0.00535413
525	0.911	0.936	0.936		0.845	0.862	0.86		0.929	0.933	0.932		0.83	0.846	0.845		0.952	0.95	0.947		0.846	0.874	0.847		0.927667	0.855667	0.931333	0.840333	0.949667	0.855667						0.0117851	0.00758654	0.00169967	0.00731817	0.0020548	0.0129701
530	0.918	0.94	0.934		0.847	0.865	0.859		0.929	0.937	0.936		0.828	0.842	0.842		0.952	0.954	0.952		0.845	0.849	0.846		0.930667	0.857	0.934	0.837333	0.952667	0.846667						0.00928559	0.00748331	0.00355903	0.00659966	0.000942809	0.00169967
535	0.92	0.945	0.937		0.848	0.873	0.861		0.931	0.935	0.941		0.835	0.843	0.848		0.954	0.956	0.951		0.851	0.883	0.848		0.934	0.860667	0.935667	0.842	0.953667	0.860667						0.0104243	0.0102089	0.00410961	0.00535413	0.0020548	0.0158395
540	0.92	0.94	0.945		0.851	0.867	0.86		0.933	0.938	0.939		0.837	0.84	0.842		0.953	0.96	0.957		0.846	0.855	0.845		0.935	0.859333	0.936667	0.839667	0.956667	0.848667						0.0108012	0.00654896	0.00262467	0.0020548	0.00286744	0.00449691
545	0.923	0.947	0.946		0.851	0.867	0.86		0.935	0.942	0.943		0.841	0.839	0.848		0.955	0.959	0.955		0.859	0.875	0.856		0.938667	0.859333	0.94	0.842667	0.956333	0.863333						0.0110855	0.00654896	0.00355903	0.00385861	0.00188562	0.00834
550	0.925	0.952	0.946		0.852	0.868	0.861		0.938	0.941	0.947		0.843	0.838	0.848		0.952	0.963	0.958		0.856	0.854	0.851		0.941	0.860333	0.942	0.843	0.957667	0.853667						0.0115758	0.00654896	0.00374166	0.00408248	0.00449691	0.0020548
555	0.926	0.953	0.95		0.853	0.871	0.861		0.937	0.945	0.95		0.844	0.841	0.851		0.955	0.962	0.959		0.874	0.874	0.847		0.943	0.861667	0.944	0.845333	0.958667	0.865						0.012083	0.00736357	0.00535413	0.00418994	0.00286744	0.0127279
560	0.931	0.95	0.947		0.849	0.871	0.857		0.936	0.944	0.945		0.843	0.837	0.841		0.957	0.967	0.964		0.853	0.875	0.854		0.942667	0.859	0.941667	0.840333	0.962667	0.860667						0.00834	0.00909212	0.00402768	0.00249444	0.00418994	0.0101434
565	0.935	0.957	0.952		0.85	0.868	0.86		0.937	0.951	0.951		0.847	0.838	0.849		0.956	0.964	0.961		0.862	0.853	0.853		0.948	0.859333	0.946333	0.844667	0.960333	0.856						0.0094163	0.00736357	0.00659966	0.00478423	0.00329983	0.00424264
570	0.937	0.957	0.955		0.849	0.866	0.86		0.946	0.955	0.955		0.85	0.84	0.843		0.964	0.965	0.961		0.86	0.879	0.861		0.949667	0.858333	0.952	0.844333	0.963333	0.866667						0.00899383	0.00703957	0.00424264	0.00418994	0.00169967	0.00873053
575	0.945	0.966	0.954		0.848	0.87	0.861		0.944	0.953	0.956		0.846	0.838	0.852		0.958	0.971	0.963		0.86	0.928	0.855		0.955	0.859667	0.951	0.845333	0.964	0.881						0.00860233	0.00903081	0.00509902	0.00573488	0.00535413	0.0332966
580	0.94	0.962	0.95		0.844	0.864	0.853		0.94	0.954	0.95		0.837	0.832	0.851		0.959	0.971	0.966		0.853	0.856	0.859		0.950667	0.853667	0.948	0.84	0.965333	0.856						0.00899383	0.00817856	0.00588784	0.00804156	0.00492161	0.00244949
585	0.942	0.969	0.955		0.837	0.862	0.864		0.946	0.958	0.958		0.842	0.832	0.842		0.963	0.967	0.962		0.857	0.87	0.861		0.955333	0.854333	0.954	0.838667	0.964	0.862667						0.0110252	0.0122837	0.00565685	0.00471405	0.00216025	0.0054365
590	0.944	0.966	0.953		0.834	0.875	0.858		0.943	0.957	0.953		0.832	0.821	0.848		0.958	0.967	0.965		0.852	0.862	0.859		0.954333	0.855667	0.951	0.833667	0.963333	0.857667						0.00903081	0.0168193	0.00588784	0.0110855	0.00385861	0.00418994
595	0.944	0.973	0.956		0.829	0.862	0.857		0.944	0.956	0.959		0.827	0.815	0.839		0.96	0.967	0.962		0.853	0.858	0.859		0.957667	0.849333	0.953	0.827	0.963	0.856667						0.0118977	0.014522	0.00648074	0.00979796	0.00294392	0.00262467
600	0.944	0.968	0.952		0.822	0.852	0.851		0.945	0.954	0.948		0.819	0.811	0.835		0.957	0.968	0.965		0.851	0.862	0.862		0.954667	0.841667	0.949	0.821667	0.963333	0.858333						0.00997775	0.0139124	0.00374166	0.00997775	0.0046428	0.00518545
605	0.945	0.972	0.952		0.819	0.847	0.843		0.941	0.954	0.951		0.816	0.804	0.83		0.966	0.965	0.963		0.849	0.871	0.862		0.956333	0.836333	0.948667	0.816667	0.964667	0.860667						0.0114407	0.0123648	0.00555778	0.0106249	0.00124722	0.00903081
610	0.942	0.966	0.949		0.811	0.842	0.839		0.938	0.956	0.941		0.815	0.799	0.824		0.955	0.964	0.962		0.843	0.896	0.858		0.952333	0.830667	0.945	0.812667	0.960333	0.865667						0.0100775	0.0139603	0.00787401	0.0103387	0.00385861	0.022306
615	0.943	0.967	0.948		0.81	0.835	0.831		0.936	0.956	0.943		0.813	0.796	0.817		0.956	0.962	0.959		0.844	0.859	0.856		0.952667	0.825333	0.945	0.808667	0.959	0.853						0.0103387	0.0109646	0.00828654	0.00910433	0.00244949	0.00648074
620	0.94	0.957	0.945		0.806	0.831	0.827		0.932	0.955	0.94		0.807	0.792	0.814		0.952	0.96	0.957		0.838	0.852	0.864		0.947333	0.821333	0.942333	0.804333	0.956333	0.851333						0.00713364	0.0109646	0.00953357	0.00917727	0.00329983	0.0106249
625	0.936	0.956	0.944		0.802	0.825	0.821		0.93	0.953	0.942		0.803	0.789	0.808		0.951	0.954	0.953		0.837	0.843	0.859		0.945333	0.816	0.941667	0.8	0.952667	0.846333						0.00821922	0.0100333	0.00939267	0.00804156	0.00124722	0.00928559
630	0.929	0.941	0.936		0.799	0.819	0.814		0.938	0.946	0.928		0.793	0.784	0.806		0.949	0.952	0.95		0.83	0.852	0.85		0.935333	0.810667	0.937333	0.794333	0.950333	0.844						0.00492161	0.00849837	0.00736357	0.00903081	0.00124722	0.00993311
635	0.925	0.938	0.941		0.793	0.82	0.812		0.923	0.945	0.924		0.79	0.779	0.799		0.947	0.947	0.945		0.83	0.843	0.851		0.934667	0.808333	0.930667	0.789333	0.946333	0.841333						0.00694422	0.0113235	0.0101434	0.00817856	0.000942809	0.00865384
640	0.915	0.932	0.928		0.792	0.813	0.808		0.915	0.938	0.917		0.783	0.778	0.791		0.944	0.942	0.938		0.825	0.889	0.841		0.925	0.804333	0.923333	0.784	0.941333	0.851667						0.00725718	0.00895669	0.010403	0.00535413	0.00249444	0.0271948
645	0.909	0.927	0.925		0.788	0.808	0.801		0.913	0.931	0.914		0.78	0.775	0.79		0.942	0.936	0.935		0.824	0.818	0.84		0.920333	0.799	0.919333	0.781667	0.937667	0.827333						0.00805536	0.00828654	0.00825967	0.0062361	0.00309121	0.00928559
650	0.902	0.918	0.918		0.781	0.807	0.8		0.911	0.93	0.907		0.776	0.773	0.783		0.937	0.932	0.929		0.818	0.878	0.828		0.912667	0.796	0.916	0.777333	0.932667	0.841333						0.00754247	0.0109848	0.0100333	0.00418994	0.00329983	0.0262467
655	0.896	0.92	0.919		0.778	0.805	0.795		0.902	0.922	0.905		0.769	0.762	0.779		0.933	0.925	0.927		0.814	0.83	0.828		0.911667	0.792667	0.909667	0.77	0.928333	0.824						0.0110855	0.0111455	0.00880656	0.00697615	0.00339935	0.00711805
660	0.893	0.908	0.906		0.778	0.806	0.794		0.895	0.916	0.899		0.766	0.762	0.778		0.929	0.923	0.92		0.812	0.841	0.825		0.902333	0.792667	0.903333	0.768667	0.924	0.826						0.00664998	0.0114698	0.00910433	0.00679869	0.00374166	0.0118603
665	0.887	0.904	0.905		0.774	0.797	0.793		0.893	0.91	0.894		0.76	0.761	0.774		0.925	0.917	0.916		0.807	0.87	0.815		0.898667	0.788	0.899	0.765	0.919333	0.830667						0.00825967	0.0100333	0.00778888	0.00637704	0.00402768	0.028004
670	0.886	0.903	0.899		0.769	0.792	0.781		0.894	0.908	0.89		0.758	0.751	0.766		0.921	0.912	0.91		0.805	0.86	0.814		0.896	0.780667	0.897333	0.758333	0.914333	0.826333						0.00725718	0.00939267	0.00771722	0.00612826	0.00478423	0.0240878
675	0.881	0.899	0.901		0.767	0.79	0.784		0.885	0.903	0.886		0.752	0.747	0.766		0.916	0.908	0.906		0.802	0.831	0.815		0.893667	0.780333	0.891333	0.755	0.91	0.816						0.00899383	0.00974109	0.00825967	0.00804156	0.00432049	0.0118603
680	0.875	0.892	0.891		0.763	0.786	0.784		0.878	0.9	0.881		0.747	0.745	0.758		0.914	0.902	0.9		0.795	0.868	0.806		0.886	0.777667	0.886333	0.75	0.905333	0.823						0.00778888	0.010403	0.00974109	0.00571548	0.00618241	0.0321351
685	0.868	0.889	0.891		0.762	0.782	0.774		0.876	0.892	0.88		0.741	0.737	0.758		0.908	0.896	0.896		0.796	0.822	0.805		0.882667	0.772667	0.882667	0.745333	0.9	0.807667						0.010403	0.00821922	0.00679869	0.00910433	0.00565685	0.0107806
690	0.865	0.892	0.884		0.753	0.775	0.772		0.873	0.889	0.874		0.738	0.735	0.754		0.901	0.89	0.891		0.789	0.804	0.798		0.880333	0.766667	0.878667	0.742333	0.894	0.797						0.0113235	0.00974109	0.00731817	0.00834	0.00496655	0.00616441
695	0.861	0.885	0.882		0.751	0.773	0.766		0.872	0.887	0.872		0.734	0.733	0.749		0.897	0.886	0.886		0.787	0.798	0.794		0.876	0.763333	0.877	0.738667	0.889667	0.793						0.0106771	0.00917727	0.00707107	0.00731817	0.00518545	0.00454606
700	0.859	0.88	0.885		0.748	0.769	0.763		0.867	0.884	0.866		0.728	0.731	0.746		0.893	0.882	0.881		0.78	0.809	0.788		0.874667	0.76	0.872333	0.735	0.885333	0.792333						0.0112645	0.00883176	0.00825967	0.00787401	0.0054365	0.0122293
705	0.854	0.878	0.871		0.745	0.766	0.757		0.855	0.877	0.861		0.727	0.724	0.741		0.888	0.877	0.88		0.777	0.852	0.784		0.867667	0.756	0.864333	0.730667	0.881667	0.804333						0.0100775	0.00860233	0.00928559	0.0074087	0.0046428	0.0338264
710	0.849	0.869	0.87		0.743	0.762	0.755		0.851	0.874	0.858		0.721	0.721	0.738		0.883	0.872	0.873		0.772	0.81	0.784		0.862667	0.753333	0.861	0.726667	0.876	0.788667						0.00967241	0.00784573	0.00962635	0.00801388	0.00496655	0.0158605
715	0.847	0.87	0.861		0.74	0.759	0.752		0.847	0.869	0.854		0.717	0.72	0.736		0.879	0.866	0.867		0.769	0.774	0.794		0.859333	0.750333	0.856667	0.724333	0.870667	0.779						0.00946338	0.00784573	0.00917727	0.00834	0.00590668	0.0108012
720	0.842	0.863	0.864		0.737	0.758	0.747		0.846	0.864	0.847		0.712	0.715	0.731		0.874	0.869	0.863		0.762	0.833	0.784		0.856333	0.747333	0.852333	0.719333	0.868667	0.793						0.0101434	0.00857645	0.00825967	0.00834	0.00449691	0.029676
725	0.838	0.863	0.854		0.73	0.755	0.745		0.845	0.859	0.848		0.711	0.712	0.728		0.872	0.857	0.859		0.756	0.808	0.778		0.851667	0.743333	0.850667	0.717	0.862667	0.780667						0.0103387	0.010274	0.00601849	0.00778888	0.00664998	0.0213125
730	0.837	0.854	0.857		0.732	0.749	0.741		0.839	0.86	0.841		0.707	0.71	0.726		0.869	0.853	0.858		0.752	0.777	0.768		0.849333	0.740667	0.846667	0.714333	0.86	0.765667						0.00880656	0.00694422	0.00946338	0.00834	0.00668331	0.0103387
735	0.83	0.852	0.852		0.728	0.745	0.74		0.835	0.854	0.843		0.703	0.706	0.723		0.86	0.852	0.85		0.747	0.766	0.763		0.844667	0.737667	0.844	0.710667	0.854	0.758667						0.0103709	0.00713364	0.00778888	0.00880656	0.00432049	0.00834
740	0.827	0.848	0.845		0.727	0.751	0.734		0.834	0.85	0.833		0.698	0.704	0.718		0.856	0.849	0.845		0.744	0.756	0.757		0.84	0.737333	0.839	0.706667	0.85	0.752333						0.00927362	0.0100775	0.00778888	0.00837987	0.00454606	0.00590668
745	0.823	0.842	0.838		0.724	0.742	0.732		0.83	0.847	0.831		0.694	0.7	0.715		0.852	0.839	0.841		0.74	0.738	0.76		0.834333	0.732667	0.836	0.703	0.844	0.746						0.00817856	0.00736357	0.00778888	0.00883176	0.00571548	0.00993311
750	0.819	0.839	0.84		0.72	0.737	0.732		0.821	0.844	0.828		0.695	0.698	0.713		0.849	0.836	0.836		0.736	0.734	0.755		0.832667	0.729667	0.831	0.702	0.840333	0.741667						0.00967241	0.00713364	0.00962635	0.00787401	0.00612826	0.00946338
755	0.816	0.838	0.834		0.719	0.738	0.727		0.823	0.839	0.827		0.689	0.695	0.708		0.843	0.83	0.832		0.729	0.748	0.748		0.829333	0.728	0.829667	0.697333	0.835	0.741667						0.00956847	0.00778888	0.00679869	0.00793025	0.00571548	0.00895669
760	0.811	0.836	0.834		0.716	0.732	0.724		0.819	0.839	0.822		0.687	0.693	0.704		0.838	0.825	0.827		0.726	0.753	0.743		0.827	0.724	0.826667	0.694667	0.83	0.740667						0.0113431	0.00653197	0.00880656	0.00703957	0.00571548	0.0111455
765	0.808	0.83	0.827		0.716	0.731	0.721		0.817	0.832	0.817		0.684	0.692	0.704		0.834	0.823	0.824		0.724	0.777	0.737		0.821667	0.722667	0.822	0.693333	0.827	0.746						0.00974109	0.0062361	0.00707107	0.00821922	0.00496655	0.0225536
770	0.807	0.827	0.825		0.713	0.73	0.717		0.813	0.826	0.813		0.681	0.689	0.704		0.829	0.817	0.818		0.721	0.776	0.735		0.819667	0.72	0.817333	0.691333	0.821333	0.744						0.00899383	0.00725718	0.00612826	0.00953357	0.0054365	0.0233381
775	0.8	0.824	0.823		0.713	0.727	0.718		0.811	0.825	0.813		0.677	0.688	0.699		0.825	0.813	0.814		0.713	0.71	0.726		0.815667	0.719333	0.816333	0.688	0.817333	0.716333						0.0110855	0.00579272	0.00618241	0.00898146	0.0054365	0.00694422
780	0.801	0.818	0.82		0.711	0.726	0.715		0.809	0.82	0.808		0.675	0.688	0.694		0.822	0.81	0.81		0.713	0.727	0.724		0.813	0.717333	0.812333	0.685667	0.814	0.721333						0.00852447	0.0063421	0.0054365	0.00793025	0.00565685	0.00601849
785	0.796	0.818	0.818		0.712	0.727	0.712		0.806	0.816	0.805		0.674	0.683	0.695		0.817	0.805	0.807		0.707	0.746	0.72		0.810667	0.717	0.809	0.684	0.809667	0.724333						0.0103709	0.00707107	0.00496655	0.00860233	0.00524934	0.0162138
790	0.792	0.812	0.815		0.708	0.718	0.714		0.804	0.814	0.802		0.668	0.681	0.691		0.815	0.801	0.802		0.709	0.733	0.716		0.806333	0.713333	0.806667	0.68	0.806	0.719333						0.0102089	0.00410961	0.00524934	0.0094163	0.00637704	0.0100775
795	0.789	0.807	0.809		0.704	0.717	0.708		0.801	0.81	0.804		0.665	0.678	0.689		0.81	0.798	0.799		0.699	0.757	0.71		0.801667	0.709667	0.805	0.677333	0.802333	0.722						0.00899383	0.0054365	0.00374166	0.00980929	0.0054365	0.0251529
800	0.788	0.81	0.805		0.704	0.714	0.707		0.799	0.807	0.798		0.663	0.676	0.684		0.807	0.792	0.794		0.695	0.689	0.706		0.801	0.708333	0.801333	0.674333	0.797667	0.696667						0.0094163	0.00418994	0.00402768	0.00865384	0.00664998	0.00703957
805	0.784	0.82	0.804		0.705	0.713	0.702		0.795	0.804	0.797		0.66	0.675	0.683		0.804	0.79	0.791		0.691	0.708	0.704		0.802667	0.706667	0.798667	0.672667	0.795	0.701						0.0147271	0.0046428	0.00385861	0.00953357	0.00637704	0.00725718
810	0.779	0.8	0.801		0.702	0.711	0.702		0.794	0.8	0.79		0.658	0.674	0.68		0.799	0.786	0.789		0.687	0.728	0.698		0.793333	0.705	0.794667	0.670667	0.791333	0.704333						0.0101434	0.00424264	0.00410961	0.00928559	0.00555778	0.0173269
815	0.777	0.798	0.797		0.7	0.71	0.699		0.791	0.798	0.79		0.657	0.671	0.677		0.796	0.781	0.783		0.694	0.672	0.689		0.790667	0.703	0.793	0.668333	0.786667	0.685						0.00967241	0.00496655	0.00355903	0.00837987	0.00664998	0.0094163
820	0.774	0.793	0.795		0.697	0.712	0.698		0.79	0.792	0.785		0.654	0.669	0.676		0.793	0.777	0.779		0.686	0.721	0.692		0.787333	0.702333	0.789	0.666333	0.783	0.699667						0.00946338	0.00684755	0.00294392	0.00917727	0.00711805	0.0152825
825	0.771	0.79	0.791		0.696	0.708	0.695		0.788	0.789	0.783		0.654	0.668	0.674		0.789	0.781	0.775		0.688	0.705	0.682		0.784	0.699667	0.786667	0.665333	0.781667	0.691667						0.00920145	0.00590668	0.00262467	0.00837987	0.00573488	0.00974109
830	0.767	0.794	0.793		0.694	0.706	0.693		0.786	0.785	0.781		0.649	0.667	0.671		0.785	0.792	0.77		0.675	0.669	0.682		0.784667	0.697667	0.784	0.662333	0.782333	0.675333						0.0124989	0.00590668	0.00216025	0.00956847	0.00917727	0.00531246
835	0.765	0.785	0.787		0.695	0.705	0.692		0.784	0.782	0.777		0.648	0.666	0.671		0.782	0.771	0.767		0.673	0.66	0.672		0.779	0.697333	0.781	0.661667	0.773333	0.668333						0.00993311	0.00555778	0.00294392	0.00987702	0.0063421	0.00590668
840	0.762	0.788	0.783		0.692	0.704	0.69		0.78	0.783	0.778		0.644	0.664	0.67		0.779	0.767	0.77		0.67	0.728	0.667		0.777667	0.695333	0.780333	0.659333	0.772	0.688333						0.0112645	0.00618241	0.0020548	0.0111156	0.00509902	0.0280753
845	0.759	0.781	0.785		0.692	0.702	0.688		0.777	0.779	0.783		0.642	0.664	0.668		0.776	0.765	0.761		0.664	0.703	0.663		0.775	0.694	0.779667	0.658	0.767333	0.676667						0.011431	0.00588784	0.00249444	0.011431	0.0063421	0.018625
850	0.758	0.783	0.779		0.691	0.701	0.687		0.776	0.775	0.772		0.639	0.662	0.67		0.773	0.766	0.76		0.661	0.699	0.663		0.773333	0.693	0.774333	0.657	0.766333	0.674333						0.0109646	0.00588784	0.00169967	0.0131403	0.00531246	0.0174611
855	0.753	0.773	0.776		0.69	0.701	0.685		0.773	0.773	0.768		0.638	0.662	0.665		0.769	0.758	0.756		0.659	0.665	0.663		0.767333	0.692	0.771333	0.655	0.761	0.662333						0.0102089	0.00668331	0.00235702	0.012083	0.00571548	0.00249444
860	0.752	0.771	0.774		0.693	0.699	0.684		0.772	0.77	0.765		0.635	0.66	0.667		0.767	0.754	0.752		0.657	0.704	0.659		0.765667	0.692	0.769	0.654	0.757667	0.673333						0.00974109	0.00616441	0.00294392	0.0137356	0.00664998	0.0217
865	0.749	0.771	0.771		0.688	0.696	0.681		0.766	0.766	0.765		0.635	0.658	0.661		0.764	0.75	0.749		0.658	0.723	0.653		0.763667	0.688333	0.765667	0.651333	0.754333	0.678						0.0103709	0.00612826	0.000471405	0.0116142	0.00684755	0.0318852
870	0.746	0.767	0.768		0.687	0.696	0.681		0.766	0.766	0.762		0.634	0.659	0.659		0.761	0.748	0.744		0.653	0.667	0.649		0.760333	0.688	0.764667	0.650667	0.751	0.656333						0.0101434	0.00616441	0.00188562	0.0117851	0.00725718	0.00771722
875	0.742	0.763	0.767		0.688	0.695	0.679		0.764	0.764	0.758		0.631	0.659	0.66		0.758	0.746	0.742		0.65	0.647	0.651		0.757333	0.687333	0.762	0.65	0.748667	0.649333						0.0109646	0.00654896	0.00282843	0.0134412	0.00679869	0.00169967
880	0.738	0.768	0.763		0.684	0.693	0.676		0.761	0.76	0.757		0.628	0.655	0.658		0.756	0.743	0.737		0.647	0.658	0.646		0.756333	0.684333	0.759333	0.647	0.745333	0.650333						0.0131233	0.00694422	0.00169967	0.0134907	0.00793025	0.0054365
885	0.74	0.766	0.762		0.686	0.692	0.677		0.76	0.758	0.757		0.626	0.653	0.66		0.753	0.739	0.733		0.644	0.639	0.644		0.756	0.685	0.758333	0.646333	0.741667	0.642333						0.011431	0.00616441	0.00124722	0.0146591	0.00837987	0.00235702
890	0.734	0.767	0.759		0.684	0.691	0.675		0.757	0.757	0.756		0.627	0.653	0.658		0.75	0.736	0.729		0.642	0.626	0.639		0.753333	0.683333	0.756667	0.646	0.738333	0.635667						0.0140554	0.00654896	0.000471405	0.0135892	0.00873053	0.00694422
895	0.731	0.759	0.758		0.684	0.691	0.673		0.754	0.753	0.758		0.623	0.653	0.655		0.746	0.733	0.728		0.644	0.643	0.638		0.749333	0.682667	0.755	0.643667	0.735667	0.641667						0.0129701	0.0074087	0.00216025	0.0146363	0.00758654	0.00262467
900	0.729	0.758	0.754		0.682	0.688	0.673		0.753	0.748	0.753		0.623	0.652	0.654		0.742	0.728	0.729		0.64	0.641	0.635		0.747	0.681	0.751333	0.643	0.733	0.638667						0.0128323	0.00616441	0.00235702	0.0141657	0.00637704	0.00262467
905	0.729	0.754	0.751		0.679	0.687	0.67		0.752	0.748	0.749		0.622	0.652	0.653		0.739	0.735	0.725		0.638	0.634	0.632		0.744667	0.678667	0.749667	0.642333	0.733	0.634667						0.0111455	0.00694422	0.00169967	0.0143836	0.00588784	0.00249444
910	0.725	0.753	0.75		0.676	0.685	0.672		0.75	0.749	0.748		0.619	0.651	0.65		0.738	0.724	0.717		0.635	0.627	0.628		0.742667	0.677667	0.749	0.64	0.726333	0.63						0.0125521	0.0054365	0.000816497	0.0148549	0.00873053	0.00355903
915	0.725	0.752	0.747		0.672	0.684	0.668		0.748	0.747	0.744		0.618	0.649	0.648		0.735	0.721	0.713		0.633	0.629	0.629		0.741333	0.674667	0.746333	0.638333	0.723	0.630333						0.0117284	0.00679869	0.00169967	0.0143836	0.00909212	0.00188562
920	0.72	0.744	0.746		0.665	0.684	0.667		0.746	0.748	0.745		0.617	0.648	0.647		0.732	0.719	0.711		0.631	0.614	0.623		0.736667	0.672	0.746333	0.637333	0.720667	0.622667						0.0118134	0.00852447	0.00124722	0.0143836	0.00865384	0.00694422
925	0.721	0.742	0.742		0.664	0.683	0.666		0.743	0.741	0.74		0.614	0.647	0.65		0.731	0.716	0.711		0.629	0.661	0.62		0.735	0.671	0.741333	0.637	0.719333	0.636667						0.00989949	0.00852447	0.00124722	0.0163095	0.00849837	0.0175942
930	0.716	0.742	0.742		0.666	0.681	0.665		0.74	0.744	0.744		0.611	0.646	0.646		0.727	0.714	0.707		0.627	0.632	0.617		0.733333	0.670667	0.742667	0.634333	0.716	0.625333						0.0122565	0.00731817	0.00188562	0.0164992	0.00828654	0.0062361
935	0.716	0.739	0.739		0.664	0.682	0.663		0.74	0.737	0.738		0.61	0.644	0.642		0.725	0.71	0.707		0.625	0.624	0.616		0.731333	0.669667	0.738333	0.632	0.714	0.621667						0.0108423	0.00873053	0.00124722	0.0155778	0.00787401	0.00402768
940	0.715	0.739	0.736		0.664	0.682	0.664		0.738	0.737	0.735		0.611	0.646	0.647		0.724	0.707	0.701		0.621	0.619	0.62		0.73	0.67	0.736667	0.634667	0.710667	0.62						0.0106771	0.00848528	0.00124722	0.0167398	0.00974109	0.000816497
945	0.711	0.735	0.736		0.66	0.679	0.662		0.736	0.733	0.734		0.61	0.644	0.643		0.721	0.705	0.696		0.62	0.609	0.614		0.727333	0.667	0.734333	0.632333	0.707333	0.614333						0.0115566	0.00852447	0.00124722	0.0157973	0.0103387	0.00449691
950	0.71	0.739	0.744		0.658	0.678	0.659		0.736	0.732	0.733		0.608	0.642	0.639		0.719	0.701	0.695		0.619	0.615	0.606		0.731	0.665	0.733667	0.629667	0.705	0.613333						0.0149889	0.00920145	0.00169967	0.0153695	0.010198	0.0054365
955	0.708	0.732	0.737		0.658	0.678	0.658		0.733	0.732	0.732		0.608	0.641	0.638		0.717	0.699	0.692		0.617	0.606	0.608		0.725667	0.664667	0.732333	0.629	0.702667	0.610333						0.0126579	0.00942809	0.000471405	0.0148997	0.0105304	0.00478423
960	0.704	0.728	0.733		0.655	0.677	0.659		0.731	0.726	0.727		0.607	0.639	0.638		0.714	0.694	0.69		0.614	0.597	0.605		0.721667	0.663667	0.728	0.628	0.699333	0.605333						0.0126579	0.00956847	0.00216025	0.0148549	0.0104987	0.00694422
965	0.704	0.726	0.732		0.655	0.676	0.658		0.73	0.725	0.727		0.609	0.639	0.642		0.712	0.691	0.687		0.611	0.593	0.602		0.720667	0.663	0.727333	0.63	0.696667	0.602						0.012037	0.00927362	0.0020548	0.0148997	0.0109646	0.00734847
970	0.704	0.727	0.729		0.657	0.676	0.656		0.727	0.721	0.726		0.607	0.637	0.638		0.709	0.688	0.684		0.609	0.611	0.599		0.72	0.663	0.724667	0.627333	0.693667	0.606333						0.0113431	0.00920145	0.00262467	0.0143836	0.0109646	0.00524934
975	0.7	0.73	0.731		0.655	0.673	0.657		0.727	0.722	0.725		0.606	0.636	0.638		0.71	0.685	0.68		0.606	0.594	0.6		0.720333	0.661667	0.724667	0.626667	0.691667	0.6						0.0143836	0.00805536	0.0020548	0.0146363	0.0131233	0.00489898
980	0.699	0.727	0.732		0.652	0.672	0.654		0.725	0.72	0.724		0.604	0.637	0.639		0.706	0.682	0.677		0.601	0.593	0.601		0.719333	0.659333	0.723	0.626667	0.688333	0.598333						0.014522	0.00899383	0.00216025	0.0160485	0.0126579	0.00377124
985	0.699	0.72	0.728		0.65	0.672	0.654		0.725	0.715	0.718		0.603	0.635	0.634		0.702	0.678	0.673		0.598	0.585	0.594		0.715667	0.658667	0.719333	0.624	0.684333	0.592333						0.0122293	0.00956847	0.00418994	0.0148549	0.0126579	0.0054365
990	0.696	0.72	0.729		0.652	0.67	0.653		0.721	0.715	0.719		0.603	0.634	0.636		0.701	0.676	0.672		0.597	0.594	0.596		0.715	0.658333	0.718333	0.624333	0.683	0.595667						0.0139284	0.00825967	0.00249444	0.015107	0.0128323	0.00124722
995	0.693	0.719	0.726		0.649	0.67	0.652		0.722	0.714	0.719		0.604	0.633	0.634		0.699	0.672	0.669		0.598	0.594	0.593		0.712667	0.657	0.718333	0.623667	0.68	0.595						0.014197	0.00927362	0.00329983	0.0139124	0.0134907	0.00216025
1000	0.691	0.716	0.722		0.648	0.671	0.649		0.719	0.71	0.724		0.601	0.629	0.634		0.696	0.668	0.665		0.597	0.604	0.587		0.709667	0.656	0.717667	0.621333	0.676333	0.596						0.0134247	0.0106145	0.00579272	0.014522	0.0139603	0.00697615
1005	0.691	0.715	0.723		0.649	0.669	0.65		0.719	0.71	0.716		0.601	0.629	0.631		0.694	0.665	0.663		0.588	0.588	0.592		0.709667	0.656	0.715	0.620333	0.674	0.589333						0.0135974	0.00920145	0.00374166	0.0136951	0.0141657	0.00188562
1010	0.688	0.714	0.719		0.647	0.672	0.65		0.718	0.706	0.711		0.599	0.629	0.631		0.692	0.661	0.659		0.585	0.58	0.587		0.707	0.656333	0.711667	0.619667	0.670667	0.584						0.0135892	0.0111455	0.00492161	0.0146363	0.015107	0.00294392
1015	0.686	0.713	0.716		0.653	0.671	0.648		0.716	0.705	0.715		0.6	0.627	0.63		0.691	0.658	0.657		0.583	0.572	0.58		0.705	0.657333	0.712	0.619	0.668667	0.578333						0.0134907	0.00987702	0.00496655	0.0134907	0.0157973	0.0046428
1020	0.686	0.712	0.719		0.648	0.667	0.652		0.719	0.705	0.713		0.597	0.626	0.634		0.689	0.653	0.654		0.58	0.575	0.576		0.705667	0.655667	0.712333	0.619	0.665333	0.577						0.014197	0.00817856	0.00573488	0.0158955	0.0167398	0.00216025
1025	0.683	0.714	0.713		0.645	0.669	0.648		0.717	0.703	0.71		0.597	0.625	0.63		0.688	0.65	0.652		0.576	0.581	0.575		0.703333	0.654	0.71	0.617333	0.663333	0.577333						0.0143836	0.0106771	0.00571548	0.014522	0.0174611	0.00262467
1030	0.681	0.715	0.717		0.641	0.666	0.646		0.714	0.702	0.706		0.597	0.623	0.627		0.686	0.648	0.649		0.573	0.575	0.585		0.704333	0.651	0.707333	0.615667	0.661	0.577667						0.0165193	0.0108012	0.00498888	0.0133	0.0176824	0.00524934
1035	0.677	0.711	0.71		0.642	0.663	0.645		0.711	0.7	0.707		0.596	0.621	0.626		0.683	0.643	0.645		0.576	0.566	0.57		0.699333	0.65	0.706	0.614333	0.657	0.570667						0.0157973	0.00927362	0.00454606	0.0131233	0.0184029	0.00410961
1040	0.677	0.708	0.709		0.64	0.663	0.645		0.712	0.698	0.703		0.592	0.62	0.625		0.68	0.64	0.644		0.568	0.571	0.571		0.698	0.649333	0.704333	0.612333	0.654667	0.57						0.0148549	0.00987702	0.00579272	0.014522	0.0179877	0.00141421
1045	0.674	0.707	0.708		0.636	0.662	0.643		0.708	0.697	0.709		0.59	0.619	0.628		0.679	0.637	0.643		0.568	0.558	0.564		0.696333	0.647	0.704667	0.612333	0.653	0.563333						0.0157973	0.0109848	0.0054365	0.0162138	0.0185472	0.00410961
1050	0.675	0.706	0.721		0.633	0.661	0.643		0.709	0.696	0.703		0.591	0.618	0.619		0.677	0.632	0.638		0.561	0.556	0.568		0.700667	0.645667	0.702667	0.609333	0.649	0.561667						0.0191543	0.0115854	0.00531246	0.0129701	0.0199499	0.00492161
1055	0.673	0.705	0.706		0.625	0.661	0.644		0.708	0.693	0.699		0.59	0.615	0.62		0.674	0.629	0.632		0.558	0.553	0.562		0.694667	0.643333	0.7	0.608333	0.645	0.557667						0.0153261	0.0147045	0.00616441	0.0131233	0.0205426	0.00368179
1060	0.671	0.706	0.708		0.628	0.657	0.641		0.704	0.692	0.698		0.586	0.613	0.62		0.672	0.624	0.63		0.555	0.553	0.559		0.695	0.642	0.698	0.606333	0.642	0.555667						0.0169902	0.0118603	0.00489898	0.0146591	0.0213542	0.00249444
1065	0.67	0.704	0.711		0.626	0.657	0.641		0.703	0.691	0.694		0.586	0.611	0.616		0.67	0.622	0.625		0.552	0.555	0.569		0.695	0.641333	0.696	0.604333	0.639	0.558667						0.0179072	0.0126579	0.00509902	0.0131233	0.0219545	0.0074087
1070	0.67	0.703	0.708		0.624	0.657	0.639		0.701	0.691	0.69		0.583	0.609	0.619		0.667	0.618	0.621		0.55	0.575	0.564		0.693667	0.64	0.694	0.603667	0.635333	0.563						0.0168589	0.0134907	0.00496655	0.0151731	0.0224252	0.0102307
1075	0.667	0.704	0.707		0.622	0.652	0.636		0.702	0.69	0.692		0.582	0.607	0.613		0.665	0.615	0.618		0.548	0.544	0.553		0.692667	0.636667	0.694667	0.600667	0.632667	0.548333						0.0181904	0.0122565	0.00524934	0.0134247	0.0228959	0.00368179
1080	0.665	0.701	0.702		0.619	0.651	0.636		0.699	0.686	0.687		0.579	0.606	0.613		0.662	0.611	0.616		0.546	0.542	0.549		0.689333	0.635333	0.690667	0.599333	0.629667	0.545667						0.0172111	0.0130724	0.00590668	0.0146591	0.0229541	0.00286744
1085	0.664	0.702	0.702		0.621	0.65	0.633		0.701	0.686	0.687		0.579	0.606	0.612		0.659	0.607	0.611		0.541	0.556	0.547		0.689333	0.634667	0.691333	0.599	0.625667	0.548						0.0179134	0.0118977	0.00684755	0.0143527	0.0236267	0.00616441
1090	0.662	0.701	0.702		0.622	0.648	0.631		0.697	0.684	0.686		0.577	0.605	0.609		0.658	0.603	0.61		0.539	0.539	0.545		0.688333	0.633667	0.689	0.597	0.623667	0.541						0.018625	0.0107806	0.00571548	0.0142361	0.0244449	0.00282843
1095	0.66	0.7	0.704		0.62	0.647	0.63		0.701	0.682	0.685		0.575	0.602	0.607		0.655	0.599	0.606		0.535	0.536	0.542		0.688	0.632333	0.689333	0.594667	0.62	0.537667						0.0198662	0.0111455	0.00834	0.0140554	0.0249132	0.00309121
1100	0.659	0.7	0.698		0.617	0.643	0.631		0.701	0.683	0.684		0.575	0.602	0.606		0.653	0.596	0.604		0.532	0.536	0.544		0.685667	0.630333	0.689333	0.594333	0.617667	0.537333						0.0188739	0.0106249	0.00825967	0.0137679	0.025197	0.00498888
1105	0.658	0.698	0.698		0.616	0.642	0.629		0.699	0.682	0.684		0.572	0.599	0.605		0.652	0.592	0.601		0.531	0.545	0.542		0.684667	0.629	0.688333	0.592	0.615	0.539333						0.0188562	0.0106145	0.00758654	0.0143527	0.0264197	0.00601849
1110	0.656	0.698	0.696		0.614	0.64	0.63		0.697	0.68	0.68		0.573	0.598	0.602		0.65	0.587	0.599		0.533	0.539	0.533		0.683333	0.628	0.685667	0.591	0.612	0.535						0.0193448	0.0107083	0.00801388	0.0128323	0.027313	0.00282843
1115	0.654	0.696	0.695		0.611	0.641	0.628		0.697	0.678	0.68		0.57	0.596	0.602		0.647	0.584	0.596		0.526	0.528	0.529		0.681667	0.626667	0.685	0.589333	0.609	0.527667						0.0195675	0.0122837	0.00852447	0.0138884	0.027313	0.00124722
1120	0.653	0.697	0.693		0.613	0.637	0.625		0.698	0.676	0.677		0.568	0.593	0.601		0.644	0.58	0.592		0.524	0.527	0.531		0.681	0.625	0.683667	0.587333	0.605333	0.527333						0.0198662	0.00979796	0.0101434	0.0140554	0.0277769	0.00286744
1125	0.651	0.696	0.697		0.61	0.636	0.626		0.698	0.677	0.675		0.567	0.593	0.601		0.643	0.576	0.589		0.521	0.527	0.528		0.681333	0.624	0.683333	0.587	0.602667	0.525333						0.0214528	0.0107083	0.010403	0.0145144	0.0290096	0.00309121
1130	0.65	0.696	0.694		0.607	0.636	0.625		0.698	0.674	0.675		0.566	0.59	0.598		0.639	0.576	0.588		0.519	0.548	0.525		0.68	0.622667	0.682333	0.584667	0.601	0.530667						0.0212289	0.0119536	0.0110855	0.0135974	0.027313	0.0124989
1135	0.647	0.693	0.693		0.605	0.635	0.624		0.693	0.675	0.673		0.566	0.589	0.599		0.639	0.648	0.584		0.514	0.523	0.518		0.677667	0.621333	0.680333	0.584667	0.623667	0.518333						0.0216846	0.0123918	0.00899383	0.0138163	0.0282882	0.00368179
1140	0.647	0.694	0.694		0.601	0.63	0.623		0.693	0.674	0.673		0.564	0.587	0.596		0.635	0.567	0.581		0.517	0.525	0.517		0.678333	0.618	0.68	0.582333	0.594333	0.519667						0.022156	0.0123558	0.00920145	0.0134743	0.0293182	0.00377124
1145	0.644	0.693	0.693		0.599	0.629	0.621		0.691	0.672	0.671		0.563	0.586	0.594		0.632	0.563	0.578		0.517	0.53	0.514		0.676667	0.616333	0.678	0.581	0.591	0.520333						0.0230988	0.0126842	0.00920145	0.0131403	0.0296311	0.00694422
1150	0.643	0.693	0.691		0.597	0.628	0.618		0.691	0.673	0.67		0.559	0.584	0.593		0.631	0.56	0.577		0.508	0.533	0.516		0.675667	0.614333	0.678	0.578667	0.589333	0.519						0.0231132	0.0129185	0.00927362	0.0143836	0.0302692	0.0104243
1155	0.642	0.693	0.691		0.596	0.627	0.616		0.689	0.67	0.669		0.559	0.583	0.59		0.627	0.556	0.574		0.509	0.534	0.51		0.675333	0.613	0.676	0.577333	0.585667	0.517667						0.0235844	0.0128323	0.00920145	0.0132749	0.0301367	0.0115566
1160	0.641	0.692	0.69		0.596	0.624	0.619		0.687	0.667	0.668		0.559	0.581	0.59		0.625	0.554	0.572		0.504	0.519	0.506		0.674333	0.613	0.674	0.576667	0.583667	0.509667						0.0235844	0.0121929	0.00920145	0.0130213	0.0301367	0.00664998
1165	0.639	0.69	0.689		0.592	0.622	0.615		0.685	0.667	0.667		0.557	0.579	0.589		0.622	0.551	0.571		0.501	0.524	0.506		0.672667	0.609667	0.673	0.575	0.581333	0.510333						0.0238094	0.0128149	0.00848528	0.0133666	0.0298924	0.00987702
1170	0.639	0.69	0.689		0.593	0.62	0.613		0.685	0.667	0.665		0.556	0.579	0.586		0.62	0.548	0.569		0.501	0.523	0.501		0.672667	0.608667	0.672333	0.573667	0.579	0.508333						0.0238094	0.0114407	0.00899383	0.0128149	0.0302324	0.0103709
1175	0.637	0.692	0.691		0.593	0.618	0.612		0.684	0.668	0.666		0.554	0.578	0.587		0.617	0.546	0.568		0.497	0.509	0.498		0.673333	0.607667	0.672667	0.573	0.577	0.501333						0.0256948	0.0106562	0.00805536	0.0139284	0.029676	0.0054365
1180	0.636	0.689	0.69		0.59	0.618	0.611		0.683	0.665	0.663		0.552	0.575	0.585		0.618	0.543	0.565		0.493	0.508	0.498		0.671667	0.606333	0.670333	0.570667	0.575333	0.499667						0.0252234	0.0118977	0.00899383	0.0138163	0.0314784	0.0062361
1185	0.635	0.69	0.689		0.588	0.615	0.609		0.679	0.665	0.664		0.551	0.574	0.583		0.613	0.538	0.567		0.492	0.506	0.498		0.671333	0.604	0.669333	0.569333	0.572667	0.498667						0.0256948	0.0115758	0.00684755	0.0134743	0.0308797	0.00573488
1190	0.632	0.688	0.687		0.586	0.616	0.61		0.68	0.664	0.663		0.55	0.572	0.582		0.611	0.539	0.563		0.493	0.512	0.498		0.669	0.604	0.669	0.568	0.571	0.501						0.0261661	0.0129615	0.00778888	0.0133666	0.0299333	0.00804156
1195	0.631	0.688	0.686		0.585	0.612	0.607		0.68	0.663	0.661		0.547	0.57	0.58		0.608	0.531	0.559		0.492	0.505	0.491		0.668333	0.601333	0.668	0.565667	0.566	0.496						0.0264113	0.0117284	0.00852447	0.0138163	0.0318224	0.00637704
1200	0.627	0.688	0.688		0.582	0.612	0.604		0.679	0.664	0.662		0.545	0.568	0.581		0.607	0.535	0.569		0.486	0.511	0.492		0.667667	0.599333	0.668333	0.564667	0.570333	0.496333						0.0287557	0.0126842	0.00758654	0.0148847	0.029409	0.0106562
1205	0.629	0.688	0.686		0.582	0.61	0.604		0.678	0.664	0.66		0.545	0.567	0.579		0.605	0.528	0.577		0.483	0.5	0.489		0.667667	0.598667	0.667333	0.563667	0.57	0.490667						0.0273537	0.012037	0.00771722	0.0140791	0.0318224	0.00703957
1210	0.628	0.687	0.686		0.582	0.606	0.601		0.675	0.661	0.661		0.544	0.566	0.577		0.604	0.528	0.556		0.49	0.504	0.488		0.667	0.596333	0.665667	0.562333	0.562667	0.494						0.0275802	0.0103387	0.00659966	0.0137194	0.0313829	0.00711805
1215	0.627	0.687	0.686		0.581	0.605	0.602		0.675	0.66	0.66		0.54	0.566	0.574		0.6	0.522	0.553		0.481	0.498	0.485		0.666667	0.596	0.665	0.56	0.558333	0.488						0.0280515	0.0106771	0.00707107	0.0145144	0.0320659	0.00725718
1220	0.626	0.688	0.686		0.579	0.604	0.6		0.674	0.66	0.661		0.538	0.564	0.573		0.598	0.524	0.552		0.48	0.507	0.487		0.666667	0.594333	0.665	0.558333	0.558	0.491333						0.0287673	0.0109646	0.00637704	0.0148399	0.0305068	0.0114407
1225	0.625	0.687	0.684		0.577	0.602	0.597		0.673	0.66	0.66		0.537	0.562	0.571		0.597	0.545	0.552		0.477	0.507	0.482		0.665333	0.592	0.664333	0.556667	0.564667	0.488667						0.0285463	0.0108012	0.00612826	0.0143836	0.023041	0.0131233
1230	0.623	0.686	0.682		0.574	0.603	0.6		0.671	0.659	0.658		0.535	0.562	0.57		0.595	0.515	0.548		0.48	0.495	0.48		0.663667	0.592333	0.662667	0.555667	0.552667	0.485						0.028802	0.0130213	0.00590668	0.0149741	0.0328261	0.00707107
1235	0.621	0.685	0.684		0.574	0.598	0.598		0.669	0.657	0.657		0.534	0.559	0.569		0.592	0.515	0.547		0.474	0.495	0.478		0.663333	0.59	0.661	0.554	0.551333	0.482333						0.029937	0.0113137	0.00565685	0.0147196	0.0315841	0.00910433
1240	0.62	0.686	0.683		0.572	0.597	0.595		0.67	0.658	0.657		0.533	0.558	0.567		0.591	0.511	0.547		0.477	0.493	0.475		0.663	0.588	0.661667	0.552667	0.549667	0.481667						0.0304302	0.0113431	0.00590668	0.0143836	0.0327143	0.00805536
1245	0.619	0.684	0.683		0.569	0.594	0.598		0.668	0.658	0.656		0.53	0.556	0.568		0.588	0.512	0.544		0.482	0.498	0.476		0.662	0.587	0.660667	0.551333	0.548	0.485333						0.0304083	0.0128323	0.00524934	0.0158605	0.0311555	0.00928559
1250	0.618	0.684	0.68		0.568	0.593	0.594		0.667	0.656	0.656		0.529	0.554	0.565		0.586	0.509	0.543		0.471	0.495	0.476		0.660667	0.585	0.659667	0.549333	0.546	0.480667						0.0302141	0.0120277	0.00518545	0.0150628	0.0315066	0.0103387
1255	0.616	0.684	0.68		0.566	0.591	0.594		0.667	0.655	0.657		0.527	0.553	0.564		0.583	0.517	0.542		0.482	0.49	0.471		0.66	0.583667	0.659667	0.548	0.547333	0.481						0.0311555	0.0125521	0.00524934	0.0155134	0.027207	0.00778888
1260	0.616	0.684	0.678		0.565	0.591	0.593		0.665	0.655	0.656		0.526	0.552	0.564		0.581	0.505	0.543		0.471	0.49	0.467		0.659333	0.583	0.658667	0.547333	0.543	0.476						0.030739	0.0127541	0.00449691	0.0158605	0.0310269	0.0100333
1265	0.615	0.683	0.68		0.564	0.588	0.588		0.663	0.654	0.653		0.526	0.551	0.562		0.579	0.502	0.54		0.471	0.488	0.468		0.659333	0.58	0.656667	0.546333	0.540333	0.475667						0.0313723	0.0113137	0.00449691	0.0150628	0.031436	0.00880656
1270	0.615	0.682	0.679		0.563	0.585	0.588		0.662	0.653	0.652		0.526	0.549	0.561		0.578	0.507	0.542		0.471	0.498	0.469		0.658667	0.578667	0.655667	0.545333	0.542333	0.479333						0.0309013	0.0111455	0.00449691	0.014522	0.0289866	0.0132246
1275	0.613	0.681	0.677		0.561	0.584	0.587		0.662	0.651	0.652		0.524	0.548	0.562		0.577	0.499	0.54		0.467	0.486	0.465		0.657	0.577333	0.655	0.544667	0.538667	0.472667						0.0311555	0.0116142	0.00496655	0.0156915	0.0318573	0.00946338
1280	0.611	0.681	0.677		0.56	0.583	0.586		0.66	0.653	0.651		0.524	0.547	0.561		0.574	0.499	0.533		0.469	0.494	0.46		0.656333	0.576333	0.654667	0.544	0.535333	0.474333						0.0320971	0.0116142	0.00385861	0.0152534	0.030663	0.0143836
1285	0.61	0.684	0.676		0.557	0.581	0.583		0.661	0.651	0.651		0.521	0.545	0.557		0.571	0.496	0.531		0.465	0.484	0.459		0.656667	0.573667	0.654333	0.541	0.532667	0.469333						0.0331595	0.0118134	0.00471405	0.0149666	0.0306413	0.0106562
1290	0.608	0.681	0.677		0.558	0.58	0.581		0.658	0.651	0.649		0.519	0.545	0.556		0.571	0.495	0.53		0.466	0.484	0.458		0.655333	0.573	0.652667	0.54	0.532	0.469333						0.0335095	0.0106145	0.00385861	0.0155134	0.0310591	0.010873
1295	0.607	0.679	0.676		0.555	0.579	0.58		0.658	0.65	0.649		0.519	0.544	0.555		0.569	0.504	0.53		0.463	0.484	0.457		0.654	0.571333	0.652333	0.539333	0.534333	0.468						0.0332566	0.0115566	0.00402768	0.0150628	0.0267125	0.0115758
1300	0.607	0.679	0.673		0.557	0.576	0.579		0.655	0.648	0.648		0.517	0.543	0.555		0.567	0.495	0.528		0.467	0.488	0.456		0.653	0.570667	0.650333	0.538333	0.53	0.470333						0.032619	0.00974109	0.00329983	0.0158605	0.0294279	0.0132749
1305	0.607	0.678	0.674		0.555	0.573	0.578		0.655	0.648	0.649		0.515	0.541	0.553		0.566	0.489	0.529		0.466	0.482	0.454		0.653	0.568667	0.650667	0.536333	0.528	0.467333						0.0325679	0.00987702	0.00309121	0.0158605	0.0314431	0.0114698
1310	0.604	0.677	0.673		0.553	0.573	0.575		0.653	0.649	0.648		0.513	0.541	0.55		0.564	0.487	0.535		0.462	0.494	0.452		0.651333	0.567	0.65	0.534667	0.528667	0.469333						0.0335095	0.00993311	0.00216025	0.0157551	0.0317525	0.0179134
1315	0.603	0.679	0.671		0.551	0.57	0.573		0.652	0.648	0.647		0.512	0.539	0.548		0.563	0.494	0.527		0.465	0.483	0.452		0.651	0.564667	0.649	0.533	0.528	0.466667						0.0340979	0.00974109	0.00216025	0.0152971	0.028178	0.0127105
1320	0.601	0.675	0.67		0.549	0.569	0.572		0.652	0.649	0.646		0.51	0.538	0.547		0.561	0.486	0.534		0.46	0.482	0.449		0.648667	0.563333	0.649	0.531667	0.527	0.463667						0.0337672	0.0102089	0.00244949	0.0157551	0.0310161	0.0137194
1325	0.603	0.676	0.67		0.548	0.568	0.568		0.651	0.648	0.647		0.509	0.536	0.547		0.56	0.487	0.525		0.459	0.477	0.45		0.649667	0.561333	0.648667	0.530667	0.524	0.462						0.0330891	0.00942809	0.00169967	0.0159652	0.0298105	0.011225

## Sheet: avg & stdev
						Mg	Mg	mg						WT	1445_1	1386_1	Mg wt	mg 1445 1	mg 1386 1
		Time	WT	1445_1	1386_1	Mg wt	mg 1445 1	mg 1386 1						sd	sd	sd	sd	sd	sd
		0
		5
		10
		15
		20
		25
		30			0.015											0.00163299
		35			0.0166667											0.00169967
		40			0.02											0.00216025
		45	0.0146667	0.0166667	0.024			0.015						0.00169967	0.00169967	0.00282843			0.00244949
		50	0.0176667	0.019	0.0276667			0.0163333						0.00262467	0.00244949	0.00329983			0.0020548
		55	0.0203333	0.023	0.0326667			0.0193333						0.00249444	0.00244949	0.00339935			0.00339935
		60	0.025	0.027	0.0373333		0.0146667	0.0213333						0.00294392	0.00294392	0.00329983		0.00385861	0.00262467
		65	0.0303333	0.033	0.045	0.016	0.017	0.025						0.00309121	0.00294392	0.00432049	0.000816497	0.00432049	0.00294392
		70	0.0373333	0.0403333	0.0533333	0.019	0.02	0.0266667						0.00385861	0.00385861	0.00478423	0.000816497	0.00496655	0.00124722
		75	0.0466667	0.0493333	0.0623333	0.0226667	0.024	0.0333333						0.00402768	0.00377124	0.0054365	0.00124722	0.00496655	0.0020548
		80	0.0573333	0.0596667	0.069	0.0276667	0.0276667	0.0393333						0.00449691	0.00402768	0.00355903	0.00124722	0.00590668	0.00124722
		85	0.072	0.0736667	0.0813333	0.034	0.034	0.047						0.00496655	0.00478423	0.00410961	0.00163299	0.00637704	0.000816497
		90	0.0903333	0.0903333	0.097	0.043	0.0416667	0.0573333						0.00601849	0.0046428	0.00374166	0.00244949	0.00731817	0.00124722
		95	0.111	0.11	0.114333	0.0536667	0.051	0.068						0.00725718	0.00571548	0.00449691	0.00286744	0.00778888	0.00163299
		100	0.132667	0.129333	0.133667	0.0676667	0.0623333	0.081						0.00910433	0.00555778	0.00612826	0.00368179	0.00825967	0.000816497
		105	0.155667	0.149	0.152	0.0866667	0.077	0.095						0.00928559	0.00565685	0.00535413	0.00410961	0.00778888	0.00216025
		110	0.180667	0.173	0.175	0.109333	0.095	0.111667						0.00987702	0.00496655	0.00637704	0.00498888	0.00711805	0.00286744
		115	0.203667	0.195	0.195333	0.130333	0.112667	0.129						0.0106562	0.00509902	0.00659966	0.00579272	0.00664998	0.00374166
		120	0.237	0.226667	0.222333	0.155333	0.137	0.155667						0.00979796	0.00410961	0.00524934	0.00713364	0.00637704	0.0046428
		125	0.274	0.264	0.256333	0.203	0.181667	0.194333						0.00898146	0.00355903	0.0054365	0.0094163	0.00449691	0.00492161
		130	0.309333	0.297667	0.291667	0.253333	0.229667	0.232333						0.00659966	0.00309121	0.00579272	0.00873053	0.00249444	0.00498888
		135	0.341	0.330333	0.319333	0.294	0.270667	0.262667						0.00509902	0.0054365	0.00758654	0.00653197	0.00169967	0.00524934
		140	0.356	0.343667	0.326333	0.310667	0.292	0.287333						0.00637704	0.00169967	0.00573488	0.00531246	0.00216025	0.00555778
		145	0.368667	0.353667	0.341667	0.321667	0.305	0.304						0.00471405	0.00169967	0.00492161	0.00573488	0.00216025	0.00668331
		150	0.385333	0.367333	0.361333	0.337667	0.324	0.326333						0.00329983	0.00169967	0.00418994	0.0062361	0.00141421	0.00771722
		155	0.405	0.387	0.383667	0.359333	0.346667	0.350333						0.00374166	0.00216025	0.00385861	0.00659966	0.00188562	0.00873053
		160	0.423333	0.406667	0.405	0.380333	0.368667	0.371667						0.00385861	0.00124722	0.00326599	0.00654896	0.00262467	0.010274
		165	0.438333	0.425	0.424667	0.399	0.389	0.389667						0.00329983	0.00216025	0.00329983	0.00804156	0.00216025	0.010274
		170	0.453	0.441333	0.442	0.417	0.406	0.407						0.00355903	0.00309121	0.00355903	0.00787401	0.00294392	0.00989949
		175	0.468667	0.456	0.459333	0.432	0.421667	0.423						0.00339935	0.00374166	0.00339935	0.00648074	0.00169967	0.010198
		180	0.485	0.471667	0.476333	0.447333	0.436	0.437333						0.00424264	0.00402768	0.00339935	0.00679869	0.00244949	0.00910433
		185	0.502333	0.487333	0.492667	0.463333	0.45	0.450667						0.00377124	0.00410961	0.00385861	0.00492161	0.00294392	0.00731817
		190	0.518667	0.504	0.509	0.478667	0.464333	0.464333						0.00478423	0.00408248	0.00454606	0.00659966	0.00309121	0.00612826
		195	0.536	0.519	0.525333	0.495	0.479333	0.478						0.00424264	0.00432049	0.00418994	0.00616441	0.00368179	0.00588784
		200	0.551667	0.536667	0.540333	0.509	0.495333	0.494						0.00478423	0.00410961	0.00368179	0.00697615	0.00286744	0.00496655
		205	0.567667	0.55	0.556667	0.525667	0.509333	0.508333						0.0063421	0.00432049	0.00368179	0.0074087	0.00339935	0.0063421
		210	0.580667	0.564333	0.571667	0.538333	0.522333	0.523						0.00618241	0.00471405	0.00368179	0.00736357	0.00329983	0.00648074
		215	0.594667	0.578	0.587	0.552	0.535333	0.534667						0.00618241	0.00424264	0.00294392	0.00748331	0.00402768	0.00679869
		220	0.608333	0.591333	0.600333	0.565	0.547667	0.559333						0.00601849	0.00402768	0.00329983	0.00725718	0.00249444	0.020854
		225	0.620667	0.604667	0.613333	0.574667	0.556	0.559333						0.0054365	0.00385861	0.00235702	0.00684755	0.00355903	0.00784573
		230	0.63	0.616667	0.626667	0.583	0.566667	0.568333						0.00571548	0.00385861	0.00262467	0.00778888	0.00524934	0.0122293
		235	0.639667	0.628667	0.638	0.594	0.576333	0.583667						0.0054365	0.00449691	0.00355903	0.00711805	0.00402768	0.0172498
		240	0.649667	0.637	0.648667	0.604333	0.587333	0.59						0.00402768	0.00408248	0.00418994	0.00590668	0.00478423	0.0123558
		245	0.66	0.647333	0.658667	0.613667	0.597667	0.602						0.00294392	0.00368179	0.00262467	0.00618241	0.00385861	0.0125698
		250	0.669333	0.658	0.668333	0.624	0.607	0.613667						0.00249444	0.00408248	0.0020548	0.00637704	0.00355903	0.0105304
		255	0.68	0.668333	0.679	0.633333	0.614667	0.625						0.00244949	0.00286744	0.00244949	0.00664998	0.00124722	0.011431
		260	0.688333	0.676667	0.689667	0.64	0.626667	0.648333						0.00309121	0.0063421	0.00249444	0.00778888	0.00188562	0.0237954
		265	0.696333	0.688	0.698333	0.656333	0.635667	0.645667						0.00329983	0.00294392	0.00262467	0.0143836	0.00124722	0.0111455
		270	0.704667	0.698333	0.707	0.659	0.643	0.658						0.00262467	0.00262467	0.00374166	0.00707107	0.000816497	0.010198
		275	0.711667	0.706	0.717667	0.665	0.650667	0.657667						0.00262467	0.00216025	0.00329983	0.00565685	0.00309121	0.00817856
		280	0.719667	0.714	0.727333	0.675667	0.657333	0.669667						0.00339935	0.00294392	0.00339935	0.0110855	0.00339935	0.0158395
		285	0.727333	0.724333	0.737	0.677333	0.665667	0.678						0.00286744	0.00368179	0.00374166	0.00659966	0.00309121	0.00920145
		290	0.737	0.733667	0.746667	0.683	0.676	0.688						0.00326599	0.0046428	0.00410961	0.00637704	0.00496655	0.0108012
		295	0.747	0.744	0.754667	0.689	0.68	0.687667						0.00244949	0.00374166	0.00385861	0.00707107	0.00216025	0.0117284
		300	0.754667	0.753333	0.763	0.696667	0.688	0.697333						0.00329983	0.00531246	0.00454606	0.00754247	0.00141421	0.0074087
		305	0.763667	0.760667	0.771667	0.703	0.695667	0.703333						0.00329983	0.00612826	0.00385861	0.00848528	0.00449691	0.00805536
		310	0.771667	0.770333	0.779667	0.714	0.700667	0.712333						0.00492161	0.00531246	0.0046428	0.00920145	0.000471405	0.0074087
		315	0.779333	0.777667	0.785667	0.719	0.708	0.723						0.00418994	0.00286744	0.00377124	0.00848528	0.000816497	0.00989949
		320	0.785	0.783	0.791667	0.724667	0.712	0.723333						0.00509902	0.00374166	0.0046428	0.00910433	0.00163299	0.00531246
		325	0.79	0.787667	0.798333	0.729333	0.718667	0.725667						0.00424264	0.00286744	0.00339935	0.0102089	0.00124722	0.00590668
		330	0.797333	0.795	0.805667	0.735667	0.723667	0.729667						0.00684755	0.00294392	0.00449691	0.00910433	0.00124722	0.0062361
		335	0.802667	0.800667	0.81	0.742333	0.728	0.747667						0.00524934	0.00169967	0.00355903	0.00805536	0.000816497	0.0126579
		340	0.807667	0.805333	0.815667	0.748333	0.734	0.742333						0.00679869	0.00329983	0.00385861	0.0074087	0.00216025	0.00286744
		345	0.812333	0.809333	0.819	0.752333	0.739	0.745667						0.00579272	0.00169967	0.00355903	0.00590668	0.000816497	0.00329983
		350	0.817667	0.814333	0.825	0.757667	0.745	0.765667						0.00817856	0.00329983	0.00355903	0.0054365	0.000816497	0.022291
		355	0.823	0.820333	0.83	0.762	0.75	0.758333						0.00616441	0.00249444	0.00294392	0.00571548	0.00326599	0.00410961
		360	0.824333	0.823667	0.834667	0.766667	0.755333	0.764333						0.0074087	0.00478423	0.00309121	0.00498888	0.00339935	0.00478423
		365	0.829667	0.826667	0.837	0.768333	0.757333	0.765333						0.00654896	0.00286744	0.00294392	0.00449691	0.00262467	0.00286744
		370	0.833667	0.832333	0.843667	0.774	0.762667	0.771333						0.00654896	0.00449691	0.00309121	0.00216025	0.00377124	0.00555778
		375	0.838333	0.837667	0.849333	0.781333	0.767	0.772667						0.00821922	0.00471405	0.00262467	0.0074087	0.00571548	0.00286744
		380	0.84	0.842333	0.856	0.782	0.770667	0.774						0.00697615	0.00590668	0.00294392	0.00408248	0.00518545	0.00216025
		385	0.845	0.846667	0.860333	0.785333	0.771667	0.783333						0.00668331	0.00471405	0.00262467	0.00309121	0.0046428	0.0054365
		390	0.848	0.857	0.867	0.789	0.776667	0.782333						0.00778888	0.0126754	0.00216025	0.00355903	0.00377124	0.00377124
		395	0.852333	0.855667	0.870667	0.792333	0.777667	0.789333						0.00758654	0.00478423	0.00309121	0.00385861	0.00377124	0.000942809
		400	0.853667	0.859	0.876667	0.796333	0.781	0.790333						0.0077603	0.00496655	0.00124722	0.00249444	0.00294392	0.0020548
		405	0.859333	0.863	0.879333	0.799333	0.784333	0.795						0.0074087	0.00432049	0.0020548	0.00249444	0.00339935	0.00424264
		410	0.862	0.867	0.887	0.806333	0.789333	0.796333						0.00828654	0.00637704	0.00163299	0.00449691	0.00402768	0.00286744
		415	0.867333	0.871	0.889333	0.806667	0.789667	0.804333						0.00805536	0.00588784	0.0020548	0.00188562	0.00418994	0.0046428
		420	0.87	0.875667	0.894	0.809333	0.792	0.804						0.0094163	0.00694422	0.00216025	0.00249444	0.00571548	0.00432049
		425	0.874667	0.878667	0.896333	0.811333	0.796	0.803667						0.00910433	0.00555778	0.00169967	0.00309121	0.00616441	0.00249444
		430	0.875667	0.881333	0.900667	0.815	0.799	0.806						0.00849837	0.00601849	0.0020548	0.00374166	0.00535413	0.00294392
		435	0.881333	0.884	0.903667	0.818	0.800667	0.814667						0.00895669	0.00489898	0.00188562	0.00294392	0.0063421	0.0143836
		440	0.883	0.886333	0.907	0.821333	0.804333	0.810333						0.00828654	0.00385861	0.000816497	0.00410961	0.0054365	0.00339935
		445	0.886667	0.888333	0.909	0.822667	0.804667	0.830333						0.00974109	0.00309121	0.00216025	0.00339935	0.00659966	0.0308797
		450	0.889	0.892	0.913333	0.827667	0.809333	0.814667						0.0094163	0.00509902	0.00249444	0.0063421	0.00821922	0.00309121
		455	0.892333	0.896	0.914667	0.829	0.810333	0.816667						0.00974109	0.00454606	0.00339935	0.00282843	0.00694422	0.00309121
		460	0.894333	0.897333	0.918667	0.83	0.813333	0.823333						0.00880656	0.00601849	0.00188562	0.00424264	0.0077603	0.0132246
		465	0.896667	0.902333	0.920667	0.833667	0.816	0.821667						0.00987702	0.00524934	0.00339935	0.00618241	0.00909212	0.00590668
		470	0.899667	0.903333	0.923	0.835333	0.818667	0.824						0.00987702	0.0046428	0.00141421	0.00518545	0.00784573	0.00454606
		475	0.904	0.907	0.925667	0.837667	0.820333	0.827667						0.00864099	0.00424264	0.00286744	0.00478423	0.00821922	0.00573488
		480	0.904667	0.908333	0.928	0.839667	0.822667	0.824						0.00928559	0.00573488	0.000816497	0.00471405	0.00821922	0.000816497
		485	0.909	0.911	0.931667	0.842667	0.824	0.832						0.00864099	0.00454606	0.00262467	0.00618241	0.00804156	0.00509902
		490	0.91	0.914	0.934333	0.843	0.825	0.827						0.0094163	0.00326599	0.00188562	0.00571548	0.00898146	0.000816497
		495	0.914	0.917333	0.935333	0.846333	0.827667	0.830667						0.0100333	0.00249444	0.00249444	0.00731817	0.00865384	0.00124722
		500	0.915333	0.918	0.938667	0.849	0.828333	0.834667						0.00974109	0.00282843	0.00124722	0.00648074	0.00917727	0.00329983
		505	0.919	0.920667	0.941667	0.848667	0.831667	0.841333						0.00920145	0.00286744	0.0020548	0.00758654	0.0102089	0.0063421
		510	0.921333	0.925	0.944667	0.851333	0.834	0.836667						0.00895669	0.00282843	0.00235702	0.00664998	0.00653197	0.00309121
		515	0.924667	0.927333	0.945333	0.854333	0.835667	0.843667						0.00928559	0.00188562	0.00169967	0.00805536	0.00873053	0.00339935
		520	0.924667	0.928667	0.949333	0.853	0.836667	0.842						0.00758654	0.00262467	0.00169967	0.00725718	0.00659966	0.00535413
		525	0.927667	0.931333	0.949667	0.855667	0.840333	0.855667						0.0117851	0.00169967	0.0020548	0.00758654	0.00731817	0.0129701
		530	0.930667	0.934	0.952667	0.857	0.837333	0.846667						0.00928559	0.00355903	0.000942809	0.00748331	0.00659966	0.00169967
		535	0.934	0.935667	0.953667	0.860667	0.842	0.860667						0.0104243	0.00410961	0.0020548	0.0102089	0.00535413	0.0158395
		540	0.935	0.936667	0.956667	0.859333	0.839667	0.848667						0.0108012	0.00262467	0.00286744	0.00654896	0.0020548	0.00449691
		545	0.938667	0.94	0.956333	0.859333	0.842667	0.863333						0.0110855	0.00355903	0.00188562	0.00654896	0.00385861	0.00834
		550	0.941	0.942	0.957667	0.860333	0.843	0.853667						0.0115758	0.00374166	0.00449691	0.00654896	0.00408248	0.0020548
		555	0.943	0.944	0.958667	0.861667	0.845333	0.865						0.012083	0.00535413	0.00286744	0.00736357	0.00418994	0.0127279
		560	0.942667	0.941667	0.962667	0.859	0.840333	0.860667						0.00834	0.00402768	0.00418994	0.00909212	0.00249444	0.0101434
		565	0.948	0.946333	0.960333	0.859333	0.844667	0.856						0.0094163	0.00659966	0.00329983	0.00736357	0.00478423	0.00424264
		570	0.949667	0.952	0.963333	0.858333	0.844333	0.866667						0.00899383	0.00424264	0.00169967	0.00703957	0.00418994	0.00873053
		575	0.955	0.951	0.964	0.859667	0.845333	0.881						0.00860233	0.00509902	0.00535413	0.00903081	0.00573488	0.0332966
		580	0.950667	0.948	0.965333	0.853667	0.84	0.856						0.00899383	0.00588784	0.00492161	0.00817856	0.00804156	0.00244949
		585	0.955333	0.954	0.964	0.854333	0.838667	0.862667						0.0110252	0.00565685	0.00216025	0.0122837	0.00471405	0.0054365
		590	0.954333	0.951	0.963333	0.855667	0.833667	0.857667						0.00903081	0.00588784	0.00385861	0.0168193	0.0110855	0.00418994
		595	0.957667	0.953	0.963	0.849333	0.827	0.856667						0.0118977	0.00648074	0.00294392	0.014522	0.00979796	0.00262467
		600	0.954667	0.949	0.963333	0.841667	0.821667	0.858333						0.00997775	0.00374166	0.0046428	0.0139124	0.00997775	0.00518545
		605	0.956333	0.948667	0.964667	0.836333	0.816667	0.860667						0.0114407	0.00555778	0.00124722	0.0123648	0.0106249	0.00903081
		610	0.952333	0.945	0.960333	0.830667	0.812667	0.865667						0.0100775	0.00787401	0.00385861	0.0139603	0.0103387	0.022306
		615	0.952667	0.945	0.959	0.825333	0.808667	0.853						0.0103387	0.00828654	0.00244949	0.0109646	0.00910433	0.00648074
		620	0.947333	0.942333	0.956333	0.821333	0.804333	0.851333						0.00713364	0.00953357	0.00329983	0.0109646	0.00917727	0.0106249
		625	0.945333	0.941667	0.952667	0.816	0.8	0.846333						0.00821922	0.00939267	0.00124722	0.0100333	0.00804156	0.00928559
		630	0.935333	0.937333	0.950333	0.810667	0.794333	0.844						0.00492161	0.00736357	0.00124722	0.00849837	0.00903081	0.00993311
		635	0.934667	0.930667	0.946333	0.808333	0.789333	0.841333						0.00694422	0.0101434	0.000942809	0.0113235	0.00817856	0.00865384
		640	0.925	0.923333	0.941333	0.804333	0.784	0.851667						0.00725718	0.010403	0.00249444	0.00895669	0.00535413	0.0271948
		645	0.920333	0.919333	0.937667	0.799	0.781667	0.827333						0.00805536	0.00825967	0.00309121	0.00828654	0.0062361	0.00928559
		650	0.912667	0.916	0.932667	0.796	0.777333	0.841333						0.00754247	0.0100333	0.00329983	0.0109848	0.00418994	0.0262467
		655	0.911667	0.909667	0.928333	0.792667	0.77	0.824						0.0110855	0.00880656	0.00339935	0.0111455	0.00697615	0.00711805
		660	0.902333	0.903333	0.924	0.792667	0.768667	0.826						0.00664998	0.00910433	0.00374166	0.0114698	0.00679869	0.0118603
		665	0.898667	0.899	0.919333	0.788	0.765	0.830667						0.00825967	0.00778888	0.00402768	0.0100333	0.00637704	0.028004
		670	0.896	0.897333	0.914333	0.780667	0.758333	0.826333						0.00725718	0.00771722	0.00478423	0.00939267	0.00612826	0.0240878
		675	0.893667	0.891333	0.91	0.780333	0.755	0.816						0.00899383	0.00825967	0.00432049	0.00974109	0.00804156	0.0118603
		680	0.886	0.886333	0.905333	0.777667	0.75	0.823						0.00778888	0.00974109	0.00618241	0.010403	0.00571548	0.0321351
		685	0.882667	0.882667	0.9	0.772667	0.745333	0.807667						0.010403	0.00679869	0.00565685	0.00821922	0.00910433	0.0107806
		690	0.880333	0.878667	0.894	0.766667	0.742333	0.797						0.0113235	0.00731817	0.00496655	0.00974109	0.00834	0.00616441
		695	0.876	0.877	0.889667	0.763333	0.738667	0.793						0.0106771	0.00707107	0.00518545	0.00917727	0.00731817	0.00454606
		700	0.874667	0.872333	0.885333	0.76	0.735	0.792333						0.0112645	0.00825967	0.0054365	0.00883176	0.00787401	0.0122293
		705	0.867667	0.864333	0.881667	0.756	0.730667	0.804333						0.0100775	0.00928559	0.0046428	0.00860233	0.0074087	0.0338264
		710	0.862667	0.861	0.876	0.753333	0.726667	0.788667						0.00967241	0.00962635	0.00496655	0.00784573	0.00801388	0.0158605
		715	0.859333	0.856667	0.870667	0.750333	0.724333	0.779						0.00946338	0.00917727	0.00590668	0.00784573	0.00834	0.0108012
		720	0.856333	0.852333	0.868667	0.747333	0.719333	0.793						0.0101434	0.00825967	0.00449691	0.00857645	0.00834	0.029676
		725	0.851667	0.850667	0.862667	0.743333	0.717	0.780667						0.0103387	0.00601849	0.00664998	0.010274	0.00778888	0.0213125
		730	0.849333	0.846667	0.86	0.740667	0.714333	0.765667						0.00880656	0.00946338	0.00668331	0.00694422	0.00834	0.0103387
		735	0.844667	0.844	0.854	0.737667	0.710667	0.758667						0.0103709	0.00778888	0.00432049	0.00713364	0.00880656	0.00834
		740	0.84	0.839	0.85	0.737333	0.706667	0.752333						0.00927362	0.00778888	0.00454606	0.0100775	0.00837987	0.00590668
		745	0.834333	0.836	0.844	0.732667	0.703	0.746						0.00817856	0.00778888	0.00571548	0.00736357	0.00883176	0.00993311
		750	0.832667	0.831	0.840333	0.729667	0.702	0.741667						0.00967241	0.00962635	0.00612826	0.00713364	0.00787401	0.00946338
		755	0.829333	0.829667	0.835	0.728	0.697333	0.741667						0.00956847	0.00679869	0.00571548	0.00778888	0.00793025	0.00895669
		760	0.827	0.826667	0.83	0.724	0.694667	0.740667						0.0113431	0.00880656	0.00571548	0.00653197	0.00703957	0.0111455
		765	0.821667	0.822	0.827	0.722667	0.693333	0.746						0.00974109	0.00707107	0.00496655	0.0062361	0.00821922	0.0225536
		770	0.819667	0.817333	0.821333	0.72	0.691333	0.744						0.00899383	0.00612826	0.0054365	0.00725718	0.00953357	0.0233381
		775	0.815667	0.816333	0.817333	0.719333	0.688	0.716333						0.0110855	0.00618241	0.0054365	0.00579272	0.00898146	0.00694422
		780	0.813	0.812333	0.814	0.717333	0.685667	0.721333						0.00852447	0.0054365	0.00565685	0.0063421	0.00793025	0.00601849
		785	0.810667	0.809	0.809667	0.717	0.684	0.724333						0.0103709	0.00496655	0.00524934	0.00707107	0.00860233	0.0162138
		790	0.806333	0.806667	0.806	0.713333	0.68	0.719333						0.0102089	0.00524934	0.00637704	0.00410961	0.0094163	0.0100775
		795	0.801667	0.805	0.802333	0.709667	0.677333	0.722						0.00899383	0.00374166	0.0054365	0.0054365	0.00980929	0.0251529
		800	0.801	0.801333	0.797667	0.708333	0.674333	0.696667						0.0094163	0.00402768	0.00664998	0.00418994	0.00865384	0.00703957
		805	0.802667	0.798667	0.795	0.706667	0.672667	0.701						0.0147271	0.00385861	0.00637704	0.0046428	0.00953357	0.00725718
		810	0.793333	0.794667	0.791333	0.705	0.670667	0.704333						0.0101434	0.00410961	0.00555778	0.00424264	0.00928559	0.0173269
		815	0.790667	0.793	0.786667	0.703	0.668333	0.685						0.00967241	0.00355903	0.00664998	0.00496655	0.00837987	0.0094163
		820	0.787333	0.789	0.783	0.702333	0.666333	0.699667						0.00946338	0.00294392	0.00711805	0.00684755	0.00917727	0.0152825
		825	0.784	0.786667	0.781667	0.699667	0.665333	0.691667						0.00920145	0.00262467	0.00573488	0.00590668	0.00837987	0.00974109
		830	0.784667	0.784	0.782333	0.697667	0.662333	0.675333						0.0124989	0.00216025	0.00917727	0.00590668	0.00956847	0.00531246
		835	0.779	0.781	0.773333	0.697333	0.661667	0.668333						0.00993311	0.00294392	0.0063421	0.00555778	0.00987702	0.00590668
		840	0.777667	0.780333	0.772	0.695333	0.659333	0.688333						0.0112645	0.0020548	0.00509902	0.00618241	0.0111156	0.0280753
		845	0.775	0.779667	0.767333	0.694	0.658	0.676667						0.011431	0.00249444	0.0063421	0.00588784	0.011431	0.018625
		850	0.773333	0.774333	0.766333	0.693	0.657	0.674333						0.0109646	0.00169967	0.00531246	0.00588784	0.0131403	0.0174611
		855	0.767333	0.771333	0.761	0.692	0.655	0.662333						0.0102089	0.00235702	0.00571548	0.00668331	0.012083	0.00249444
		860	0.765667	0.769	0.757667	0.692	0.654	0.673333						0.00974109	0.00294392	0.00664998	0.00616441	0.0137356	0.0217
		865	0.763667	0.765667	0.754333	0.688333	0.651333	0.678						0.0103709	0.000471405	0.00684755	0.00612826	0.0116142	0.0318852
		870	0.760333	0.764667	0.751	0.688	0.650667	0.656333						0.0101434	0.00188562	0.00725718	0.00616441	0.0117851	0.00771722
		875	0.757333	0.762	0.748667	0.687333	0.65	0.649333						0.0109646	0.00282843	0.00679869	0.00654896	0.0134412	0.00169967
		880	0.756333	0.759333	0.745333	0.684333	0.647	0.650333						0.0131233	0.00169967	0.00793025	0.00694422	0.0134907	0.0054365
		885	0.756	0.758333	0.741667	0.685	0.646333	0.642333						0.011431	0.00124722	0.00837987	0.00616441	0.0146591	0.00235702
		890	0.753333	0.756667	0.738333	0.683333	0.646	0.635667						0.0140554	0.000471405	0.00873053	0.00654896	0.0135892	0.00694422
		895	0.749333	0.755	0.735667	0.682667	0.643667	0.641667						0.0129701	0.00216025	0.00758654	0.0074087	0.0146363	0.00262467
		900	0.747	0.751333	0.733	0.681	0.643	0.638667						0.0128323	0.00235702	0.00637704	0.00616441	0.0141657	0.00262467
		905	0.744667	0.749667	0.733	0.678667	0.642333	0.634667						0.0111455	0.00169967	0.00588784	0.00694422	0.0143836	0.00249444
		910	0.742667	0.749	0.726333	0.677667	0.64	0.63						0.0125521	0.000816497	0.00873053	0.0054365	0.0148549	0.00355903
		915	0.741333	0.746333	0.723	0.674667	0.638333	0.630333						0.0117284	0.00169967	0.00909212	0.00679869	0.0143836	0.00188562
		920	0.736667	0.746333	0.720667	0.672	0.637333	0.622667						0.0118134	0.00124722	0.00865384	0.00852447	0.0143836	0.00694422
		925	0.735	0.741333	0.719333	0.671	0.637	0.636667						0.00989949	0.00124722	0.00849837	0.00852447	0.0163095	0.0175942
		930	0.733333	0.742667	0.716	0.670667	0.634333	0.625333						0.0122565	0.00188562	0.00828654	0.00731817	0.0164992	0.0062361
		935	0.731333	0.738333	0.714	0.669667	0.632	0.621667						0.0108423	0.00124722	0.00787401	0.00873053	0.0155778	0.00402768
		940	0.73	0.736667	0.710667	0.67	0.634667	0.62						0.0106771	0.00124722	0.00974109	0.00848528	0.0167398	0.000816497
		945	0.727333	0.734333	0.707333	0.667	0.632333	0.614333						0.0115566	0.00124722	0.0103387	0.00852447	0.0157973	0.00449691
		950	0.731	0.733667	0.705	0.665	0.629667	0.613333						0.0149889	0.00169967	0.010198	0.00920145	0.0153695	0.0054365
		955	0.725667	0.732333	0.702667	0.664667	0.629	0.610333						0.0126579	0.000471405	0.0105304	0.00942809	0.0148997	0.00478423
		960	0.721667	0.728	0.699333	0.663667	0.628	0.605333						0.0126579	0.00216025	0.0104987	0.00956847	0.0148549	0.00694422
		965	0.720667	0.727333	0.696667	0.663	0.63	0.602						0.012037	0.0020548	0.0109646	0.00927362	0.0148997	0.00734847
		970	0.72	0.724667	0.693667	0.663	0.627333	0.606333						0.0113431	0.00262467	0.0109646	0.00920145	0.0143836	0.00524934
		975	0.720333	0.724667	0.691667	0.661667	0.626667	0.6						0.0143836	0.0020548	0.0131233	0.00805536	0.0146363	0.00489898
		980	0.719333	0.723	0.688333	0.659333	0.626667	0.598333						0.014522	0.00216025	0.0126579	0.00899383	0.0160485	0.00377124
		985	0.715667	0.719333	0.684333	0.658667	0.624	0.592333						0.0122293	0.00418994	0.0126579	0.00956847	0.0148549	0.0054365
		990	0.715	0.718333	0.683	0.658333	0.624333	0.595667						0.0139284	0.00249444	0.0128323	0.00825967	0.015107	0.00124722
		995	0.712667	0.718333	0.68	0.657	0.623667	0.595						0.014197	0.00329983	0.0134907	0.00927362	0.0139124	0.00216025
		1000	0.709667	0.717667	0.676333	0.656	0.621333	0.596						0.0134247	0.00579272	0.0139603	0.0106145	0.014522	0.00697615
		1005	0.709667	0.715	0.674	0.656	0.620333	0.589333						0.0135974	0.00374166	0.0141657	0.00920145	0.0136951	0.00188562
		1010	0.707	0.711667	0.670667	0.656333	0.619667	0.584						0.0135892	0.00492161	0.015107	0.0111455	0.0146363	0.00294392
		1015	0.705	0.712	0.668667	0.657333	0.619	0.578333						0.0134907	0.00496655	0.0157973	0.00987702	0.0134907	0.0046428
		1020	0.705667	0.712333	0.665333	0.655667	0.619	0.577						0.014197	0.00573488	0.0167398	0.00817856	0.0158955	0.00216025
		1025	0.703333	0.71	0.663333	0.654	0.617333	0.577333						0.0143836	0.00571548	0.0174611	0.0106771	0.014522	0.00262467
		1030	0.704333	0.707333	0.661	0.651	0.615667	0.577667						0.0165193	0.00498888	0.0176824	0.0108012	0.0133	0.00524934
		1035	0.699333	0.706	0.657	0.65	0.614333	0.570667						0.0157973	0.00454606	0.0184029	0.00927362	0.0131233	0.00410961
		1040	0.698	0.704333	0.654667	0.649333	0.612333	0.57						0.0148549	0.00579272	0.0179877	0.00987702	0.014522	0.00141421
		1045	0.696333	0.704667	0.653	0.647	0.612333	0.563333						0.0157973	0.0054365	0.0185472	0.0109848	0.0162138	0.00410961
		1050	0.700667	0.702667	0.649	0.645667	0.609333	0.561667						0.0191543	0.00531246	0.0199499	0.0115854	0.0129701	0.00492161
		1055	0.694667	0.7	0.645	0.643333	0.608333	0.557667						0.0153261	0.00616441	0.0205426	0.0147045	0.0131233	0.00368179
		1060	0.695	0.698	0.642	0.642	0.606333	0.555667						0.0169902	0.00489898	0.0213542	0.0118603	0.0146591	0.00249444
		1065	0.695	0.696	0.639	0.641333	0.604333	0.558667						0.0179072	0.00509902	0.0219545	0.0126579	0.0131233	0.0074087
		1070	0.693667	0.694	0.635333	0.64	0.603667	0.563						0.0168589	0.00496655	0.0224252	0.0134907	0.0151731	0.0102307
		1075	0.692667	0.694667	0.632667	0.636667	0.600667	0.548333						0.0181904	0.00524934	0.0228959	0.0122565	0.0134247	0.00368179
		1080	0.689333	0.690667	0.629667	0.635333	0.599333	0.545667						0.0172111	0.00590668	0.0229541	0.0130724	0.0146591	0.00286744
		1085	0.689333	0.691333	0.625667	0.634667	0.599	0.548						0.0179134	0.00684755	0.0236267	0.0118977	0.0143527	0.00616441
		1090	0.688333	0.689	0.623667	0.633667	0.597	0.541						0.018625	0.00571548	0.0244449	0.0107806	0.0142361	0.00282843
		1095	0.688	0.689333	0.62	0.632333	0.594667	0.537667						0.0198662	0.00834	0.0249132	0.0111455	0.0140554	0.00309121
		1100	0.685667	0.689333	0.617667	0.630333	0.594333	0.537333						0.0188739	0.00825967	0.025197	0.0106249	0.0137679	0.00498888
		1105	0.684667	0.688333	0.615	0.629	0.592	0.539333						0.0188562	0.00758654	0.0264197	0.0106145	0.0143527	0.00601849
		1110	0.683333	0.685667	0.612	0.628	0.591	0.535						0.0193448	0.00801388	0.027313	0.0107083	0.0128323	0.00282843
		1115	0.681667	0.685	0.609	0.626667	0.589333	0.527667						0.0195675	0.00852447	0.027313	0.0122837	0.0138884	0.00124722
		1120	0.681	0.683667	0.605333	0.625	0.587333	0.527333						0.0198662	0.0101434	0.0277769	0.00979796	0.0140554	0.00286744
		1125	0.681333	0.683333	0.602667	0.624	0.587	0.525333						0.0214528	0.010403	0.0290096	0.0107083	0.0145144	0.00309121
		1130	0.68	0.682333	0.601	0.622667	0.584667	0.530667						0.0212289	0.0110855	0.027313	0.0119536	0.0135974	0.0124989
		1135	0.677667	0.680333	0.623667	0.621333	0.584667	0.518333						0.0216846	0.00899383	0.0282882	0.0123918	0.0138163	0.00368179
		1140	0.678333	0.68	0.594333	0.618	0.582333	0.519667						0.022156	0.00920145	0.0293182	0.0123558	0.0134743	0.00377124
		1145	0.676667	0.678	0.591	0.616333	0.581	0.520333						0.0230988	0.00920145	0.0296311	0.0126842	0.0131403	0.00694422
		1150	0.675667	0.678	0.589333	0.614333	0.578667	0.519						0.0231132	0.00927362	0.0302692	0.0129185	0.0143836	0.0104243
		1155	0.675333	0.676	0.585667	0.613	0.577333	0.517667						0.0235844	0.00920145	0.0301367	0.0128323	0.0132749	0.0115566
		1160	0.674333	0.674	0.583667	0.613	0.576667	0.509667						0.0235844	0.00920145	0.0301367	0.0121929	0.0130213	0.00664998
		1165	0.672667	0.673	0.581333	0.609667	0.575	0.510333						0.0238094	0.00848528	0.0298924	0.0128149	0.0133666	0.00987702
		1170	0.672667	0.672333	0.579	0.608667	0.573667	0.508333						0.0238094	0.00899383	0.0302324	0.0114407	0.0128149	0.0103709
		1175	0.673333	0.672667	0.577	0.607667	0.573	0.501333						0.0256948	0.00805536	0.029676	0.0106562	0.0139284	0.0054365
		1180	0.671667	0.670333	0.575333	0.606333	0.570667	0.499667						0.0252234	0.00899383	0.0314784	0.0118977	0.0138163	0.0062361
		1185	0.671333	0.669333	0.572667	0.604	0.569333	0.498667						0.0256948	0.00684755	0.0308797	0.0115758	0.0134743	0.00573488
		1190	0.669	0.669	0.571	0.604	0.568	0.501						0.0261661	0.00778888	0.0299333	0.0129615	0.0133666	0.00804156
		1195	0.668333	0.668	0.566	0.601333	0.565667	0.496						0.0264113	0.00852447	0.0318224	0.0117284	0.0138163	0.00637704
		1200	0.667667	0.668333	0.570333	0.599333	0.564667	0.496333						0.0287557	0.00758654	0.029409	0.0126842	0.0148847	0.0106562
		1205	0.667667	0.667333	0.57	0.598667	0.563667	0.490667						0.0273537	0.00771722	0.0318224	0.012037	0.0140791	0.00703957
		1210	0.667	0.665667	0.562667	0.596333	0.562333	0.494						0.0275802	0.00659966	0.0313829	0.0103387	0.0137194	0.00711805
		1215	0.666667	0.665	0.558333	0.596	0.56	0.488						0.0280515	0.00707107	0.0320659	0.0106771	0.0145144	0.00725718
		1220	0.666667	0.665	0.558	0.594333	0.558333	0.491333						0.0287673	0.00637704	0.0305068	0.0109646	0.0148399	0.0114407
		1225	0.665333	0.664333	0.564667	0.592	0.556667	0.488667						0.0285463	0.00612826	0.023041	0.0108012	0.0143836	0.0131233
		1230	0.663667	0.662667	0.552667	0.592333	0.555667	0.485						0.028802	0.00590668	0.0328261	0.0130213	0.0149741	0.00707107
		1235	0.663333	0.661	0.551333	0.59	0.554	0.482333						0.029937	0.00565685	0.0315841	0.0113137	0.0147196	0.00910433
		1240	0.663	0.661667	0.549667	0.588	0.552667	0.481667						0.0304302	0.00590668	0.0327143	0.0113431	0.0143836	0.00805536
		1245	0.662	0.660667	0.548	0.587	0.551333	0.485333						0.0304083	0.00524934	0.0311555	0.0128323	0.0158605	0.00928559
		1250	0.660667	0.659667	0.546	0.585	0.549333	0.480667						0.0302141	0.00518545	0.0315066	0.0120277	0.0150628	0.0103387
		1255	0.66	0.659667	0.547333	0.583667	0.548	0.481						0.0311555	0.00524934	0.027207	0.0125521	0.0155134	0.00778888
		1260	0.659333	0.658667	0.543	0.583	0.547333	0.476						0.030739	0.00449691	0.0310269	0.0127541	0.0158605	0.0100333
		1265	0.659333	0.656667	0.540333	0.58	0.546333	0.475667						0.0313723	0.00449691	0.031436	0.0113137	0.0150628	0.00880656
		1270	0.658667	0.655667	0.542333	0.578667	0.545333	0.479333						0.0309013	0.00449691	0.0289866	0.0111455	0.014522	0.0132246
		1275	0.657	0.655	0.538667	0.577333	0.544667	0.472667						0.0311555	0.00496655	0.0318573	0.0116142	0.0156915	0.00946338
		1280	0.656333	0.654667	0.535333	0.576333	0.544	0.474333						0.0320971	0.00385861	0.030663	0.0116142	0.0152534	0.0143836
		1285	0.656667	0.654333	0.532667	0.573667	0.541	0.469333						0.0331595	0.00471405	0.0306413	0.0118134	0.0149666	0.0106562
		1290	0.655333	0.652667	0.532	0.573	0.54	0.469333						0.0335095	0.00385861	0.0310591	0.0106145	0.0155134	0.010873
		1295	0.654	0.652333	0.534333	0.571333	0.539333	0.468						0.0332566	0.00402768	0.0267125	0.0115566	0.0150628	0.0115758
		1300	0.653	0.650333	0.53	0.570667	0.538333	0.470333						0.032619	0.00329983	0.0294279	0.00974109	0.0158605	0.0132749
		1305	0.653	0.650667	0.528	0.568667	0.536333	0.467333						0.0325679	0.00309121	0.0314431	0.00987702	0.0158605	0.0114698
		1310	0.651333	0.65	0.528667	0.567	0.534667	0.469333						0.0335095	0.00216025	0.0317525	0.00993311	0.0157551	0.0179134
		1315	0.651	0.649	0.528	0.564667	0.533	0.466667						0.0340979	0.00216025	0.028178	0.00974109	0.0152971	0.0127105
		1320	0.648667	0.649	0.527	0.563333	0.531667	0.463667						0.0337672	0.00244949	0.0310161	0.0102089	0.0157551	0.0137194
		1325	0.649667	0.648667	0.524	0.561333	0.530667	0.462						0.0330891	0.00169967	0.0298105	0.00942809	0.0159652	0.011225
