# Supplementary material for: RagB stimulates the activity of the peptidoglycan polymerase RodA in Bacillus subtilis
Source: EMBO Rep. 2025 Aug 15;26(18):4587–606. doi: 10.1038/s44319-025-00547-w (PMC12457691; doi:10.1038/s44319-025-00547-w)
Supplement: Supplementary file 12 — Source data Fig. 7 [file 44319_2025_547_MOESM12_ESM.zip › Figure 7/Fig. 7E.xlsx]

## Sheet: Feuil1
Strains: wt				1690				1693				1694
20 fev	21 fev	12 MARS	15 mars	20 fev	21 fev	12 MARS	15 mars	20 fev	21 fev	12 MARS	15 mars	20 fev	21 fev	12 MARS	15 mars
76.4881	53.9567		75.8652	58.429				56.4954				37.0641
60.6449	62.2448	54.334	58.1864	50.6227	73.8445	46.7192		48.9349	41.1294	62.0701		74.6535	52.5119		83.0211
55.5544	62.3379	65.7459	79.8734	37.4958	72.9727	41.3213		34.5146	59.953	43.7782		74.1324	58.3138		62.0156
66.5664	59.743	58.7312	57.4676	53.6773	63.7452	68.6235		49.2785	51.157	53.2396		37.7449	34.0677		75.9739
47.2362	54.7357	55.055	61.035	56.2155	67.5543	51.8388		51.7874	57.4264	33.6878		45.2736	52.7223		51.2865
57.6094	54.696	49.4942	55.4098	57.7129	62.2578	43.3403		49.6555	61.2695	63.1746		46.4497	51.3735		38.7458
65.705	54.2205	40.7844	70.411	61.8985	71.7352	59.2618		53.7844	54.187	59.3056		28.6922	65.889		46.5371
69.5342	50.1273	56.7867	51.369	42.3188	49.6446	56.0452		47.7999	61.5473	44.9975		65.8031	54.1086		66.5885
59.6436	49.3129	57.7698	72.8013	53.7794	68.4867	53.6369		47.4736	59.6761	49.4588		57.712	48.9189		56.2733
58.4132	51.3242	34.1251	67.3727	62.6076	68.5968	52.836		32.663	35.8261	53.4079		76.2141	51.3239		58.4674
49.4416	68.49	63.4041	75.7047	28.9938	63.8089	60.9318		52.8255	41.8576	58.9553		34.0682	57.1248		42.578
37.7611	58.839	65.2832	77.7009	65.3128	75.3955	57.0505		58.6013	26.2445	47.6446		69.8584	51.5235		60.1812
61.2169	58.7563	64.5161	68.834	50.7718	84.4348	54.014		52.8335	49.7752	33.8766		51.7774	48.8044		46.4794
49.1233	38.2672	75.3166	55.7499	52.1753	55.5942	50.0421		51.156	34.3386	57.6004		54.3897	42.8407		68.3719
62.8895	52.5112	58.3487	71.4046	42.2778	73.8898	51.3311		52.9519	43.3684	68.7842		51.1843	49.4866		43.604
50.9282	35.5256	64.5745	50.2866	39.9418	83.964	64.0332		48.5696	45.1191	81.4567		70.3402	37.9623		67.3231
45.6155	54.7406	51.12	71.1671	28.1376	77.7577	64.8402		64.8747	49.7204	56.4049		40.9132	48.5054		60.9144
55.0941	38.5915	65.4176	43.5009	66.954	76.4904	78.976		63.9522	52.7548	59.8415		48.7304	33.3728		66.6478
65.5607	66.328	41.045	68.5246	59.3807	80.6069	51.467		63.9728	41.1048	44.7413		34.2155	52.253		61.837
53.4778	56.4911	59.6128	80.4636	84.103	77.1854	58.6403		66.6721	49.2853	40.1857		61.5757	49.6147		77.1659
30.4693	51.8114	41.4366	39.7958	65.7791	68.1313	53.3338		31.7946	43.8866	66.4228		67.7669	46.9595		77.1737
68.6746	66.5044	31.6271	66.4934	63.6895	68.4519	62.0969		52.2728	53.3572	38.7062		39.7739	49.0566		92.8818
48.5602	48.1744	52.2124	64.7252	58.7021	93.7239	36.5021		35.4516	43.2776	44.2079		36.005	57.356		64.4428
52.2349	33.2583	63.4026	39.5061	39.6197	71.2296	65.2361		27.9131	58.6469	50.3138		39.8401	54.9905		80.0879
56.8957	46.2523	41.995	41.782	51.8659	47.8973	61.9034		44.4519	47.8346	59.5774		70.8935	47.0171		46.331
	54.4897	53.3355	68.7979	55.3939	87.1711	81.3022		75.8164	63.5432	62.1154		47.5196	53.0894		78.1331
	62.6422	54.8536	54.7546	50.131	78.3333	80.5244		54.5719	50.661	63.8181		76.1253	61.7245		58.3059
	55.2825	72.122	46.1597	44.0257	76.7956	77.1601		52.517	56.6119	60.3553		40.5033	46.8145		58.888
	35.8582	50.2341	49.5102	86.8296	74.7954	63.7167		37.9446	54.4539	48.4717		46.1811	38.7379		59.0442
	45.7266	67.5884	71.2688	33.8057	73.4266	62.4185		48.4977	65.6856	56.746		48.7458	61.7185		46.5445
	56.6031	48.3429	71.6789	39.3315	82.9213	61.6109		47.1189	42.6773	67.7225		56.1679	70.0766		67.0813
	54.679	52.3048	69.146	100.498	70.2818	40.2831		35.2406	40.5249	52.3518		59.4617	59.1978		47.6759
	43.9314	51.1068	41.8869	52.867	80.889	75.4741		52.0525	59.3536	46.6408			35.6612		48.1885
	60.8612	50.9308	64.0522	105.233	50.1062	55.8151		42.7429	58.0893	43.5554			40.7669		55.2899
	46.6281	60.8461	66.3608	41.8456	74.8168	52.8413		32.6366	63.6166	68.4786			29.3212		74.8799
	55.9282	38.787	71.0344			61.3571		53.3366	56.1392	60.0074			52.7618		63.0116
	20.54	47.5312	35.8338			53.8685		18.461	43.4591	60.6185			90.7101		50.5228
	54.4259	58.3525	57.5237			63.1641		42.3472	43.0315	64.3566			74.9993		50.3665
	56.864	43.9492	75.9135			65.3273		53.4231	53.8084	87.0294			54.2434		57.9801
	56.8205	52.6418	87.8941			48.4457		59.2672	54.2342	38.9336			51.5855		87.0029
	52.1003	72.0729	72.8266			64.8685		36.197	58.8895	73.3843			53.5857
	45.6089	70.3039	90.3415			67.4539		57.0437		66.4409			29.1677
	51.3782	54.7524	37.7311			34.5989		45.4556		48.3347			53.0777
	44.809	64.684	64.753			40.8046		50.8079		37.4646			56.2515
	42.6624	62.7239	72.6647			50.9815		51.9502		53.6321			45.3985
	52.8195	62.1837	48.9179			60.6431		56.2417		57.2586			34.903
	47.6541	39.6116	70.3			68.0001		35.3896		58.2613			20.2523
	55.8037	62.3307	60.0175			54.6097				14.5902			43.514
	50.8615	65.232	73.8328			42.2463				62.9668
	45.2178	59.8335				47.7653				62.4604
	55.2883	54.5876				59.6491
	46.1312	51.7123				60.4432
	38.7627	57.0458
	64.2472	61.8086
	58.032	54.974
	56.0466
	57.233
	59.5664
	53.1516
	46.016
	58.1025
	65.321
	58.3234
	58.8987
	53.9213
