# Supplementary material for: RagB stimulates the activity of the peptidoglycan polymerase RodA in Bacillus subtilis
Source: EMBO Rep. 2025 Aug 15;26(18):4587–606. doi: 10.1038/s44319-025-00547-w (PMC12457691; doi:10.1038/s44319-025-00547-w)
Supplement: Supplementary file 12 — Source data Fig. 7 [file 44319_2025_547_MOESM12_ESM.zip › Figure 7/Fig. 7F.xlsx]

## Sheet: Feuil1
strains: wt1445				1690				1693				1694
12 MARS	15 MARS	20 fev	21 fev	12 MARS	15 MARS	20 fev	21 fev	12 MARS	15 MARS	20 fev	21 fev	12 MARS	15 MARS	20 fev	21 fev
0.0496154	0.0166071	0.0718138	0.254887	0.0867847		0.1484	0.107349	0.089591		0.0562879	0.0555646		0.0419364	0.113273	0.0772986
0.210648	0.0619354	0.188648	0.183426	0.129465		0.184656	0.171869	0.0811144		0.189619	0.0126106		0.0305779	0.0713678
0.119274	0.117386	0.0397156	0.175583	0.135712		0.106728	0.119937	0.149361		0.0422283	0.180572		0.0475594	0.0284974	0.0523105
0.226235	0.143329	0.00995952	0.181744	0.18709		0.0688273	0.130143	0.144397		0.0434247	0.151057		0.0581097	0.0471476	0.0805505
0.119249	0.275303	0.253564		0.0441025		0.0488483	0.128876	0.0866925			0.165035		0.0894754	0.163074	0.0743751
0	0.0209416	0.074152		0.168579		0	0.117358	0.0980631		0.0840096	0.026166		0.1063	0.0988224	0.0378199
0			0.101428	0.157076		0.0627142	0.116953	0.202718		0.189085	0.119567		0.086835	0.283605	0.029441
	0.109353			0.0558981		0.280442	0.104744	0.0893182		0.0955367	0.0967386		0.0905044	0.0929688
0.194008	0.172365	0.117684	0.171406	0.13785		0.12809	0.0594579	0.0706497			0.132601		0.241946	0.0269063	0.0560972
	0.166084	0.117499	0.14836	0.108948		0.185322	0.199171	0.181923		0.143061	0		0.233084	0.157087	0.133758
0.140926	0.128361	0.163231	0.236947	0.145094		0.0618502	0.1127	0.126419		0.127019			0.0720055	0.0650781	0.0963442
0.104822	0.156026	0.10023	0.0769208	0.0654774		0.0716442	0.0795075	0.0353665		0.146624	0.0893616		0.207077	0.101685	0.204693
0.444701	0.0702615	0.100483	0.190429	0.118838		0.146457	0.22463	0.131801		0.125278	0.30704		0	0.133855	0.144014
0.0832987	0.154015	0.0371444		0.114671		0.118468	0.119501	0.03753			0.219314		0.0170104	0.0338421	0.129085
0.0269063	0.062536	0.0972347	0.120741	0.135747		0.0505597	0.108266	0.0849063		0.245952	0.0463353			0.0494633	0.0843189
0.0823197	0.163616	0.158701	0.258442	0.16632		0.0480424	0.0942446	0.0579057		0	0.144834			0.047531	0.0804114
0.121623	0.145218	0.143175	0.137754	0.0554775		0.0655668	0.160666	0.127057		0	0.238652		0.113753	0.145108	0.109749
0.106639	0.10795	0.0731821		0.0743672		0.0631278	0.110609	0.138948		0	0.138024		0.0535909	0.0741798	0.089261
0.0684332	0.083193	0.0890501	0.0827955	0.0948093		0.0854923	0.119343	0.139731		0	0.145085		0.12476	0.0498999	0.142521
0.413141	0.121049	0.137493	0.0796054	0.131975		0.105639	0.253597	0.105213		0	0.0670435		0.147948	0.0648775	0.0755236
0.147353	0.136732	0.112515	0.0431802	0.182714		0.0678357	0.24172	0.0840297		0	0.0497834		0.0702159	0.0151044	0.127035
0.0887883	0.157445	0.282639	0.0660161	0.108464		0.0938957		0.312287		0.0675811	0.0926587		0.129014	0.217071	0.125553
0.150772	0.0438516	0.214466	0.0962799	0.0834581		0.0141139	0.181551	0.381172		0.109695	0.0889152		0.159808	0.102225	0.0715832
0.0697838	0.0386904	0.185794	0.0972381	0.082888		0.0753257	0.276331	0.137573		0.0580044	0.255381		0.0881242		0.138584
0.324794	0.156553	0.151892		0.0701134		0.052725	0.127743	0.194051		0	0.147816		0.0672172	0.0153242	0.420065
0.0999819	0.0514215	0.10817	0.0774739	0.0667448		0	0.105925	0.0353491		0.0618117	0.134751		0.00974983	0.0656357	0.134859
	0.0538254	0.0651538	0.0472089	0.0857812		0	0.0931007	0.0459532		0	0.107858		0.0816341
0.0484988	0.101273	0.0232422	0.0602988	0.0942792		0.0962237	0.144643	0.112534		0	0.246999		0.0415349		0.230673
0.382022	0.312008	0.1055	0.211661	0.068878		0.144413	0.079722	0.0833025		0.336643	0.083347		0.0896329	0.154771	0.0527271
0.0876417	0.0769674	0.152981	0.052246	0.110663		0.123901	0.0990419	0.0818653		0.0683182	0.0735472		0.115174	0.0193636	0.0843438
0.17007	0.19656		0.107433	0.194329		0.0586584	0.152518			0.0956182	0.0880738		0.137628	0.0609194	0.133937
0.117658	0.231322		0.0823547	0.0455023		0	0.11168			0.095293	0.130642		0.0324073	0.0465433	0.0401753
0.0878823	0.169479		0.124734	0.141529		0.0506942	0.100156	0.174796		0.198438	0.23243		0.0627813	0.144396	0.104164
0.133856	0.195448		0.0348385	0.122733		0.0427292	0.179863	0.480633		0.134492	0.126899		0.0794588	0.0316345	0.0253798
0.176299	0.188417		0.0526196			0	0.26957	0.326155		0.175562	0.121005		0.028235	0.0566168	0.194584
0.134098	0.117834		0.11602	0.122041		0.173195		0.109848		0.0218194	0.0733706		0.0318089		0.127555
0.131223	0.0408101		0.0880539			0		0.0954553		0.145161	0.0995571		0.0566733		0.148488
0.153858	0.0588214		0.123245	0.098803				0.0858684		0.0904207	0.0735936				0.117373
0.0925142	0.115129		0.106776	0.132905		0.0229829		0.279188		0.0229797			0.107315		0.0420352
0.0701543	0.18876		0.145514	0.0381899		0.183739		0.0208956		0.0911796	0.121958		0.0819935		0.064231
0.0447463	0.173105		0.099916	0.0264179		0.0227189		0.197645		0.0883392	0.175112		0.158682		0.0821782
0.0996425	0.0725337		0.121235	0.0748094		0.0857637		0.0504917		0.109778	0.172125		0.0599669		0.165561
0.0468039	0.0926996		0.295928	0.0822226		0		0.0637183		0.121074	0.0903953		0.0932183		0.249098
	0.101478		0.244672					0.0799945		0.0269598					0.193302
	0.0551429		0.0716091	0.128847				0.0461966		0.0946996					0.0717401
0.12668	0.0527524		0.315854	0.0717394				0.155662		0.126035					0.102532
0.122091	0.0663684		0.175189	0.127636				0.148531		0.0409967					0.129786
0.101939	0.109942		0.0606584	0.207838				0.153321		0					0.272457
0.116881	0.0636205		0.230914	0.0440172				0.168818		0.5752					0.036727
0.184242	0.0296577		0.143438	0.149013				0.142581		0.400465					0.236818
0.138091			0.0151138	0.0316805				0.060925		0.388406
0.107361			0.172168	0.11392						0.40638
0.0927175				0.0396951						0.557399
0.256148			0.304327	0.0980271
0.147687			0.162317							0.568241
0.137151			0.187692							0.643685
0.109154			0							0.409174
0.0754604			0.209501							0.352126
0.0916844
0.0872913			0.124108
0.097222			0.116495							0.0168282
			0.116695							0.0741168
			0.0550735							0.193868
			0.141529							0.120012
			0.0784732							0.0659721
			0.095354							0.0645934
			0.407117
			0.118211							0.051978
			0.0655962							0.0363846
			0.25547							0
			0.102127							0.0654223
			0.0737281							0
			0.164337							0.0300602
			0.0794367							0.0739456
										0.245334
