# Supplementary material for: RagB stimulates the activity of the peptidoglycan polymerase RodA in Bacillus subtilis
Source: EMBO Rep. 2025 Aug 15;26(18):4587–606. doi: 10.1038/s44319-025-00547-w (PMC12457691; doi:10.1038/s44319-025-00547-w)
Supplement: Supplementary file 12 — Source data Fig. 7 [file 44319_2025_547_MOESM12_ESM.zip › Figure 7/Fig7 G and H.xlsx]

## Sheet: Feuil1
Panel G	CDF analysis. Ratio of slow/total particles
			1445	1690	1693	1694
	slow / total foci	median	0.227	0.236	0.3563	0.2943
	Replicat	#1	0.149874	0.298161	0.292471	0.264363
		#2	0.255388	0.162972	0.356288	0.298624
		#3	0.692314	0.242624	0.356216	0.290005
		#4	0.198588	0.229321	0.379623	0.431846
Panel H	CDF analysis. Diffusion coefficients
			1445	1690	1693	1694
Slow	DC (μm²/s)	median	0.002351	0.002457	0.002882	0.002516
	Replicat	#1	0.00152669	0.00506241	0.00315095	0.00295251
		#2	0.00240196	0.00154287	0.00261392	0.00266048
		#3	0.00564411	0.00156759	0.0011436	0.00237147
		#4	0.00230095	0.00334689	0.00329617	0.00181385
			1445	1690	1693	1694
Fast	DC (μm²/s)	median	0.01472	0.01688	0.01919	0.01552
	Replicat	#1	0.0110162	0.0152278	0.0185488	0.0169055
		#2	0.0144674	0.0173984	0.0205533	0.0268892
		#3	0.0280438	0.0163539	0.0198371	0.0131619
		#4	0.0149777	0.0189359	0.0179147	0.0141283
